# Supplementary material for: The prognostic and diagnostic value of tissue inhibitor of metalloproteinases gene family and potential function in gastric cancer
Source: J Cancer. 2021 May 13;12(13):4086–98. doi: 10.7150/jca.57808 (PMC8176236; doi:10.7150/jca.57808)
Supplement: Supplementary file 1 — Supplementary table 1. [file jcav12p4086s1.xlsx]

## Sheet: DAVID TIMP
Category	Term	Count	%	PValue	Genes	List Total	Pop Hits	Pop Total	Fold Enrichment	Bonferroni	Benjamini	FDR
GOTERM_BP_DIRECT	GO:0051045~negative regulation of membrane protein ectodomain proteolysis	4	100	2.53485e-11	TIMP4, TIMP2, TIMP3, TIMP1	4	6	16792	2798.67	9.12546e-10	9.12546e-10	2.2609e-08
GOTERM_MF_DIRECT	GO:0008191~metalloendopeptidase inhibitor activity	4	100	6.98589e-10	TIMP4, TIMP2, TIMP3, TIMP1	4	16	16881	1055.06	4.89013e-09	4.89013e-09	3.60147e-07
GOTERM_MF_DIRECT	GO:0002020~protease binding	4	100	2.07893e-07	TIMP4, TIMP2, TIMP3, TIMP1	4	101	16881	167.139	1.45525e-06	7.27624e-07	0.000107176
GOTERM_CC_DIRECT	GO:0005578~proteinaceous extracellular matrix	4	100	3.14534e-06	TIMP4, TIMP2, TIMP3, TIMP1	4	268	18224	68	4.40339e-05	4.40339e-05	0.00213658
GOTERM_BP_DIRECT	GO:0034097~response to cytokine	3	75	2.81613e-05	TIMP4, TIMP2, TIMP1	4	52	16792	242.192	0.00101331	0.000506782	0.0251151
GOTERM_BP_DIRECT	GO:0010951~negative regulation of endopeptidase activity	3	75	0.000153763	TIMP4, TIMP2, TIMP1	4	121	16792	104.083	0.0055206	0.0018436	0.137062
GOTERM_BP_DIRECT	GO:1905049~negative regulation of metallopeptidase activity	2	50	0.000357292	TIMP2, TIMP1	4	2	16792	4198	0.0127824	0.00321103	0.318228
GOTERM_CC_DIRECT	GO:0005615~extracellular space	4	100	0.000402972	TIMP4, TIMP2, TIMP3, TIMP1	4	1347	18224	13.5293	0.00562686	0.0028174	0.273416
GOTERM_MF_DIRECT	GO:0046872~metal ion binding	4	100	0.0018388	TIMP4, TIMP2, TIMP3, TIMP1	4	2069	16881	8.15901	0.0128008	0.00428527	0.944349
GOTERM_BP_DIRECT	GO:0010033~response to organic substance	2	50	0.00499434	TIMP4, TIMP3	4	28	16792	299.857	0.164936	0.0354073	4.36751
GOTERM_BP_DIRECT	GO:0009725~response to hormone	2	50	0.00748527	TIMP2, TIMP1	4	42	16792	199.905	0.236989	0.0440795	6.48182
GOTERM_BP_DIRECT	GO:0043434~response to peptide hormone	2	50	0.00784077	TIMP4, TIMP1	4	44	16792	190.818	0.246767	0.0396744	6.78016
GOTERM_CC_DIRECT	GO:0005604~basement membrane	2	50	0.0129492	TIMP3, TIMP1	4	79	18224	115.342	0.166793	0.0590116	8.47312
GOTERM_BP_DIRECT	GO:0043086~negative regulation of catalytic activity	2	50	0.0133403	TIMP4, TIMP1	4	75	16792	111.947	0.383367	0.0586453	11.289
GOTERM_BP_DIRECT	GO:0022617~extracellular matrix disassembly	2	50	0.0135173	TIMP2, TIMP1	4	76	16792	110.474	0.387339	0.0529829	11.4309
GOTERM_BP_DIRECT	GO:0002576~platelet degranulation	2	50	0.0182901	TIMP3, TIMP1	4	103	16792	81.5146	0.485489	0.0642939	15.1805
GOTERM_BP_DIRECT	GO:0007417~central nervous system development	2	50	0.0212872	TIMP4, TIMP2	4	120	16792	69.9667	0.539118	0.0679971	17.4624
GOTERM_CC_DIRECT	GO:0005576~extracellular region	3	75	0.0220246	TIMP2, TIMP3, TIMP1	4	1610	18224	8.48944	0.267865	0.0749871	14.0396
GOTERM_BP_DIRECT	GO:0007568~aging	2	50	0.0291913	TIMP2, TIMP1	4	165	16792	50.8848	0.6558	0.0850425	23.2212
GOTERM_CC_DIRECT	GO:0031012~extracellular matrix	2	50	0.0479424	TIMP2, TIMP3	4	296	18224	30.7838	0.497327	0.128521	28.3755
GOTERM_BP_DIRECT	GO:0042493~response to drug	2	50	0.0533374	TIMP4, TIMP2	4	304	16792	27.6184	0.860996	0.14083	38.6692
GOTERM_CC_DIRECT	GO:0070062~extracellular exosome	3	75	0.0640219	TIMP2, TIMP3, TIMP1	4	2811	18224	4.86233	0.603978	0.143054	36.2015
