# Supplementary material for: The prognostic and diagnostic value of tissue inhibitor of metalloproteinases gene family and potential function in gastric cancer
Source: J Cancer. 2021 May 13;12(13):4086–98. doi: 10.7150/jca.57808 (PMC8176236; doi:10.7150/jca.57808)
Supplement: Supplementary file 2 — Supplementary table 2. [file jcav12p4086s2.xlsx]

## Sheet: TIMP2 Low expression
NAME	GS<br> follow link to MSigDB	GS DETAILS	SIZE	ES	NES	NOM p-val	FDR q-val	FWER p-val	RANK AT MAX	LEADING EDGE
KEGG_RNA_DEGRADATION	KEGG_RNA_DEGRADATION	Details ...	55	0.672673	2.08946	0	0.0112688	0.008	4119	tags=65%, list=22%, signal=84%
KEGG_SPLICEOSOME	KEGG_SPLICEOSOME	Details ...	126	0.675704	2.05628	0.0019305	0.00951653	0.013	2720	tags=62%, list=15%, signal=72%
KEGG_DNA_REPLICATION	KEGG_DNA_REPLICATION	Details ...	36	0.807548	2.02439	0	0.0107989	0.026	2414	tags=81%, list=13%, signal=92%
KEGG_PYRIMIDINE_METABOLISM	KEGG_PYRIMIDINE_METABOLISM	Details ...	98	0.580424	1.98658	0	0.0141244	0.045	4282	tags=60%, list=23%, signal=78%
KEGG_CELL_CYCLE	KEGG_CELL_CYCLE	Details ...	124	0.572028	1.96523	0.00389105	0.0161432	0.064	2458	tags=45%, list=13%, signal=52%
KEGG_BASE_EXCISION_REPAIR	KEGG_BASE_EXCISION_REPAIR	Details ...	33	0.697613	1.96388	0	0.0137216	0.065	4458	tags=79%, list=24%, signal=103%
KEGG_MISMATCH_REPAIR	KEGG_MISMATCH_REPAIR	Details ...	23	0.767095	1.95444	0	0.0138877	0.076	2414	tags=70%, list=13%, signal=80%
KEGG_NUCLEOTIDE_EXCISION_REPAIR	KEGG_NUCLEOTIDE_EXCISION_REPAIR	Details ...	44	0.627824	1.86027	0.0019084	0.0352083	0.184	2676	tags=50%, list=14%, signal=58%
KEGG_RNA_POLYMERASE	KEGG_RNA_POLYMERASE	Details ...	29	0.650877	1.81761	0.00401606	0.04881	0.258	5657	tags=79%, list=30%, signal=114%
KEGG_ONE_CARBON_POOL_BY_FOLATE	KEGG_ONE_CARBON_POOL_BY_FOLATE	Details ...	17	0.672997	1.79657	0.00976562	0.0548071	0.307	3683	tags=71%, list=20%, signal=88%
KEGG_RIBOFLAVIN_METABOLISM	KEGG_RIBOFLAVIN_METABOLISM	Details ...	15	0.623516	1.79283	0.00414938	0.0510529	0.315	4488	tags=47%, list=24%, signal=61%
KEGG_HOMOLOGOUS_RECOMBINATION	KEGG_HOMOLOGOUS_RECOMBINATION	Details ...	28	0.645043	1.77082	0.01341	0.0593734	0.374	2414	tags=54%, list=13%, signal=61%
KEGG_AMINOACYL_TRNA_BIOSYNTHESIS	KEGG_AMINOACYL_TRNA_BIOSYNTHESIS	Details ...	22	0.691568	1.76679	0.00988142	0.057276	0.382	5029	tags=91%, list=27%, signal=124%
KEGG_HUNTINGTONS_DISEASE	KEGG_HUNTINGTONS_DISEASE	Details ...	166	0.479072	1.71214	0.0289017	0.0841145	0.493	5019	tags=55%, list=27%, signal=74%
KEGG_GLYOXYLATE_AND_DICARBOXYLATE_METABOLISM	KEGG_GLYOXYLATE_AND_DICARBOXYLATE_METABOLISM	Details ...	16	0.659076	1.67177	0.0295276	0.10493	0.574	4695	tags=75%, list=25%, signal=100%
KEGG_PROTEASOME	KEGG_PROTEASOME	Details ...	44	0.653838	1.65773	0.0291262	0.108868	0.606	5278	tags=84%, list=28%, signal=117%
KEGG_PEROXISOME	KEGG_PEROXISOME	Details ...	78	0.483877	1.63611	0.0246407	0.119812	0.657	5412	tags=53%, list=29%, signal=74%
KEGG_VALINE_LEUCINE_AND_ISOLEUCINE_DEGRADATION	KEGG_VALINE_LEUCINE_AND_ISOLEUCINE_DEGRADATION	Details ...	43	0.547684	1.62772	0.0504854	0.120172	0.681	5090	tags=63%, list=27%, signal=86%
KEGG_CITRATE_CYCLE_TCA_CYCLE	KEGG_CITRATE_CYCLE_TCA_CYCLE	Details ...	29	0.624429	1.60713	0.0490798	0.131649	0.727	4030	tags=62%, list=22%, signal=79%
KEGG_GLYCOSYLPHOSPHATIDYLINOSITOL_GPI_ANCHOR_BIOSYNTHESIS	KEGG_GLYCOSYLPHOSPHATIDYLINOSITOL_GPI_ANCHOR_BIOSYNTHESIS	Details ...	24	0.541131	1.60492	0.0417537	0.126963	0.731	6470	tags=79%, list=35%, signal=121%
KEGG_FRUCTOSE_AND_MANNOSE_METABOLISM	KEGG_FRUCTOSE_AND_MANNOSE_METABOLISM	Details ...	33	0.526375	1.59024	0.0439122	0.135747	0.773	5250	tags=55%, list=28%, signal=76%
KEGG_TERPENOID_BACKBONE_BIOSYNTHESIS	KEGG_TERPENOID_BACKBONE_BIOSYNTHESIS	Details ...	15	0.650972	1.57881	0.0427699	0.140604	0.794	5756	tags=87%, list=31%, signal=125%
KEGG_BUTANOATE_METABOLISM	KEGG_BUTANOATE_METABOLISM	Details ...	33	0.501159	1.56048	0.0582329	0.150569	0.826	5596	tags=67%, list=30%, signal=95%
KEGG_PARKINSONS_DISEASE	KEGG_PARKINSONS_DISEASE	Details ...	113	0.520648	1.54975	0.118868	0.154093	0.842	4928	tags=61%, list=26%, signal=82%
KEGG_N_GLYCAN_BIOSYNTHESIS	KEGG_N_GLYCAN_BIOSYNTHESIS	Details ...	46	0.49069	1.52751	0.0604839	0.169462	0.882	4658	tags=54%, list=25%, signal=72%
KEGG_OXIDATIVE_PHOSPHORYLATION	KEGG_OXIDATIVE_PHOSPHORYLATION	Details ...	114	0.520652	1.52649	0.117424	0.163866	0.884	4812	tags=56%, list=26%, signal=75%
KEGG_MATURITY_ONSET_DIABETES_OF_THE_YOUNG	KEGG_MATURITY_ONSET_DIABETES_OF_THE_YOUNG	Details ...	24	0.554492	1.52492	0.0639175	0.158903	0.886	1768	tags=29%, list=9%, signal=32%
KEGG_PYRUVATE_METABOLISM	KEGG_PYRUVATE_METABOLISM	Details ...	39	0.457834	1.50437	0.0745098	0.171391	0.901	6831	tags=67%, list=37%, signal=105%
KEGG_PENTOSE_PHOSPHATE_PATHWAY	KEGG_PENTOSE_PHOSPHATE_PATHWAY	Details ...	27	0.500754	1.47445	0.0654762	0.194376	0.927	6641	tags=67%, list=35%, signal=103%
KEGG_RIBOSOME	KEGG_RIBOSOME	Details ...	87	0.670978	1.47407	0.133829	0.188488	0.928	5050	tags=86%, list=27%, signal=118%
KEGG_ALZHEIMERS_DISEASE	KEGG_ALZHEIMERS_DISEASE	Details ...	151	0.408182	1.47045	0.109405	0.186061	0.929	4849	tags=51%, list=26%, signal=68%
KEGG_PROTEIN_EXPORT	KEGG_PROTEIN_EXPORT	Details ...	23	0.567379	1.46648	0.116832	0.183707	0.933	4484	tags=57%, list=24%, signal=74%
KEGG_CYTOSOLIC_DNA_SENSING_PATHWAY	KEGG_CYTOSOLIC_DNA_SENSING_PATHWAY	Details ...	41	0.442348	1.45264	0.0895238	0.19178	0.945	3997	tags=34%, list=21%, signal=43%
KEGG_PURINE_METABOLISM	KEGG_PURINE_METABOLISM	Details ...	155	0.335674	1.44367	0.0557769	0.195527	0.954	4346	tags=43%, list=23%, signal=55%
KEGG_UBIQUITIN_MEDIATED_PROTEOLYSIS	KEGG_UBIQUITIN_MEDIATED_PROTEOLYSIS	Details ...	132	0.368888	1.43683	0.0675676	0.197008	0.958	6220	tags=45%, list=33%, signal=66%
KEGG_PANTOTHENATE_AND_COA_BIOSYNTHESIS	KEGG_PANTOTHENATE_AND_COA_BIOSYNTHESIS	Details ...	16	0.475519	1.38036	0.0973085	0.249975	0.977	2105	tags=31%, list=11%, signal=35%
KEGG_LYSINE_DEGRADATION	KEGG_LYSINE_DEGRADATION	Details ...	44	0.414627	1.35852	0.130261	0.267295	0.98	4542	tags=48%, list=24%, signal=63%
KEGG_BASAL_TRANSCRIPTION_FACTORS	KEGG_BASAL_TRANSCRIPTION_FACTORS	Details ...	35	0.403156	1.33591	0.140625	0.287721	0.985	6983	tags=71%, list=37%, signal=114%
KEGG_STEROID_BIOSYNTHESIS	KEGG_STEROID_BIOSYNTHESIS	Details ...	17	0.524879	1.33309	0.149425	0.283575	0.985	4281	tags=53%, list=23%, signal=69%
KEGG_OOCYTE_MEIOSIS	KEGG_OOCYTE_MEIOSIS	Details ...	110	0.333205	1.33193	0.123077	0.277839	0.985	2781	tags=29%, list=15%, signal=34%
KEGG_P53_SIGNALING_PATHWAY	KEGG_P53_SIGNALING_PATHWAY	Details ...	67	0.348	1.32804	0.13594	0.275787	0.985	6004	tags=54%, list=32%, signal=79%
KEGG_ALANINE_ASPARTATE_AND_GLUTAMATE_METABOLISM	KEGG_ALANINE_ASPARTATE_AND_GLUTAMATE_METABOLISM	Details ...	30	0.400071	1.30656	0.152642	0.295058	0.989	5738	tags=60%, list=31%, signal=86%
KEGG_NITROGEN_METABOLISM	KEGG_NITROGEN_METABOLISM	Details ...	23	0.420823	1.29838	0.138833	0.297474	0.989	8090	tags=78%, list=43%, signal=138%
KEGG_SELENOAMINO_ACID_METABOLISM	KEGG_SELENOAMINO_ACID_METABOLISM	Details ...	25	0.41372	1.28771	0.196393	0.304145	0.99	2432	tags=32%, list=13%, signal=37%
KEGG_PROPANOATE_METABOLISM	KEGG_PROPANOATE_METABOLISM	Details ...	31	0.412523	1.22845	0.255624	0.371574	0.998	7282	tags=74%, list=39%, signal=121%
KEGG_CYSTEINE_AND_METHIONINE_METABOLISM	KEGG_CYSTEINE_AND_METHIONINE_METABOLISM	Details ...	34	0.363945	1.21542	0.214286	0.381067	0.999	6827	tags=56%, list=36%, signal=88%
KEGG_GLUTATHIONE_METABOLISM	KEGG_GLUTATHIONE_METABOLISM	Details ...	47	0.361844	1.1896	0.250965	0.409777	0.999	2955	tags=34%, list=16%, signal=40%
KEGG_PORPHYRIN_AND_CHLOROPHYLL_METABOLISM	KEGG_PORPHYRIN_AND_CHLOROPHYLL_METABOLISM	Details ...	39	0.373514	1.17179	0.257937	0.425721	0.999	4813	tags=33%, list=26%, signal=45%
KEGG_FATTY_ACID_METABOLISM	KEGG_FATTY_ACID_METABOLISM	Details ...	42	0.371353	1.15193	0.297189	0.446433	0.999	6809	tags=57%, list=36%, signal=90%
KEGG_GLYCOLYSIS_GLUCONEOGENESIS	KEGG_GLYCOLYSIS_GLUCONEOGENESIS	Details ...	60	0.334294	1.14647	0.299413	0.446086	0.999	7207	tags=57%, list=39%, signal=92%
KEGG_AMINO_SUGAR_AND_NUCLEOTIDE_SUGAR_METABOLISM	KEGG_AMINO_SUGAR_AND_NUCLEOTIDE_SUGAR_METABOLISM	Details ...	43	0.359788	1.1404	0.318637	0.446114	0.999	5250	tags=47%, list=28%, signal=65%
KEGG_PENTOSE_AND_GLUCURONATE_INTERCONVERSIONS	KEGG_PENTOSE_AND_GLUCURONATE_INTERCONVERSIONS	Details ...	28	0.397637	1.13801	0.316973	0.44093	0.999	9273	tags=71%, list=50%, signal=141%
KEGG_PROGESTERONE_MEDIATED_OOCYTE_MATURATION	KEGG_PROGESTERONE_MEDIATED_OOCYTE_MATURATION	Details ...	83	0.284978	1.13432	0.287938	0.437669	1	2678	tags=28%, list=14%, signal=32%
KEGG_DRUG_METABOLISM_OTHER_ENZYMES	KEGG_DRUG_METABOLISM_OTHER_ENZYMES	Details ...	51	0.328072	1.12754	0.29703	0.439276	1	4278	tags=25%, list=23%, signal=33%
KEGG_ARGININE_AND_PROLINE_METABOLISM	KEGG_ARGININE_AND_PROLINE_METABOLISM	Details ...	54	0.293707	1.03296	0.400391	0.580313	1	5738	tags=44%, list=31%, signal=64%
KEGG_PROXIMAL_TUBULE_BICARBONATE_RECLAMATION	KEGG_PROXIMAL_TUBULE_BICARBONATE_RECLAMATION	Details ...	23	0.328786	1.02427	0.411405	0.585725	1	7056	tags=65%, list=38%, signal=105%
KEGG_SPHINGOLIPID_METABOLISM	KEGG_SPHINGOLIPID_METABOLISM	Details ...	39	0.289825	1.00955	0.440329	0.599374	1	6698	tags=56%, list=36%, signal=88%
KEGG_GALACTOSE_METABOLISM	KEGG_GALACTOSE_METABOLISM	Details ...	25	0.326813	0.992803	0.493827	0.617209	1	6422	tags=40%, list=34%, signal=61%
KEGG_HISTIDINE_METABOLISM	KEGG_HISTIDINE_METABOLISM	Details ...	29	0.286631	0.980372	0.492218	0.627292	1	4542	tags=38%, list=24%, signal=50%
KEGG_BETA_ALANINE_METABOLISM	KEGG_BETA_ALANINE_METABOLISM	Details ...	22	0.307287	0.950461	0.531008	0.667754	1	5237	tags=50%, list=28%, signal=69%
KEGG_NICOTINATE_AND_NICOTINAMIDE_METABOLISM	KEGG_NICOTINATE_AND_NICOTINAMIDE_METABOLISM	Details ...	24	0.281019	0.923987	0.565217	0.701977	1	5041	tags=38%, list=27%, signal=51%
KEGG_TYROSINE_METABOLISM	KEGG_TYROSINE_METABOLISM	Details ...	41	0.245669	0.895073	0.620202	0.743227	1	3690	tags=27%, list=20%, signal=33%
KEGG_THYROID_CANCER	KEGG_THYROID_CANCER	Details ...	29	0.263282	0.884717	0.597633	0.74883	1	4330	tags=31%, list=23%, signal=40%
KEGG_AMYOTROPHIC_LATERAL_SCLEROSIS_ALS	KEGG_AMYOTROPHIC_LATERAL_SCLEROSIS_ALS	Details ...	53	0.220303	0.869503	0.660749	0.764386	1	4717	tags=32%, list=25%, signal=43%
KEGG_GLYCEROPHOSPHOLIPID_METABOLISM	KEGG_GLYCEROPHOSPHOLIPID_METABOLISM	Details ...	77	0.2124	0.864097	0.699793	0.762678	1	5684	tags=36%, list=30%, signal=52%
KEGG_GLYCINE_SERINE_AND_THREONINE_METABOLISM	KEGG_GLYCINE_SERINE_AND_THREONINE_METABOLISM	Details ...	31	0.274073	0.860811	0.619522	0.756408	1	5936	tags=48%, list=32%, signal=71%
KEGG_ASCORBATE_AND_ALDARATE_METABOLISM	KEGG_ASCORBATE_AND_ALDARATE_METABOLISM	Details ...	25	0.315328	0.859158	0.624742	0.748069	1	9273	tags=68%, list=50%, signal=135%
KEGG_VIBRIO_CHOLERAE_INFECTION	KEGG_VIBRIO_CHOLERAE_INFECTION	Details ...	53	0.22806	0.852928	0.67418	0.747245	1	3277	tags=23%, list=18%, signal=27%
KEGG_RIG_I_LIKE_RECEPTOR_SIGNALING_PATHWAY	KEGG_RIG_I_LIKE_RECEPTOR_SIGNALING_PATHWAY	Details ...	57	0.232869	0.850588	0.654971	0.740809	1	3871	tags=19%, list=21%, signal=24%
KEGG_TRYPTOPHAN_METABOLISM	KEGG_TRYPTOPHAN_METABOLISM	Details ...	39	0.229494	0.823024	0.693878	0.77554	1	4695	tags=31%, list=25%, signal=41%
KEGG_BIOSYNTHESIS_OF_UNSATURATED_FATTY_ACIDS	KEGG_BIOSYNTHESIS_OF_UNSATURATED_FATTY_ACIDS	Details ...	22	0.245162	0.752238	0.789899	0.876058	1	8872	tags=64%, list=47%, signal=121%
KEGG_ANTIGEN_PROCESSING_AND_PRESENTATION	KEGG_ANTIGEN_PROCESSING_AND_PRESENTATION	Details ...	69	0.242102	0.70576	0.737354	0.931618	1	7138	tags=35%, list=38%, signal=56%
KEGG_LINOLEIC_ACID_METABOLISM	KEGG_LINOLEIC_ACID_METABOLISM	Details ...	29	0.210713	0.682417	0.892216	0.94963	1	8923	tags=48%, list=48%, signal=92%
KEGG_PRIMARY_IMMUNODEFICIENCY	KEGG_PRIMARY_IMMUNODEFICIENCY	Details ...	35	0.246175	0.613355	0.83432	1	1	8661	tags=46%, list=46%, signal=85%
KEGG_SNARE_INTERACTIONS_IN_VESICULAR_TRANSPORT	KEGG_SNARE_INTERACTIONS_IN_VESICULAR_TRANSPORT	Details ...	38	0.180911	0.609727	0.951267	0.998456	1	6977	tags=45%, list=37%, signal=71%
KEGG_NON_SMALL_CELL_LUNG_CANCER	KEGG_NON_SMALL_CELL_LUNG_CANCER	Details ...	54	0.159092	0.598876	0.970588	0.993973	1	7732	tags=46%, list=41%, signal=79%
KEGG_RETINOL_METABOLISM	KEGG_RETINOL_METABOLISM	Details ...	64	0.179899	0.590726	0.943775	0.986449	1	9273	tags=48%, list=50%, signal=96%
KEGG_OTHER_GLYCAN_DEGRADATION	KEGG_OTHER_GLYCAN_DEGRADATION	Details ...	16	0.192725	0.522018	0.958932	1	1	8151	tags=44%, list=44%, signal=77%
KEGG_ALPHA_LINOLENIC_ACID_METABOLISM	KEGG_ALPHA_LINOLENIC_ACID_METABOLISM	Details ...	19	0.171365	0.520792	0.984526	0.99691	1	8372	tags=47%, list=45%, signal=86%
KEGG_STARCH_AND_SUCROSE_METABOLISM	KEGG_STARCH_AND_SUCROSE_METABOLISM	Details ...	49	0.15139	0.51958	0.98994	0.984908	1	10465	tags=59%, list=56%, signal=134%
KEGG_TYPE_I_DIABETES_MELLITUS	KEGG_TYPE_I_DIABETES_MELLITUS	Details ...	40	0.107072	0.282226	1	0.99964	1	369	tags=3%, list=2%, signal=3%

## Sheet: TIMP2 High expression
NAME	GS<br> follow link to MSigDB	GS DETAILS	SIZE	ES	NES	NOM p-val	FDR q-val	FWER p-val	RANK AT MAX	LEADING EDGE
KEGG_FOCAL_ADHESION	KEGG_FOCAL_ADHESION	Details ...	199	-0.646575	-2.46087	0	0	0	2194	tags=38%, list=12%, signal=43%
KEGG_ECM_RECEPTOR_INTERACTION	KEGG_ECM_RECEPTOR_INTERACTION	Details ...	83	-0.762742	-2.44577	0	0	0	1627	tags=49%, list=9%, signal=54%
KEGG_DILATED_CARDIOMYOPATHY	KEGG_DILATED_CARDIOMYOPATHY	Details ...	90	-0.648423	-2.29327	0	0	0	3191	tags=51%, list=17%, signal=61%
KEGG_HYPERTROPHIC_CARDIOMYOPATHY_HCM	KEGG_HYPERTROPHIC_CARDIOMYOPATHY_HCM	Details ...	83	-0.645381	-2.24853	0	0.000189453	0.001	3191	tags=51%, list=17%, signal=61%
KEGG_ARRHYTHMOGENIC_RIGHT_VENTRICULAR_CARDIOMYOPATHY_ARVC	KEGG_ARRHYTHMOGENIC_RIGHT_VENTRICULAR_CARDIOMYOPATHY_ARVC	Details ...	74	-0.638763	-2.2338	0	0.000151563	0.001	3191	tags=50%, list=17%, signal=60%
KEGG_CELL_ADHESION_MOLECULES_CAMS	KEGG_CELL_ADHESION_MOLECULES_CAMS	Details ...	130	-0.571959	-2.06917	0.00394477	0.00473518	0.02	3398	tags=37%, list=18%, signal=45%
KEGG_VASCULAR_SMOOTH_MUSCLE_CONTRACTION	KEGG_VASCULAR_SMOOTH_MUSCLE_CONTRACTION	Details ...	113	-0.543822	-2.06023	0	0.0043253	0.021	2089	tags=30%, list=11%, signal=34%
KEGG_CALCIUM_SIGNALING_PATHWAY	KEGG_CALCIUM_SIGNALING_PATHWAY	Details ...	177	-0.512962	-2.05428	0	0.00423579	0.022	2865	tags=35%, list=15%, signal=41%
KEGG_REGULATION_OF_ACTIN_CYTOSKELETON	KEGG_REGULATION_OF_ACTIN_CYTOSKELETON	Details ...	210	-0.4657	-2.04947	0	0.00396948	0.023	2090	tags=25%, list=11%, signal=28%
KEGG_HEDGEHOG_SIGNALING_PATHWAY	KEGG_HEDGEHOG_SIGNALING_PATHWAY	Details ...	56	-0.568291	-2.03768	0	0.00422015	0.028	1965	tags=32%, list=11%, signal=36%
KEGG_MELANOGENESIS	KEGG_MELANOGENESIS	Details ...	101	-0.467422	-1.95	0.00199203	0.0130972	0.083	2918	tags=33%, list=16%, signal=39%
KEGG_AXON_GUIDANCE	KEGG_AXON_GUIDANCE	Details ...	129	-0.46135	-1.94316	0	0.0132218	0.091	2990	tags=32%, list=16%, signal=38%
KEGG_BASAL_CELL_CARCINOMA	KEGG_BASAL_CELL_CARCINOMA	Details ...	55	-0.543345	-1.93904	0	0.0128786	0.092	3243	tags=40%, list=17%, signal=48%
KEGG_LEUKOCYTE_TRANSENDOTHELIAL_MIGRATION	KEGG_LEUKOCYTE_TRANSENDOTHELIAL_MIGRATION	Details ...	115	-0.490014	-1.92666	0	0.0136745	0.101	3780	tags=38%, list=20%, signal=48%
KEGG_HEMATOPOIETIC_CELL_LINEAGE	KEGG_HEMATOPOIETIC_CELL_LINEAGE	Details ...	83	-0.598613	-1.92235	0.00596422	0.0132045	0.103	3147	tags=39%, list=17%, signal=46%
KEGG_GAP_JUNCTION	KEGG_GAP_JUNCTION	Details ...	87	-0.45675	-1.92075	0.0020284	0.0126705	0.105	2891	tags=30%, list=15%, signal=35%
KEGG_GLYCOSAMINOGLYCAN_BIOSYNTHESIS_CHONDROITIN_SULFATE	KEGG_GLYCOSAMINOGLYCAN_BIOSYNTHESIS_CHONDROITIN_SULFATE	Details ...	22	-0.67401	-1.87749	0.00831601	0.0215298	0.174	2992	tags=55%, list=16%, signal=65%
KEGG_PATHWAYS_IN_CANCER	KEGG_PATHWAYS_IN_CANCER	Details ...	325	-0.395491	-1.86374	0	0.022746	0.192	3353	tags=31%, list=18%, signal=38%
KEGG_NEUROACTIVE_LIGAND_RECEPTOR_INTERACTION	KEGG_NEUROACTIVE_LIGAND_RECEPTOR_INTERACTION	Details ...	265	-0.487101	-1.8416	0.00197239	0.0260709	0.229	3047	tags=29%, list=16%, signal=34%
KEGG_TGF_BETA_SIGNALING_PATHWAY	KEGG_TGF_BETA_SIGNALING_PATHWAY	Details ...	85	-0.45778	-1.82408	0.0039604	0.0287333	0.259	3587	tags=40%, list=19%, signal=49%
KEGG_MELANOMA	KEGG_MELANOMA	Details ...	71	-0.450716	-1.81431	0.00422833	0.0302525	0.276	2388	tags=28%, list=13%, signal=32%
KEGG_MAPK_SIGNALING_PATHWAY	KEGG_MAPK_SIGNALING_PATHWAY	Details ...	266	-0.392126	-1.80826	0	0.0306489	0.292	3376	tags=27%, list=18%, signal=33%
KEGG_COMPLEMENT_AND_COAGULATION_CASCADES	KEGG_COMPLEMENT_AND_COAGULATION_CASCADES	Details ...	68	-0.597651	-1.802	0.0042735	0.0309262	0.304	1801	tags=34%, list=10%, signal=37%
KEGG_CYTOKINE_CYTOKINE_RECEPTOR_INTERACTION	KEGG_CYTOKINE_CYTOKINE_RECEPTOR_INTERACTION	Details ...	245	-0.460201	-1.74426	0.0197239	0.0478539	0.421	3171	tags=31%, list=17%, signal=36%
KEGG_GLYCOSPHINGOLIPID_BIOSYNTHESIS_GANGLIO_SERIES	KEGG_GLYCOSPHINGOLIPID_BIOSYNTHESIS_GANGLIO_SERIES	Details ...	15	-0.626906	-1.73591	0.00796813	0.0489816	0.435	4362	tags=73%, list=23%, signal=96%
KEGG_DORSO_VENTRAL_AXIS_FORMATION	KEGG_DORSO_VENTRAL_AXIS_FORMATION	Details ...	24	-0.47608	-1.61609	0.0141129	0.110113	0.686	1861	tags=29%, list=10%, signal=32%
KEGG_RENAL_CELL_CARCINOMA	KEGG_RENAL_CELL_CARCINOMA	Details ...	70	-0.382351	-1.52602	0.0268041	0.183789	0.833	3353	tags=31%, list=18%, signal=38%
KEGG_GLYCOSAMINOGLYCAN_BIOSYNTHESIS_HEPARAN_SULFATE	KEGG_GLYCOSAMINOGLYCAN_BIOSYNTHESIS_HEPARAN_SULFATE	Details ...	26	-0.472926	-1.52101	0.0745342	0.182514	0.84	3566	tags=35%, list=19%, signal=43%
KEGG_WNT_SIGNALING_PATHWAY	KEGG_WNT_SIGNALING_PATHWAY	Details ...	150	-0.331883	-1.4519	0.0455487	0.255138	0.916	2303	tags=18%, list=12%, signal=20%
KEGG_VIRAL_MYOCARDITIS	KEGG_VIRAL_MYOCARDITIS	Details ...	68	-0.426347	-1.43817	0.11875	0.264426	0.926	1840	tags=19%, list=10%, signal=21%
KEGG_GLYCOSAMINOGLYCAN_DEGRADATION	KEGG_GLYCOSAMINOGLYCAN_DEGRADATION	Details ...	21	-0.467355	-1.42795	0.084	0.26784	0.933	3990	tags=52%, list=21%, signal=67%
KEGG_MTOR_SIGNALING_PATHWAY	KEGG_MTOR_SIGNALING_PATHWAY	Details ...	50	-0.379397	-1.41802	0.0703625	0.272194	0.94	2685	tags=28%, list=14%, signal=33%
KEGG_ALDOSTERONE_REGULATED_SODIUM_REABSORPTION	KEGG_ALDOSTERONE_REGULATED_SODIUM_REABSORPTION	Details ...	41	-0.392303	-1.41257	0.0544355	0.27167	0.942	3988	tags=39%, list=21%, signal=49%
KEGG_ADHERENS_JUNCTION	KEGG_ADHERENS_JUNCTION	Details ...	73	-0.370012	-1.39124	0.0778443	0.291679	0.952	1764	tags=21%, list=9%, signal=23%
KEGG_TIGHT_JUNCTION	KEGG_TIGHT_JUNCTION	Details ...	131	-0.320829	-1.38875	0.0502008	0.286962	0.956	1764	tags=15%, list=9%, signal=17%
KEGG_SYSTEMIC_LUPUS_ERYTHEMATOSUS	KEGG_SYSTEMIC_LUPUS_ERYTHEMATOSUS	Details ...	54	-0.47143	-1.37424	0.179798	0.298274	0.963	3181	tags=33%, list=17%, signal=40%
KEGG_JAK_STAT_SIGNALING_PATHWAY	KEGG_JAK_STAT_SIGNALING_PATHWAY	Details ...	140	-0.353503	-1.37128	0.107287	0.294226	0.965	3128	tags=26%, list=17%, signal=31%
KEGG_ADIPOCYTOKINE_SIGNALING_PATHWAY	KEGG_ADIPOCYTOKINE_SIGNALING_PATHWAY	Details ...	67	-0.34622	-1.37041	0.0805501	0.287641	0.965	3340	tags=28%, list=18%, signal=34%
KEGG_LONG_TERM_DEPRESSION	KEGG_LONG_TERM_DEPRESSION	Details ...	68	-0.344116	-1.36721	0.061753	0.284299	0.967	1744	tags=16%, list=9%, signal=18%
KEGG_CHEMOKINE_SIGNALING_PATHWAY	KEGG_CHEMOKINE_SIGNALING_PATHWAY	Details ...	186	-0.342884	-1.35229	0.143137	0.295872	0.973	3381	tags=28%, list=18%, signal=34%
KEGG_LEISHMANIA_INFECTION	KEGG_LEISHMANIA_INFECTION	Details ...	68	-0.430017	-1.35034	0.189135	0.291155	0.974	3272	tags=31%, list=17%, signal=37%
KEGG_ASTHMA	KEGG_ASTHMA	Details ...	26	-0.533384	-1.33699	0.203252	0.301018	0.98	5205	tags=50%, list=28%, signal=69%
KEGG_PROSTATE_CANCER	KEGG_PROSTATE_CANCER	Details ...	88	-0.32483	-1.3258	0.102249	0.308107	0.983	2388	tags=22%, list=13%, signal=25%
KEGG_GLIOMA	KEGG_GLIOMA	Details ...	65	-0.330722	-1.30813	0.135354	0.325061	0.983	2388	tags=23%, list=13%, signal=26%
KEGG_ABC_TRANSPORTERS	KEGG_ABC_TRANSPORTERS	Details ...	44	-0.366845	-1.30766	0.120792	0.318621	0.983	574	tags=11%, list=3%, signal=12%
KEGG_NEUROTROPHIN_SIGNALING_PATHWAY	KEGG_NEUROTROPHIN_SIGNALING_PATHWAY	Details ...	125	-0.310308	-1.29272	0.120083	0.331678	0.985	3376	tags=27%, list=18%, signal=33%
KEGG_SMALL_CELL_LUNG_CANCER	KEGG_SMALL_CELL_LUNG_CANCER	Details ...	84	-0.317427	-1.28191	0.136546	0.339312	0.988	3472	tags=31%, list=19%, signal=38%
KEGG_GNRH_SIGNALING_PATHWAY	KEGG_GNRH_SIGNALING_PATHWAY	Details ...	100	-0.300366	-1.26884	0.1	0.349905	0.99	2796	tags=19%, list=15%, signal=22%
KEGG_PANCREATIC_CANCER	KEGG_PANCREATIC_CANCER	Details ...	70	-0.324671	-1.26373	0.17623	0.350457	0.99	2082	tags=19%, list=11%, signal=21%
KEGG_GLYCOSAMINOGLYCAN_BIOSYNTHESIS_KERATAN_SULFATE	KEGG_GLYCOSAMINOGLYCAN_BIOSYNTHESIS_KERATAN_SULFATE	Details ...	15	-0.432924	-1.21461	0.246628	0.414546	0.996	3743	tags=40%, list=20%, signal=50%
KEGG_COLORECTAL_CANCER	KEGG_COLORECTAL_CANCER	Details ...	62	-0.32066	-1.21234	0.215164	0.410053	0.996	2388	tags=21%, list=13%, signal=24%
KEGG_VASOPRESSIN_REGULATED_WATER_REABSORPTION	KEGG_VASOPRESSIN_REGULATED_WATER_REABSORPTION	Details ...	44	-0.327867	-1.20589	0.225549	0.411497	0.998	2221	tags=20%, list=12%, signal=23%
KEGG_ERBB_SIGNALING_PATHWAY	KEGG_ERBB_SIGNALING_PATHWAY	Details ...	87	-0.295867	-1.19736	0.232465	0.416724	0.998	2855	tags=22%, list=15%, signal=26%
KEGG_TOLL_LIKE_RECEPTOR_SIGNALING_PATHWAY	KEGG_TOLL_LIKE_RECEPTOR_SIGNALING_PATHWAY	Details ...	89	-0.320669	-1.16453	0.282787	0.46034	0.999	3383	tags=26%, list=18%, signal=31%
KEGG_PRION_DISEASES	KEGG_PRION_DISEASES	Details ...	35	-0.351916	-1.16043	0.265263	0.458169	0.999	3647	tags=34%, list=19%, signal=43%
KEGG_RENIN_ANGIOTENSIN_SYSTEM	KEGG_RENIN_ANGIOTENSIN_SYSTEM	Details ...	17	-0.407132	-1.15439	0.273642	0.459121	0.999	2635	tags=29%, list=14%, signal=34%
KEGG_PHOSPHATIDYLINOSITOL_SIGNALING_SYSTEM	KEGG_PHOSPHATIDYLINOSITOL_SIGNALING_SYSTEM	Details ...	76	-0.310619	-1.14786	0.284294	0.460849	0.999	3802	tags=34%, list=20%, signal=43%
KEGG_ACUTE_MYELOID_LEUKEMIA	KEGG_ACUTE_MYELOID_LEUKEMIA	Details ...	57	-0.317118	-1.14767	0.272152	0.453323	0.999	3552	tags=30%, list=19%, signal=37%
KEGG_BLADDER_CANCER	KEGG_BLADDER_CANCER	Details ...	42	-0.304018	-1.13957	0.255489	0.457647	0.999	2599	tags=19%, list=14%, signal=22%
KEGG_LYSOSOME	KEGG_LYSOSOME	Details ...	121	-0.311962	-1.12994	0.296146	0.463936	0.999	4412	tags=36%, list=24%, signal=46%
KEGG_FC_GAMMA_R_MEDIATED_PHAGOCYTOSIS	KEGG_FC_GAMMA_R_MEDIATED_PHAGOCYTOSIS	Details ...	95	-0.291199	-1.12808	0.292339	0.459231	0.999	2388	tags=19%, list=13%, signal=22%
KEGG_INSULIN_SIGNALING_PATHWAY	KEGG_INSULIN_SIGNALING_PATHWAY	Details ...	136	-0.255262	-1.10618	0.286902	0.48703	0.999	3679	tags=26%, list=20%, signal=32%
KEGG_CHRONIC_MYELOID_LEUKEMIA	KEGG_CHRONIC_MYELOID_LEUKEMIA	Details ...	73	-0.287162	-1.09715	0.349794	0.493773	0.999	2388	tags=22%, list=13%, signal=25%
KEGG_TYPE_II_DIABETES_MELLITUS	KEGG_TYPE_II_DIABETES_MELLITUS	Details ...	46	-0.299507	-1.09507	0.320084	0.490041	0.999	3679	tags=30%, list=20%, signal=38%
KEGG_LONG_TERM_POTENTIATION	KEGG_LONG_TERM_POTENTIATION	Details ...	70	-0.276314	-1.07554	0.362348	0.512992	1	2216	tags=20%, list=12%, signal=23%
KEGG_ENDOCYTOSIS	KEGG_ENDOCYTOSIS	Details ...	181	-0.241482	-1.06566	0.323467	0.520978	1	2290	tags=14%, list=12%, signal=16%
KEGG_VEGF_SIGNALING_PATHWAY	KEGG_VEGF_SIGNALING_PATHWAY	Details ...	76	-0.253209	-1.06433	0.348269	0.515246	1	3815	tags=28%, list=20%, signal=35%
KEGG_ARACHIDONIC_ACID_METABOLISM	KEGG_ARACHIDONIC_ACID_METABOLISM	Details ...	58	-0.285016	-1.04952	0.378698	0.531611	1	2632	tags=19%, list=14%, signal=22%
KEGG_REGULATION_OF_AUTOPHAGY	KEGG_REGULATION_OF_AUTOPHAGY	Details ...	22	-0.308282	-1.03106	0.416499	0.553194	1	2912	tags=23%, list=16%, signal=27%
KEGG_PATHOGENIC_ESCHERICHIA_COLI_INFECTION	KEGG_PATHOGENIC_ESCHERICHIA_COLI_INFECTION	Details ...	55	-0.250735	-0.951821	0.502024	0.681476	1	1690	tags=15%, list=9%, signal=16%
KEGG_FC_EPSILON_RI_SIGNALING_PATHWAY	KEGG_FC_EPSILON_RI_SIGNALING_PATHWAY	Details ...	78	-0.233188	-0.92835	0.557087	0.714432	1	3069	tags=18%, list=16%, signal=21%
KEGG_INTESTINAL_IMMUNE_NETWORK_FOR_IGA_PRODUCTION	KEGG_INTESTINAL_IMMUNE_NETWORK_FOR_IGA_PRODUCTION	Details ...	45	-0.348551	-0.923958	0.528066	0.712588	1	5307	tags=44%, list=28%, signal=62%
KEGG_NOD_LIKE_RECEPTOR_SIGNALING_PATHWAY	KEGG_NOD_LIKE_RECEPTOR_SIGNALING_PATHWAY	Details ...	62	-0.258156	-0.919216	0.534447	0.711129	1	3448	tags=27%, list=18%, signal=34%
KEGG_PHENYLALANINE_METABOLISM	KEGG_PHENYLALANINE_METABOLISM	Details ...	17	-0.307094	-0.90631	0.542017	0.726491	1	487	tags=12%, list=3%, signal=12%
KEGG_ENDOMETRIAL_CANCER	KEGG_ENDOMETRIAL_CANCER	Details ...	52	-0.23965	-0.868142	0.628631	0.78762	1	2388	tags=15%, list=13%, signal=18%
KEGG_CARDIAC_MUSCLE_CONTRACTION	KEGG_CARDIAC_MUSCLE_CONTRACTION	Details ...	77	-0.242364	-0.863096	0.636183	0.78679	1	1589	tags=16%, list=8%, signal=17%
KEGG_GRAFT_VERSUS_HOST_DISEASE	KEGG_GRAFT_VERSUS_HOST_DISEASE	Details ...	37	-0.351328	-0.862575	0.599594	0.777472	1	12150	tags=100%, list=65%, signal=285%
KEGG_ALLOGRAFT_REJECTION	KEGG_ALLOGRAFT_REJECTION	Details ...	35	-0.351291	-0.860073	0.587525	0.771759	1	12150	tags=100%, list=65%, signal=285%
KEGG_EPITHELIAL_CELL_SIGNALING_IN_HELICOBACTER_PYLORI_INFECTION	KEGG_EPITHELIAL_CELL_SIGNALING_IN_HELICOBACTER_PYLORI_INFECTION	Details ...	68	-0.214476	-0.84664	0.690722	0.784932	1	3881	tags=22%, list=21%, signal=28%
KEGG_B_CELL_RECEPTOR_SIGNALING_PATHWAY	KEGG_B_CELL_RECEPTOR_SIGNALING_PATHWAY	Details ...	75	-0.250956	-0.836938	0.640496	0.792421	1	4094	tags=27%, list=22%, signal=34%
KEGG_STEROID_HORMONE_BIOSYNTHESIS	KEGG_STEROID_HORMONE_BIOSYNTHESIS	Details ...	55	-0.239709	-0.825793	0.682	0.800562	1	943	tags=7%, list=5%, signal=8%
KEGG_PRIMARY_BILE_ACID_BIOSYNTHESIS	KEGG_PRIMARY_BILE_ACID_BIOSYNTHESIS	Details ...	16	-0.281859	-0.812827	0.705645	0.812525	1	3771	tags=31%, list=20%, signal=39%
KEGG_NATURAL_KILLER_CELL_MEDIATED_CYTOTOXICITY	KEGG_NATURAL_KILLER_CELL_MEDIATED_CYTOTOXICITY	Details ...	119	-0.222704	-0.798465	0.696907	0.826824	1	4469	tags=28%, list=24%, signal=36%
KEGG_INOSITOL_PHOSPHATE_METABOLISM	KEGG_INOSITOL_PHOSPHATE_METABOLISM	Details ...	54	-0.21519	-0.779444	0.770961	0.848625	1	2787	tags=22%, list=15%, signal=26%
KEGG_APOPTOSIS	KEGG_APOPTOSIS	Details ...	85	-0.20167	-0.774766	0.747934	0.846343	1	3505	tags=25%, list=19%, signal=30%
KEGG_GLYCEROLIPID_METABOLISM	KEGG_GLYCEROLIPID_METABOLISM	Details ...	47	-0.216495	-0.768845	0.867203	0.845748	1	2130	tags=15%, list=11%, signal=17%
KEGG_TASTE_TRANSDUCTION	KEGG_TASTE_TRANSDUCTION	Details ...	42	-0.253305	-0.756039	0.775304	0.855615	1	1965	tags=10%, list=11%, signal=11%
KEGG_AUTOIMMUNE_THYROID_DISEASE	KEGG_AUTOIMMUNE_THYROID_DISEASE	Details ...	39	-0.283182	-0.746403	0.691684	0.85923	1	13423	tags=100%, list=72%, signal=353%
KEGG_O_GLYCAN_BIOSYNTHESIS	KEGG_O_GLYCAN_BIOSYNTHESIS	Details ...	29	-0.234912	-0.740115	0.769811	0.858905	1	4479	tags=31%, list=24%, signal=41%
KEGG_ETHER_LIPID_METABOLISM	KEGG_ETHER_LIPID_METABOLISM	Details ...	33	-0.204053	-0.739658	0.875502	0.849827	1	1794	tags=12%, list=10%, signal=13%
KEGG_PPAR_SIGNALING_PATHWAY	KEGG_PPAR_SIGNALING_PATHWAY	Details ...	68	-0.200917	-0.732346	0.831014	0.851593	1	3771	tags=25%, list=20%, signal=31%
KEGG_METABOLISM_OF_XENOBIOTICS_BY_CYTOCHROME_P450	KEGG_METABOLISM_OF_XENOBIOTICS_BY_CYTOCHROME_P450	Details ...	67	-0.211913	-0.684835	0.846311	0.901684	1	638	tags=6%, list=3%, signal=6%
KEGG_DRUG_METABOLISM_CYTOCHROME_P450	KEGG_DRUG_METABOLISM_CYTOCHROME_P450	Details ...	69	-0.206769	-0.684775	0.827309	0.892072	1	638	tags=6%, list=3%, signal=6%
KEGG_NOTCH_SIGNALING_PATHWAY	KEGG_NOTCH_SIGNALING_PATHWAY	Details ...	47	-0.191983	-0.684531	0.907127	0.882822	1	4101	tags=32%, list=22%, signal=41%
KEGG_OLFACTORY_TRANSDUCTION	KEGG_OLFACTORY_TRANSDUCTION	Details ...	131	-0.220178	-0.601095	0.829746	0.951069	1	13492	tags=97%, list=72%, signal=345%
KEGG_GLYCOSPHINGOLIPID_BIOSYNTHESIS_LACTO_AND_NEOLACTO_SERIES	KEGG_GLYCOSPHINGOLIPID_BIOSYNTHESIS_LACTO_AND_NEOLACTO_SERIES	Details ...	25	-0.179332	-0.571977	0.957611	0.95953	1	2949	tags=16%, list=16%, signal=19%
KEGG_T_CELL_RECEPTOR_SIGNALING_PATHWAY	KEGG_T_CELL_RECEPTOR_SIGNALING_PATHWAY	Details ...	108	-0.152752	-0.568077	0.96334	0.95189	1	4606	tags=23%, list=25%, signal=31%

## Sheet: TIMP3 Low expression
NAME	GS<br> follow link to MSigDB	GS DETAILS	SIZE	ES	NES	NOM p-val	FDR q-val	FWER p-val	RANK AT MAX	LEADING EDGE
KEGG_SPLICEOSOME	KEGG_SPLICEOSOME	Details ...	126	0.680756	2.04917	0	0.0228204	0.026	3298	tags=68%, list=18%, signal=82%
KEGG_RNA_DEGRADATION	KEGG_RNA_DEGRADATION	Details ...	55	0.637055	2.01156	0	0.0212903	0.04	3887	tags=62%, list=21%, signal=78%
KEGG_RNA_POLYMERASE	KEGG_RNA_POLYMERASE	Details ...	29	0.640495	1.84098	0.00199203	0.11756	0.256	4454	tags=62%, list=24%, signal=81%
KEGG_DNA_REPLICATION	KEGG_DNA_REPLICATION	Details ...	36	0.705533	1.79898	0.0189394	0.131896	0.335	4471	tags=81%, list=24%, signal=106%
KEGG_CELL_CYCLE	KEGG_CELL_CYCLE	Details ...	124	0.531495	1.78498	0.0202429	0.117145	0.358	4725	tags=57%, list=25%, signal=76%
KEGG_BASE_EXCISION_REPAIR	KEGG_BASE_EXCISION_REPAIR	Details ...	33	0.63161	1.78012	0.00585938	0.103571	0.368	4036	tags=61%, list=22%, signal=77%
KEGG_PYRIMIDINE_METABOLISM	KEGG_PYRIMIDINE_METABOLISM	Details ...	98	0.520776	1.77559	0.00196464	0.0928045	0.38	4454	tags=53%, list=24%, signal=69%
KEGG_MISMATCH_REPAIR	KEGG_MISMATCH_REPAIR	Details ...	23	0.661252	1.73273	0.020202	0.118152	0.473	3340	tags=61%, list=18%, signal=74%
KEGG_PROTEASOME	KEGG_PROTEASOME	Details ...	44	0.674925	1.69839	0.025641	0.138412	0.548	3049	tags=64%, list=16%, signal=76%
KEGG_HUNTINGTONS_DISEASE	KEGG_HUNTINGTONS_DISEASE	Details ...	166	0.474973	1.68319	0.0341365	0.139657	0.579	4647	tags=51%, list=25%, signal=68%
KEGG_NUCLEOTIDE_EXCISION_REPAIR	KEGG_NUCLEOTIDE_EXCISION_REPAIR	Details ...	44	0.559868	1.6739	0.0335968	0.135359	0.595	4919	tags=61%, list=26%, signal=83%
KEGG_STEROID_BIOSYNTHESIS	KEGG_STEROID_BIOSYNTHESIS	Details ...	17	0.616829	1.62311	0.0545455	0.178894	0.688	2329	tags=53%, list=12%, signal=60%
KEGG_TERPENOID_BACKBONE_BIOSYNTHESIS	KEGG_TERPENOID_BACKBONE_BIOSYNTHESIS	Details ...	15	0.647314	1.61307	0.0469083	0.175682	0.711	4061	tags=67%, list=22%, signal=85%
KEGG_BASAL_TRANSCRIPTION_FACTORS	KEGG_BASAL_TRANSCRIPTION_FACTORS	Details ...	35	0.490766	1.60195	0.0189076	0.176148	0.732	5254	tags=63%, list=28%, signal=87%
KEGG_GLYOXYLATE_AND_DICARBOXYLATE_METABOLISM	KEGG_GLYOXYLATE_AND_DICARBOXYLATE_METABOLISM	Details ...	16	0.632448	1.60193	0.0420842	0.164405	0.732	4403	tags=56%, list=24%, signal=73%
KEGG_OXIDATIVE_PHOSPHORYLATION	KEGG_OXIDATIVE_PHOSPHORYLATION	Details ...	114	0.554713	1.59035	0.0670611	0.166826	0.757	5218	tags=66%, list=28%, signal=91%
KEGG_HOMOLOGOUS_RECOMBINATION	KEGG_HOMOLOGOUS_RECOMBINATION	Details ...	28	0.571456	1.57361	0.062753	0.175829	0.787	4471	tags=57%, list=24%, signal=75%
KEGG_GLYCOSYLPHOSPHATIDYLINOSITOL_GPI_ANCHOR_BIOSYNTHESIS	KEGG_GLYCOSYLPHOSPHATIDYLINOSITOL_GPI_ANCHOR_BIOSYNTHESIS	Details ...	24	0.521266	1.55032	0.0634921	0.191733	0.82	5984	tags=67%, list=32%, signal=98%
KEGG_AMINOACYL_TRNA_BIOSYNTHESIS	KEGG_AMINOACYL_TRNA_BIOSYNTHESIS	Details ...	22	0.623564	1.53578	0.0809717	0.196797	0.839	5311	tags=73%, list=28%, signal=101%
KEGG_PROTEIN_EXPORT	KEGG_PROTEIN_EXPORT	Details ...	23	0.588545	1.5221	0.0767717	0.20269	0.856	3661	tags=57%, list=20%, signal=70%
KEGG_PARKINSONS_DISEASE	KEGG_PARKINSONS_DISEASE	Details ...	113	0.517449	1.5197	0.0921569	0.195593	0.86	4943	tags=60%, list=26%, signal=81%
KEGG_CITRATE_CYCLE_TCA_CYCLE	KEGG_CITRATE_CYCLE_TCA_CYCLE	Details ...	29	0.575541	1.44768	0.142857	0.27363	0.944	3322	tags=48%, list=18%, signal=59%
KEGG_ALZHEIMERS_DISEASE	KEGG_ALZHEIMERS_DISEASE	Details ...	151	0.393836	1.4237	0.13189	0.292403	0.952	5866	tags=55%, list=31%, signal=79%
KEGG_BUTANOATE_METABOLISM	KEGG_BUTANOATE_METABOLISM	Details ...	33	0.438493	1.38902	0.13442	0.330433	0.971	5675	tags=55%, list=30%, signal=78%
KEGG_OOCYTE_MEIOSIS	KEGG_OOCYTE_MEIOSIS	Details ...	110	0.347421	1.38264	0.105477	0.328298	0.977	2608	tags=31%, list=14%, signal=36%
KEGG_RIBOSOME	KEGG_RIBOSOME	Details ...	87	0.614007	1.3598	0.215726	0.349685	0.984	6015	tags=83%, list=32%, signal=121%
KEGG_GLUTATHIONE_METABOLISM	KEGG_GLUTATHIONE_METABOLISM	Details ...	47	0.406077	1.35002	0.160079	0.352155	0.986	3408	tags=40%, list=18%, signal=49%
KEGG_PEROXISOME	KEGG_PEROXISOME	Details ...	78	0.399428	1.34808	0.155738	0.34256	0.986	6995	tags=53%, list=37%, signal=84%
KEGG_ONE_CARBON_POOL_BY_FOLATE	KEGG_ONE_CARBON_POOL_BY_FOLATE	Details ...	17	0.497271	1.31842	0.178279	0.374392	0.99	3144	tags=47%, list=17%, signal=57%
KEGG_PURINE_METABOLISM	KEGG_PURINE_METABOLISM	Details ...	155	0.304809	1.31549	0.116832	0.366245	0.991	4454	tags=40%, list=24%, signal=52%
KEGG_RIBOFLAVIN_METABOLISM	KEGG_RIBOFLAVIN_METABOLISM	Details ...	15	0.453133	1.30936	0.129159	0.36311	0.991	4918	tags=47%, list=26%, signal=63%
KEGG_PENTOSE_PHOSPHATE_PATHWAY	KEGG_PENTOSE_PHOSPHATE_PATHWAY	Details ...	27	0.441904	1.30251	0.18125	0.361294	0.993	5792	tags=48%, list=31%, signal=70%
KEGG_LYSINE_DEGRADATION	KEGG_LYSINE_DEGRADATION	Details ...	44	0.405209	1.29858	0.195699	0.356022	0.993	3918	tags=39%, list=21%, signal=49%
KEGG_UBIQUITIN_MEDIATED_PROTEOLYSIS	KEGG_UBIQUITIN_MEDIATED_PROTEOLYSIS	Details ...	132	0.326281	1.26963	0.192698	0.387649	0.995	7547	tags=52%, list=40%, signal=86%
KEGG_N_GLYCAN_BIOSYNTHESIS	KEGG_N_GLYCAN_BIOSYNTHESIS	Details ...	46	0.405656	1.25247	0.214008	0.402492	0.995	4157	tags=41%, list=22%, signal=53%
KEGG_BIOSYNTHESIS_OF_UNSATURATED_FATTY_ACIDS	KEGG_BIOSYNTHESIS_OF_UNSATURATED_FATTY_ACIDS	Details ...	22	0.403676	1.22057	0.226721	0.439595	0.998	5398	tags=45%, list=29%, signal=64%
KEGG_VALINE_LEUCINE_AND_ISOLEUCINE_DEGRADATION	KEGG_VALINE_LEUCINE_AND_ISOLEUCINE_DEGRADATION	Details ...	43	0.39395	1.17587	0.3125	0.502056	0.999	6518	tags=56%, list=35%, signal=85%
KEGG_PYRUVATE_METABOLISM	KEGG_PYRUVATE_METABOLISM	Details ...	39	0.354426	1.14323	0.298507	0.547069	1	6959	tags=59%, list=37%, signal=94%
KEGG_CYTOSOLIC_DNA_SENSING_PATHWAY	KEGG_CYTOSOLIC_DNA_SENSING_PATHWAY	Details ...	41	0.344992	1.13818	0.325	0.542402	1	4454	tags=32%, list=24%, signal=42%
KEGG_PENTOSE_AND_GLUCURONATE_INTERCONVERSIONS	KEGG_PENTOSE_AND_GLUCURONATE_INTERCONVERSIONS	Details ...	28	0.38843	1.13561	0.295547	0.532781	1	8437	tags=61%, list=45%, signal=110%
KEGG_SELENOAMINO_ACID_METABOLISM	KEGG_SELENOAMINO_ACID_METABOLISM	Details ...	25	0.362072	1.12707	0.308793	0.534238	1	3763	tags=32%, list=20%, signal=40%
KEGG_PROPANOATE_METABOLISM	KEGG_PROPANOATE_METABOLISM	Details ...	31	0.357631	1.10865	0.35084	0.553909	1	4244	tags=42%, list=23%, signal=54%
KEGG_DRUG_METABOLISM_OTHER_ENZYMES	KEGG_DRUG_METABOLISM_OTHER_ENZYMES	Details ...	51	0.321341	1.10506	0.307692	0.546913	1	8040	tags=53%, list=43%, signal=93%
KEGG_FRUCTOSE_AND_MANNOSE_METABOLISM	KEGG_FRUCTOSE_AND_MANNOSE_METABOLISM	Details ...	33	0.360898	1.10416	0.343811	0.535815	1	6506	tags=45%, list=35%, signal=70%
KEGG_HISTIDINE_METABOLISM	KEGG_HISTIDINE_METABOLISM	Details ...	29	0.302252	1.03944	0.403361	0.638094	1	6162	tags=52%, list=33%, signal=77%
KEGG_P53_SIGNALING_PATHWAY	KEGG_P53_SIGNALING_PATHWAY	Details ...	67	0.266565	1.01098	0.409709	0.678687	1	2348	tags=21%, list=13%, signal=24%
KEGG_CARDIAC_MUSCLE_CONTRACTION	KEGG_CARDIAC_MUSCLE_CONTRACTION	Details ...	77	0.267296	0.985385	0.460377	0.713463	1	4715	tags=39%, list=25%, signal=52%
KEGG_GLYCOLYSIS_GLUCONEOGENESIS	KEGG_GLYCOLYSIS_GLUCONEOGENESIS	Details ...	60	0.279541	0.975798	0.471058	0.717153	1	6754	tags=48%, list=36%, signal=75%
KEGG_BETA_ALANINE_METABOLISM	KEGG_BETA_ALANINE_METABOLISM	Details ...	22	0.315096	0.975007	0.486373	0.704032	1	3619	tags=41%, list=19%, signal=51%
KEGG_CYSTEINE_AND_METHIONINE_METABOLISM	KEGG_CYSTEINE_AND_METHIONINE_METABOLISM	Details ...	34	0.289699	0.970889	0.477137	0.697788	1	4244	tags=35%, list=23%, signal=46%
KEGG_ALANINE_ASPARTATE_AND_GLUTAMATE_METABOLISM	KEGG_ALANINE_ASPARTATE_AND_GLUTAMATE_METABOLISM	Details ...	30	0.298105	0.965684	0.516	0.693586	1	5671	tags=47%, list=30%, signal=67%
KEGG_THYROID_CANCER	KEGG_THYROID_CANCER	Details ...	29	0.289279	0.963972	0.485549	0.683563	1	4579	tags=31%, list=24%, signal=41%
KEGG_ARGININE_AND_PROLINE_METABOLISM	KEGG_ARGININE_AND_PROLINE_METABOLISM	Details ...	54	0.278095	0.950622	0.520661	0.694305	1	4575	tags=35%, list=24%, signal=46%
KEGG_AMINO_SUGAR_AND_NUCLEOTIDE_SUGAR_METABOLISM	KEGG_AMINO_SUGAR_AND_NUCLEOTIDE_SUGAR_METABOLISM	Details ...	43	0.300602	0.9399	0.51497	0.700816	1	4525	tags=40%, list=24%, signal=52%
KEGG_FATTY_ACID_METABOLISM	KEGG_FATTY_ACID_METABOLISM	Details ...	42	0.292657	0.939468	0.513359	0.688631	1	2049	tags=19%, list=11%, signal=21%
KEGG_ASCORBATE_AND_ALDARATE_METABOLISM	KEGG_ASCORBATE_AND_ALDARATE_METABOLISM	Details ...	25	0.323172	0.925714	0.525988	0.699912	1	5893	tags=40%, list=31%, signal=58%
KEGG_NITROGEN_METABOLISM	KEGG_NITROGEN_METABOLISM	Details ...	23	0.290311	0.883687	0.621118	0.764238	1	9363	tags=70%, list=50%, signal=139%
KEGG_PORPHYRIN_AND_CHLOROPHYLL_METABOLISM	KEGG_PORPHYRIN_AND_CHLOROPHYLL_METABOLISM	Details ...	39	0.277051	0.879048	0.628803	0.759187	1	5943	tags=38%, list=32%, signal=56%
KEGG_GALACTOSE_METABOLISM	KEGG_GALACTOSE_METABOLISM	Details ...	25	0.287136	0.872149	0.630952	0.758303	1	3769	tags=24%, list=20%, signal=30%
KEGG_AMYOTROPHIC_LATERAL_SCLEROSIS_ALS	KEGG_AMYOTROPHIC_LATERAL_SCLEROSIS_ALS	Details ...	53	0.211687	0.836977	0.716024	0.808625	1	2955	tags=21%, list=16%, signal=25%
KEGG_SNARE_INTERACTIONS_IN_VESICULAR_TRANSPORT	KEGG_SNARE_INTERACTIONS_IN_VESICULAR_TRANSPORT	Details ...	38	0.241757	0.834568	0.699801	0.799874	1	3712	tags=26%, list=20%, signal=33%
KEGG_TRYPTOPHAN_METABOLISM	KEGG_TRYPTOPHAN_METABOLISM	Details ...	39	0.228507	0.822683	0.719758	0.806709	1	2049	tags=18%, list=11%, signal=20%
KEGG_LINOLEIC_ACID_METABOLISM	KEGG_LINOLEIC_ACID_METABOLISM	Details ...	29	0.25105	0.807976	0.718623	0.818515	1	6957	tags=38%, list=37%, signal=60%
KEGG_GLYCEROPHOSPHOLIPID_METABOLISM	KEGG_GLYCEROPHOSPHOLIPID_METABOLISM	Details ...	77	0.18593	0.752096	0.883576	0.896718	1	2816	tags=18%, list=15%, signal=21%
KEGG_MATURITY_ONSET_DIABETES_OF_THE_YOUNG	KEGG_MATURITY_ONSET_DIABETES_OF_THE_YOUNG	Details ...	24	0.266148	0.7345	0.78252	0.910338	1	5041	tags=29%, list=27%, signal=40%
KEGG_PANTOTHENATE_AND_COA_BIOSYNTHESIS	KEGG_PANTOTHENATE_AND_COA_BIOSYNTHESIS	Details ...	16	0.246107	0.724936	0.816901	0.91091	1	8839	tags=69%, list=47%, signal=130%
KEGG_VIBRIO_CHOLERAE_INFECTION	KEGG_VIBRIO_CHOLERAE_INFECTION	Details ...	53	0.191672	0.714396	0.872549	0.911544	1	7733	tags=51%, list=41%, signal=87%
KEGG_STARCH_AND_SUCROSE_METABOLISM	KEGG_STARCH_AND_SUCROSE_METABOLISM	Details ...	49	0.204667	0.712067	0.859575	0.901515	1	8550	tags=49%, list=46%, signal=90%
KEGG_NICOTINATE_AND_NICOTINAMIDE_METABOLISM	KEGG_NICOTINATE_AND_NICOTINAMIDE_METABOLISM	Details ...	24	0.212985	0.709658	0.891429	0.891971	1	3591	tags=21%, list=19%, signal=26%
KEGG_PROXIMAL_TUBULE_BICARBONATE_RECLAMATION	KEGG_PROXIMAL_TUBULE_BICARBONATE_RECLAMATION	Details ...	23	0.223233	0.701287	0.858974	0.890296	1	4376	tags=26%, list=23%, signal=34%
KEGG_RIG_I_LIKE_RECEPTOR_SIGNALING_PATHWAY	KEGG_RIG_I_LIKE_RECEPTOR_SIGNALING_PATHWAY	Details ...	57	0.180748	0.676414	0.894539	0.908491	1	5098	tags=25%, list=27%, signal=34%
KEGG_RETINOL_METABOLISM	KEGG_RETINOL_METABOLISM	Details ...	64	0.182411	0.601435	0.955789	0.967591	1	8875	tags=47%, list=47%, signal=89%
KEGG_ALPHA_LINOLENIC_ACID_METABOLISM	KEGG_ALPHA_LINOLENIC_ACID_METABOLISM	Details ...	19	0.19138	0.583228	0.973948	0.966298	1	6957	tags=37%, list=37%, signal=59%
KEGG_GLYCOSPHINGOLIPID_BIOSYNTHESIS_LACTO_AND_NEOLACTO_SERIES	KEGG_GLYCOSPHINGOLIPID_BIOSYNTHESIS_LACTO_AND_NEOLACTO_SERIES	Details ...	25	0.155424	0.516725	0.987903	0.985681	1	6235	tags=32%, list=33%, signal=48%
KEGG_OLFACTORY_TRANSDUCTION	KEGG_OLFACTORY_TRANSDUCTION	Details ...	131	0.178788	0.504909	0.860887	0.976321	1	8810	tags=58%, list=47%, signal=109%

## Sheet: TIMP3 High expression
NAME	GS<br> follow link to MSigDB	GS DETAILS	SIZE	ES	NES	NOM p-val	FDR q-val	FWER p-val	RANK AT MAX	LEADING EDGE
KEGG_FOCAL_ADHESION	KEGG_FOCAL_ADHESION	Details ...	199	-0.612214	-2.3417	0	0	0	2800	tags=42%, list=15%, signal=49%
KEGG_ECM_RECEPTOR_INTERACTION	KEGG_ECM_RECEPTOR_INTERACTION	Details ...	83	-0.733615	-2.32366	0	0	0	2019	tags=52%, list=11%, signal=58%
KEGG_HEDGEHOG_SIGNALING_PATHWAY	KEGG_HEDGEHOG_SIGNALING_PATHWAY	Details ...	56	-0.608833	-2.22222	0	0.00150413	0.002	2341	tags=36%, list=13%, signal=41%
KEGG_DILATED_CARDIOMYOPATHY	KEGG_DILATED_CARDIOMYOPATHY	Details ...	90	-0.640368	-2.21341	0	0.0011281	0.002	2777	tags=44%, list=15%, signal=52%
KEGG_CELL_ADHESION_MOLECULES_CAMS	KEGG_CELL_ADHESION_MOLECULES_CAMS	Details ...	130	-0.599787	-2.11893	0	0.00341695	0.013	3319	tags=48%, list=18%, signal=59%
KEGG_CALCIUM_SIGNALING_PATHWAY	KEGG_CALCIUM_SIGNALING_PATHWAY	Details ...	177	-0.523569	-2.10382	0	0.00328627	0.015	2635	tags=35%, list=14%, signal=40%
KEGG_HYPERTROPHIC_CARDIOMYOPATHY_HCM	KEGG_HYPERTROPHIC_CARDIOMYOPATHY_HCM	Details ...	83	-0.593655	-2.08351	0	0.00452841	0.025	1967	tags=34%, list=11%, signal=38%
KEGG_VASCULAR_SMOOTH_MUSCLE_CONTRACTION	KEGG_VASCULAR_SMOOTH_MUSCLE_CONTRACTION	Details ...	113	-0.550121	-2.07931	0.00197239	0.00441481	0.026	2469	tags=35%, list=13%, signal=40%
KEGG_ARRHYTHMOGENIC_RIGHT_VENTRICULAR_CARDIOMYOPATHY_ARVC	KEGG_ARRHYTHMOGENIC_RIGHT_VENTRICULAR_CARDIOMYOPATHY_ARVC	Details ...	74	-0.59779	-2.03852	0	0.00609581	0.041	2022	tags=36%, list=11%, signal=41%
KEGG_GAP_JUNCTION	KEGG_GAP_JUNCTION	Details ...	87	-0.470926	-1.98021	0	0.0109733	0.073	2469	tags=28%, list=13%, signal=32%
KEGG_GLYCOSPHINGOLIPID_BIOSYNTHESIS_GANGLIO_SERIES	KEGG_GLYCOSPHINGOLIPID_BIOSYNTHESIS_GANGLIO_SERIES	Details ...	15	-0.699415	-1.97848	0	0.0103648	0.075	3804	tags=60%, list=20%, signal=75%
KEGG_MELANOGENESIS	KEGG_MELANOGENESIS	Details ...	101	-0.471176	-1.96453	0	0.0106787	0.085	2235	tags=28%, list=12%, signal=31%
KEGG_REGULATION_OF_ACTIN_CYTOSKELETON	KEGG_REGULATION_OF_ACTIN_CYTOSKELETON	Details ...	210	-0.452277	-1.95606	0	0.0112451	0.095	3543	tags=36%, list=19%, signal=44%
KEGG_BASAL_CELL_CARCINOMA	KEGG_BASAL_CELL_CARCINOMA	Details ...	55	-0.533854	-1.92615	0.002	0.0150105	0.13	2322	tags=31%, list=12%, signal=35%
KEGG_MELANOMA	KEGG_MELANOMA	Details ...	71	-0.473724	-1.90231	0	0.0181926	0.159	2526	tags=28%, list=14%, signal=32%
KEGG_LEUKOCYTE_TRANSENDOTHELIAL_MIGRATION	KEGG_LEUKOCYTE_TRANSENDOTHELIAL_MIGRATION	Details ...	115	-0.481786	-1.89419	0.00199601	0.0179755	0.166	3015	tags=37%, list=16%, signal=43%
KEGG_CYTOKINE_CYTOKINE_RECEPTOR_INTERACTION	KEGG_CYTOKINE_CYTOKINE_RECEPTOR_INTERACTION	Details ...	245	-0.498226	-1.87033	0.00608519	0.0217571	0.2	4380	tags=49%, list=23%, signal=63%
KEGG_HEMATOPOIETIC_CELL_LINEAGE	KEGG_HEMATOPOIETIC_CELL_LINEAGE	Details ...	83	-0.597504	-1.86835	0.0100604	0.0208894	0.203	4275	tags=58%, list=23%, signal=75%
KEGG_PATHWAYS_IN_CANCER	KEGG_PATHWAYS_IN_CANCER	Details ...	325	-0.39694	-1.86048	0	0.0215882	0.215	2704	tags=26%, list=14%, signal=30%
KEGG_TGF_BETA_SIGNALING_PATHWAY	KEGG_TGF_BETA_SIGNALING_PATHWAY	Details ...	85	-0.46479	-1.83144	0	0.0268541	0.251	1773	tags=25%, list=9%, signal=27%
KEGG_MAPK_SIGNALING_PATHWAY	KEGG_MAPK_SIGNALING_PATHWAY	Details ...	266	-0.399983	-1.82357	0	0.0280287	0.266	3307	tags=26%, list=18%, signal=32%
KEGG_GLYCOSAMINOGLYCAN_BIOSYNTHESIS_CHONDROITIN_SULFATE	KEGG_GLYCOSAMINOGLYCAN_BIOSYNTHESIS_CHONDROITIN_SULFATE	Details ...	22	-0.644432	-1.82065	0.00630252	0.0275516	0.273	3275	tags=55%, list=18%, signal=66%
KEGG_AXON_GUIDANCE	KEGG_AXON_GUIDANCE	Details ...	129	-0.420284	-1.78595	0	0.0355265	0.336	2942	tags=29%, list=16%, signal=35%
KEGG_LEISHMANIA_INFECTION	KEGG_LEISHMANIA_INFECTION	Details ...	68	-0.550372	-1.74605	0.0406504	0.0486518	0.424	4556	tags=56%, list=24%, signal=74%
KEGG_CHEMOKINE_SIGNALING_PATHWAY	KEGG_CHEMOKINE_SIGNALING_PATHWAY	Details ...	186	-0.437173	-1.70367	0.020202	0.0644849	0.519	4285	tags=45%, list=23%, signal=58%
KEGG_NEUROACTIVE_LIGAND_RECEPTOR_INTERACTION	KEGG_NEUROACTIVE_LIGAND_RECEPTOR_INTERACTION	Details ...	265	-0.455287	-1.69626	0.0165289	0.0657676	0.538	4124	tags=38%, list=22%, signal=48%
KEGG_COMPLEMENT_AND_COAGULATION_CASCADES	KEGG_COMPLEMENT_AND_COAGULATION_CASCADES	Details ...	68	-0.56066	-1.68028	0.0199203	0.0716348	0.571	2702	tags=35%, list=14%, signal=41%
KEGG_RENAL_CELL_CARCINOMA	KEGG_RENAL_CELL_CARCINOMA	Details ...	70	-0.411355	-1.61982	0.00793651	0.106824	0.707	3450	tags=36%, list=18%, signal=44%
KEGG_ASTHMA	KEGG_ASTHMA	Details ...	26	-0.647403	-1.61887	0.0722892	0.103994	0.71	4723	tags=73%, list=25%, signal=98%
KEGG_DORSO_VENTRAL_AXIS_FORMATION	KEGG_DORSO_VENTRAL_AXIS_FORMATION	Details ...	24	-0.468284	-1.61865	0.0175781	0.100597	0.711	3450	tags=33%, list=18%, signal=41%
KEGG_PRION_DISEASES	KEGG_PRION_DISEASES	Details ...	35	-0.479497	-1.60218	0.0251572	0.109007	0.737	4067	tags=46%, list=22%, signal=58%
KEGG_TOLL_LIKE_RECEPTOR_SIGNALING_PATHWAY	KEGG_TOLL_LIKE_RECEPTOR_SIGNALING_PATHWAY	Details ...	89	-0.436068	-1.59455	0.0557851	0.110935	0.752	4285	tags=47%, list=23%, signal=61%
KEGG_JAK_STAT_SIGNALING_PATHWAY	KEGG_JAK_STAT_SIGNALING_PATHWAY	Details ...	140	-0.408712	-1.57863	0.0395833	0.118896	0.781	4568	tags=42%, list=24%, signal=55%
KEGG_GLYCOSAMINOGLYCAN_DEGRADATION	KEGG_GLYCOSAMINOGLYCAN_DEGRADATION	Details ...	21	-0.52142	-1.56386	0.0360169	0.125517	0.812	3980	tags=48%, list=21%, signal=60%
KEGG_SYSTEMIC_LUPUS_ERYTHEMATOSUS	KEGG_SYSTEMIC_LUPUS_ERYTHEMATOSUS	Details ...	54	-0.528875	-1.52536	0.0878661	0.152356	0.858	4535	tags=63%, list=24%, signal=83%
KEGG_WNT_SIGNALING_PATHWAY	KEGG_WNT_SIGNALING_PATHWAY	Details ...	150	-0.348834	-1.5129	0.0247423	0.15951	0.873	2704	tags=21%, list=14%, signal=25%
KEGG_GNRH_SIGNALING_PATHWAY	KEGG_GNRH_SIGNALING_PATHWAY	Details ...	100	-0.355381	-1.50476	0.0260521	0.162592	0.884	3464	tags=27%, list=19%, signal=33%
KEGG_SMALL_CELL_LUNG_CANCER	KEGG_SMALL_CELL_LUNG_CANCER	Details ...	84	-0.377286	-1.49769	0.0432099	0.165202	0.898	2608	tags=26%, list=14%, signal=30%
KEGG_VIRAL_MYOCARDITIS	KEGG_VIRAL_MYOCARDITIS	Details ...	68	-0.437089	-1.47979	0.0918367	0.176313	0.915	4240	tags=46%, list=23%, signal=59%
KEGG_ALDOSTERONE_REGULATED_SODIUM_REABSORPTION	KEGG_ALDOSTERONE_REGULATED_SODIUM_REABSORPTION	Details ...	41	-0.420465	-1.47513	0.0387755	0.175907	0.918	4019	tags=39%, list=21%, signal=50%
KEGG_ACUTE_MYELOID_LEUKEMIA	KEGG_ACUTE_MYELOID_LEUKEMIA	Details ...	57	-0.402641	-1.46463	0.0737527	0.180417	0.924	4082	tags=39%, list=22%, signal=49%
KEGG_INTESTINAL_IMMUNE_NETWORK_FOR_IGA_PRODUCTION	KEGG_INTESTINAL_IMMUNE_NETWORK_FOR_IGA_PRODUCTION	Details ...	45	-0.552719	-1.46437	0.15102	0.176376	0.926	4852	tags=67%, list=26%, signal=90%
KEGG_GLIOMA	KEGG_GLIOMA	Details ...	65	-0.375767	-1.45844	0.0454545	0.177274	0.931	4272	tags=37%, list=23%, signal=48%
KEGG_MTOR_SIGNALING_PATHWAY	KEGG_MTOR_SIGNALING_PATHWAY	Details ...	50	-0.389257	-1.45743	0.05625	0.174161	0.931	3450	tags=36%, list=18%, signal=44%
KEGG_LONG_TERM_DEPRESSION	KEGG_LONG_TERM_DEPRESSION	Details ...	68	-0.366184	-1.43872	0.0323887	0.18665	0.941	4034	tags=31%, list=22%, signal=39%
KEGG_NEUROTROPHIN_SIGNALING_PATHWAY	KEGG_NEUROTROPHIN_SIGNALING_PATHWAY	Details ...	125	-0.343154	-1.43444	0.0598802	0.186821	0.942	3450	tags=27%, list=18%, signal=33%
KEGG_ERBB_SIGNALING_PATHWAY	KEGG_ERBB_SIGNALING_PATHWAY	Details ...	87	-0.358787	-1.41873	0.062753	0.19695	0.953	4019	tags=32%, list=21%, signal=41%
KEGG_PROSTATE_CANCER	KEGG_PROSTATE_CANCER	Details ...	88	-0.347235	-1.41421	0.0532787	0.197052	0.956	4032	tags=33%, list=22%, signal=42%
KEGG_ADIPOCYTOKINE_SIGNALING_PATHWAY	KEGG_ADIPOCYTOKINE_SIGNALING_PATHWAY	Details ...	67	-0.355713	-1.41051	0.0756972	0.196982	0.959	3996	tags=30%, list=21%, signal=38%
KEGG_TYPE_II_DIABETES_MELLITUS	KEGG_TYPE_II_DIABETES_MELLITUS	Details ...	46	-0.376299	-1.4041	0.0535714	0.198616	0.96	3450	tags=33%, list=18%, signal=40%
KEGG_FC_GAMMA_R_MEDIATED_PHAGOCYTOSIS	KEGG_FC_GAMMA_R_MEDIATED_PHAGOCYTOSIS	Details ...	95	-0.346598	-1.36156	0.117878	0.237943	0.974	2769	tags=26%, list=15%, signal=31%
KEGG_GRAFT_VERSUS_HOST_DISEASE	KEGG_GRAFT_VERSUS_HOST_DISEASE	Details ...	37	-0.563042	-1.35485	0.21281	0.240377	0.98	5396	tags=68%, list=29%, signal=95%
KEGG_GLYCOSAMINOGLYCAN_BIOSYNTHESIS_HEPARAN_SULFATE	KEGG_GLYCOSAMINOGLYCAN_BIOSYNTHESIS_HEPARAN_SULFATE	Details ...	26	-0.415428	-1.34841	0.13215	0.242654	0.984	5122	tags=50%, list=27%, signal=69%
KEGG_LONG_TERM_POTENTIATION	KEGG_LONG_TERM_POTENTIATION	Details ...	70	-0.350972	-1.34384	0.114173	0.242354	0.985	3464	tags=29%, list=19%, signal=35%
KEGG_RENIN_ANGIOTENSIN_SYSTEM	KEGG_RENIN_ANGIOTENSIN_SYSTEM	Details ...	17	-0.453241	-1.33812	0.136268	0.244532	0.985	4644	tags=59%, list=25%, signal=78%
KEGG_LYSOSOME	KEGG_LYSOSOME	Details ...	121	-0.360014	-1.33368	0.1639	0.244726	0.986	4216	tags=39%, list=23%, signal=50%
KEGG_AUTOIMMUNE_THYROID_DISEASE	KEGG_AUTOIMMUNE_THYROID_DISEASE	Details ...	39	-0.497288	-1.30378	0.248447	0.274298	0.99	5374	tags=62%, list=29%, signal=86%
KEGG_PANCREATIC_CANCER	KEGG_PANCREATIC_CANCER	Details ...	70	-0.33457	-1.29302	0.140039	0.281405	0.991	2800	tags=24%, list=15%, signal=28%
KEGG_COLORECTAL_CANCER	KEGG_COLORECTAL_CANCER	Details ...	62	-0.341207	-1.29223	0.138889	0.277495	0.992	3517	tags=29%, list=19%, signal=36%
KEGG_TIGHT_JUNCTION	KEGG_TIGHT_JUNCTION	Details ...	131	-0.295189	-1.2812	0.113772	0.285046	0.995	1721	tags=16%, list=9%, signal=18%
KEGG_INSULIN_SIGNALING_PATHWAY	KEGG_INSULIN_SIGNALING_PATHWAY	Details ...	136	-0.29892	-1.27718	0.129482	0.284987	0.995	3693	tags=27%, list=20%, signal=34%
KEGG_FC_EPSILON_RI_SIGNALING_PATHWAY	KEGG_FC_EPSILON_RI_SIGNALING_PATHWAY	Details ...	78	-0.319532	-1.26708	0.141153	0.293025	0.996	4807	tags=41%, list=26%, signal=55%
KEGG_PHOSPHATIDYLINOSITOL_SIGNALING_SYSTEM	KEGG_PHOSPHATIDYLINOSITOL_SIGNALING_SYSTEM	Details ...	76	-0.345765	-1.26683	0.172147	0.288763	0.996	3464	tags=32%, list=19%, signal=39%
KEGG_ENDOMETRIAL_CANCER	KEGG_ENDOMETRIAL_CANCER	Details ...	52	-0.353547	-1.26285	0.194617	0.289395	0.996	3517	tags=27%, list=19%, signal=33%
KEGG_VEGF_SIGNALING_PATHWAY	KEGG_VEGF_SIGNALING_PATHWAY	Details ...	76	-0.299786	-1.25775	0.138132	0.289937	0.997	4505	tags=36%, list=24%, signal=47%
KEGG_ALLOGRAFT_REJECTION	KEGG_ALLOGRAFT_REJECTION	Details ...	35	-0.518295	-1.25659	0.291667	0.286713	0.997	5374	tags=63%, list=29%, signal=88%
KEGG_CHRONIC_MYELOID_LEUKEMIA	KEGG_CHRONIC_MYELOID_LEUKEMIA	Details ...	73	-0.336911	-1.24818	0.205231	0.291729	0.998	4285	tags=36%, list=23%, signal=46%
KEGG_GLYCOSAMINOGLYCAN_BIOSYNTHESIS_KERATAN_SULFATE	KEGG_GLYCOSAMINOGLYCAN_BIOSYNTHESIS_KERATAN_SULFATE	Details ...	15	-0.435917	-1.24064	0.22869	0.295519	0.998	3020	tags=27%, list=16%, signal=32%
KEGG_B_CELL_RECEPTOR_SIGNALING_PATHWAY	KEGG_B_CELL_RECEPTOR_SIGNALING_PATHWAY	Details ...	75	-0.36672	-1.24035	0.236328	0.291522	0.998	4667	tags=44%, list=25%, signal=58%
KEGG_BLADDER_CANCER	KEGG_BLADDER_CANCER	Details ...	42	-0.338186	-1.23608	0.167641	0.291542	0.998	1212	tags=12%, list=6%, signal=13%
KEGG_T_CELL_RECEPTOR_SIGNALING_PATHWAY	KEGG_T_CELL_RECEPTOR_SIGNALING_PATHWAY	Details ...	108	-0.330257	-1.2344	0.231683	0.289477	0.998	4807	tags=43%, list=26%, signal=57%
KEGG_NATURAL_KILLER_CELL_MEDIATED_CYTOTOXICITY	KEGG_NATURAL_KILLER_CELL_MEDIATED_CYTOTOXICITY	Details ...	119	-0.337236	-1.22265	0.251046	0.297769	0.998	4556	tags=42%, list=24%, signal=55%
KEGG_ADHERENS_JUNCTION	KEGG_ADHERENS_JUNCTION	Details ...	73	-0.299658	-1.12936	0.282651	0.408752	1	2108	tags=22%, list=11%, signal=25%
KEGG_APOPTOSIS	KEGG_APOPTOSIS	Details ...	85	-0.293142	-1.0981	0.315678	0.445718	1	2474	tags=20%, list=13%, signal=23%
KEGG_INOSITOL_PHOSPHATE_METABOLISM	KEGG_INOSITOL_PHOSPHATE_METABOLISM	Details ...	54	-0.30307	-1.09524	0.337209	0.44378	1	3342	tags=28%, list=18%, signal=34%
KEGG_ENDOCYTOSIS	KEGG_ENDOCYTOSIS	Details ...	181	-0.242137	-1.07845	0.320166	0.460789	1	4094	tags=28%, list=22%, signal=36%
KEGG_VASOPRESSIN_REGULATED_WATER_REABSORPTION	KEGG_VASOPRESSIN_REGULATED_WATER_REABSORPTION	Details ...	44	-0.28897	-1.06978	0.384	0.466838	1	4102	tags=39%, list=22%, signal=49%
KEGG_ABC_TRANSPORTERS	KEGG_ABC_TRANSPORTERS	Details ...	44	-0.299879	-1.06517	0.366803	0.468077	1	768	tags=11%, list=4%, signal=12%
KEGG_PROGESTERONE_MEDIATED_OOCYTE_MATURATION	KEGG_PROGESTERONE_MEDIATED_OOCYTE_MATURATION	Details ...	83	-0.26459	-1.06393	0.351695	0.464172	1	2454	tags=25%, list=13%, signal=29%
KEGG_ARACHIDONIC_ACID_METABOLISM	KEGG_ARACHIDONIC_ACID_METABOLISM	Details ...	58	-0.281204	-1.02928	0.407332	0.508686	1	3611	tags=24%, list=19%, signal=30%
KEGG_ETHER_LIPID_METABOLISM	KEGG_ETHER_LIPID_METABOLISM	Details ...	33	-0.279811	-1.0174	0.407115	0.519596	1	3307	tags=24%, list=18%, signal=29%
KEGG_PATHOGENIC_ESCHERICHIA_COLI_INFECTION	KEGG_PATHOGENIC_ESCHERICHIA_COLI_INFECTION	Details ...	55	-0.268802	-1.00854	0.451292	0.526692	1	1497	tags=16%, list=8%, signal=18%
KEGG_TYPE_I_DIABETES_MELLITUS	KEGG_TYPE_I_DIABETES_MELLITUS	Details ...	40	-0.373028	-1.00691	0.453629	0.52316	1	5374	tags=58%, list=29%, signal=81%
KEGG_NOTCH_SIGNALING_PATHWAY	KEGG_NOTCH_SIGNALING_PATHWAY	Details ...	47	-0.272034	-0.98377	0.455102	0.552233	1	3650	tags=30%, list=20%, signal=37%
KEGG_NON_SMALL_CELL_LUNG_CANCER	KEGG_NON_SMALL_CELL_LUNG_CANCER	Details ...	54	-0.246652	-0.940025	0.533597	0.614114	1	4217	tags=26%, list=23%, signal=33%
KEGG_PHENYLALANINE_METABOLISM	KEGG_PHENYLALANINE_METABOLISM	Details ...	17	-0.312587	-0.937232	0.549323	0.611464	1	598	tags=12%, list=3%, signal=12%
KEGG_NOD_LIKE_RECEPTOR_SIGNALING_PATHWAY	KEGG_NOD_LIKE_RECEPTOR_SIGNALING_PATHWAY	Details ...	62	-0.254206	-0.91871	0.542918	0.633274	1	4575	tags=37%, list=24%, signal=49%
KEGG_PRIMARY_IMMUNODEFICIENCY	KEGG_PRIMARY_IMMUNODEFICIENCY	Details ...	35	-0.363058	-0.913918	0.574297	0.633909	1	4667	tags=51%, list=25%, signal=68%
KEGG_TYROSINE_METABOLISM	KEGG_TYROSINE_METABOLISM	Details ...	41	-0.242041	-0.882709	0.645418	0.676383	1	2555	tags=17%, list=14%, signal=20%
KEGG_TASTE_TRANSDUCTION	KEGG_TASTE_TRANSDUCTION	Details ...	42	-0.28256	-0.859348	0.649225	0.707188	1	2235	tags=14%, list=12%, signal=16%
KEGG_PRIMARY_BILE_ACID_BIOSYNTHESIS	KEGG_PRIMARY_BILE_ACID_BIOSYNTHESIS	Details ...	16	-0.304134	-0.838649	0.676409	0.732194	1	897	tags=13%, list=5%, signal=13%
KEGG_REGULATION_OF_AUTOPHAGY	KEGG_REGULATION_OF_AUTOPHAGY	Details ...	22	-0.2635	-0.837081	0.686695	0.726788	1	3408	tags=27%, list=18%, signal=33%
KEGG_STEROID_HORMONE_BIOSYNTHESIS	KEGG_STEROID_HORMONE_BIOSYNTHESIS	Details ...	55	-0.23632	-0.793924	0.727273	0.788214	1	991	tags=7%, list=5%, signal=8%
KEGG_GLYCEROLIPID_METABOLISM	KEGG_GLYCEROLIPID_METABOLISM	Details ...	47	-0.218727	-0.771886	0.821782	0.813482	1	2731	tags=19%, list=15%, signal=22%
KEGG_SPHINGOLIPID_METABOLISM	KEGG_SPHINGOLIPID_METABOLISM	Details ...	39	-0.208342	-0.736424	0.826087	0.857781	1	3444	tags=23%, list=18%, signal=28%
KEGG_GLYCINE_SERINE_AND_THREONINE_METABOLISM	KEGG_GLYCINE_SERINE_AND_THREONINE_METABOLISM	Details ...	31	-0.225794	-0.72236	0.819048	0.86804	1	1432	tags=10%, list=8%, signal=10%
KEGG_EPITHELIAL_CELL_SIGNALING_IN_HELICOBACTER_PYLORI_INFECTION	KEGG_EPITHELIAL_CELL_SIGNALING_IN_HELICOBACTER_PYLORI_INFECTION	Details ...	68	-0.177442	-0.710229	0.888412	0.875254	1	4285	tags=26%, list=23%, signal=34%
KEGG_O_GLYCAN_BIOSYNTHESIS	KEGG_O_GLYCAN_BIOSYNTHESIS	Details ...	29	-0.211419	-0.675643	0.855787	0.90881	1	4229	tags=31%, list=23%, signal=40%
KEGG_METABOLISM_OF_XENOBIOTICS_BY_CYTOCHROME_P450	KEGG_METABOLISM_OF_XENOBIOTICS_BY_CYTOCHROME_P450	Details ...	67	-0.200965	-0.662744	0.889749	0.913724	1	598	tags=6%, list=3%, signal=6%
KEGG_PPAR_SIGNALING_PATHWAY	KEGG_PPAR_SIGNALING_PATHWAY	Details ...	68	-0.184738	-0.662553	0.916	0.904805	1	4187	tags=25%, list=22%, signal=32%
KEGG_ANTIGEN_PROCESSING_AND_PRESENTATION	KEGG_ANTIGEN_PROCESSING_AND_PRESENTATION		69	-0.218591	-0.662231	0.764948	0.896151	1	4535	tags=36%, list=24%, signal=48%
KEGG_OTHER_GLYCAN_DEGRADATION	KEGG_OTHER_GLYCAN_DEGRADATION		16	-0.226203	-0.610788	0.916129	0.93387	1	3511	tags=25%, list=19%, signal=31%
KEGG_DRUG_METABOLISM_CYTOCHROME_P450	KEGG_DRUG_METABOLISM_CYTOCHROME_P450		69	-0.163917	-0.551969	0.982857	0.960592	1	892	tags=6%, list=5%, signal=6%
