# Supplementary material for: The prognostic and diagnostic value of tissue inhibitor of metalloproteinases gene family and potential function in gastric cancer
Source: J Cancer. 2021 May 13;12(13):4086–98. doi: 10.7150/jca.57808 (PMC8176236; doi:10.7150/jca.57808)
Supplement: Supplementary file 3 — Supplementary table 3. [file jcav12p4086s3.xlsx]

## Sheet: TIMP2 Low expression
NAME	GS<br> follow link to MSigDB	GS DETAILS	SIZE	ES	NES	NOM p-val	FDR q-val	FWER p-val	RANK AT MAX	LEADING EDGE
GO_CONDENSED_CHROMOSOME_CENTROMERIC_REGION	GO_CONDENSED_CHROMOSOME_CENTROMERIC_REGION	Details ...	114	0.764394	2.33679	0	0.00477332	0.006	1800	tags=61%, list=10%, signal=67%
GO_CONDENSED_CHROMOSOME	GO_CONDENSED_CHROMOSOME	Details ...	213	0.646513	2.27527	0	0.00565037	0.01	2032	tags=46%, list=11%, signal=51%
GO_CHROMOSOME_CENTROMERIC_REGION	GO_CHROMOSOME_CENTROMERIC_REGION	Details ...	188	0.671849	2.23859	0	0.00816312	0.024	1891	tags=49%, list=10%, signal=54%
GO_ATTACHMENT_OF_SPINDLE_MICROTUBULES_TO_KINETOCHORE	GO_ATTACHMENT_OF_SPINDLE_MICROTUBULES_TO_KINETOCHORE	Details ...	31	0.825108	2.21624	0	0.00916564	0.032	1602	tags=65%, list=9%, signal=70%
GO_NUCLEIC_ACID_PHOSPHODIESTER_BOND_HYDROLYSIS	GO_NUCLEIC_ACID_PHOSPHODIESTER_BOND_HYDROLYSIS	Details ...	284	0.560916	2.1875	0	0.011703	0.052	4675	tags=58%, list=25%, signal=76%
GO_DEOXYRIBONUCLEASE_ACTIVITY	GO_DEOXYRIBONUCLEASE_ACTIVITY	Details ...	59	0.627135	2.18288	0.0020284	0.0102543	0.054	3026	tags=53%, list=16%, signal=62%
GO_KINETOCHORE	GO_KINETOCHORE	Details ...	131	0.693031	2.18065	0	0.00920845	0.054	1800	tags=53%, list=10%, signal=58%
GO_NUCLEASE_ACTIVITY	GO_NUCLEASE_ACTIVITY	Details ...	190	0.556699	2.17041	0	0.00990559	0.06	4621	tags=56%, list=25%, signal=74%
GO_ENDONUCLEASE_ACTIVITY	GO_ENDONUCLEASE_ACTIVITY	Details ...	117	0.544374	2.1674	0	0.00975516	0.064	4459	tags=56%, list=24%, signal=72%
GO_NEGATIVE_REGULATION_OF_NUCLEAR_DIVISION	GO_NEGATIVE_REGULATION_OF_NUCLEAR_DIVISION	Details ...	58	0.65865	2.16332	0	0.00960436	0.068	3429	tags=60%, list=18%, signal=74%
GO_RNA_PHOSPHODIESTER_BOND_HYDROLYSIS	GO_RNA_PHOSPHODIESTER_BOND_HYDROLYSIS	Details ...	141	0.592787	2.1602	0	0.00939284	0.071	4633	tags=62%, list=25%, signal=82%
GO_NCRNA_METABOLIC_PROCESS	GO_NCRNA_METABOLIC_PROCESS	Details ...	428	0.632168	2.14997	0	0.0102629	0.083	5339	tags=75%, list=29%, signal=103%
GO_KINETOCHORE_ORGANIZATION	GO_KINETOCHORE_ORGANIZATION	Details ...	21	0.86047	2.14865	0	0.00968557	0.084	933	tags=67%, list=5%, signal=70%
GO_NCRNA_PROCESSING	GO_NCRNA_PROCESSING	Details ...	355	0.649433	2.14222	0	0.0102322	0.094	5339	tags=79%, list=29%, signal=109%
GO_CHROMOSOMAL_REGION	GO_CHROMOSOMAL_REGION	Details ...	321	0.602421	2.13435	0.0019305	0.0107704	0.104	2062	tags=44%, list=11%, signal=49%
GO_MITOTIC_SISTER_CHROMATID_SEGREGATION	GO_MITOTIC_SISTER_CHROMATID_SEGREGATION	Details ...	147	0.666468	2.1274	0	0.0114737	0.117	3475	tags=62%, list=19%, signal=75%
GO_TRNA_METABOLIC_PROCESS	GO_TRNA_METABOLIC_PROCESS	Details ...	158	0.66507	2.11937	0	0.0123877	0.129	4549	tags=77%, list=24%, signal=101%
GO_CONDENSED_NUCLEAR_CHROMOSOME_CENTROMERIC_REGION	GO_CONDENSED_NUCLEAR_CHROMOSOME_CENTROMERIC_REGION	Details ...	26	0.795298	2.11897	0	0.0118598	0.13	1756	tags=62%, list=9%, signal=68%
GO_CENTROMERE_COMPLEX_ASSEMBLY	GO_CENTROMERE_COMPLEX_ASSEMBLY	Details ...	40	0.817251	2.11508	0	0.0118471	0.133	1246	tags=65%, list=7%, signal=69%
GO_SNORNA_BINDING	GO_SNORNA_BINDING	Details ...	25	0.812879	2.10849	0	0.0124801	0.146	2510	tags=80%, list=13%, signal=92%
GO_TRNA_PROCESSING	GO_TRNA_PROCESSING	Details ...	120	0.657751	2.10793	0	0.0119587	0.148	4549	tags=76%, list=24%, signal=100%
GO_ENDONUCLEASE_COMPLEX	GO_ENDONUCLEASE_COMPLEX	Details ...	35	0.661614	2.1057	0	0.0118849	0.155	3026	tags=66%, list=16%, signal=78%
GO_TERMINATION_OF_RNA_POLYMERASE_II_TRANSCRIPTION	GO_TERMINATION_OF_RNA_POLYMERASE_II_TRANSCRIPTION	Details ...	35	0.75692	2.10442	0	0.0116091	0.156	2682	tags=74%, list=14%, signal=87%
GO_CHROMOSOME_SEGREGATION	GO_CHROMOSOME_SEGREGATION	Details ...	306	0.576257	2.09677	0	0.0125755	0.174	2884	tags=45%, list=15%, signal=53%
GO_CHROMATIN_REMODELING_AT_CENTROMERE	GO_CHROMATIN_REMODELING_AT_CENTROMERE	Details ...	32	0.858584	2.09212	0	0.0126914	0.18	1246	tags=75%, list=7%, signal=80%
GO_RIBONUCLEASE_ACTIVITY	GO_RIBONUCLEASE_ACTIVITY	Details ...	103	0.56779	2.09133	0	0.0122959	0.18	4119	tags=54%, list=22%, signal=69%
GO_CATALYTIC_ACTIVITY_ACTING_ON_RNA	GO_CATALYTIC_ACTIVITY_ACTING_ON_RNA	Details ...	345	0.57849	2.09012	0	0.0119454	0.182	5318	tags=65%, list=28%, signal=89%
GO_NUCLEAR_CHROMOSOME_SEGREGATION	GO_NUCLEAR_CHROMOSOME_SEGREGATION	Details ...	249	0.57507	2.08996	0	0.0115188	0.182	3522	tags=49%, list=19%, signal=59%
GO_SISTER_CHROMATID_SEGREGATION	GO_SISTER_CHROMATID_SEGREGATION	Details ...	178	0.639154	2.08762	0	0.0116539	0.192	3475	tags=57%, list=19%, signal=69%
GO_RNA_PHOSPHODIESTER_BOND_HYDROLYSIS_ENDONUCLEOLYTIC	GO_RNA_PHOSPHODIESTER_BOND_HYDROLYSIS_ENDONUCLEOLYTIC	Details ...	68	0.594961	2.08455	0	0.0117705	0.197	4569	tags=65%, list=24%, signal=85%
GO_NEGATIVE_REGULATION_OF_CHROMOSOME_SEGREGATION	GO_NEGATIVE_REGULATION_OF_CHROMOSOME_SEGREGATION	Details ...	43	0.701582	2.08437	0	0.011432	0.197	3429	tags=67%, list=18%, signal=82%
GO_DNA_DEPENDENT_DNA_REPLICATION	GO_DNA_DEPENDENT_DNA_REPLICATION	Details ...	144	0.671912	2.08247	0	0.0112616	0.199	2434	tags=57%, list=13%, signal=65%
GO_ENDORIBONUCLEASE_COMPLEX	GO_ENDORIBONUCLEASE_COMPLEX	Details ...	29	0.673514	2.08087	0	0.0111266	0.203	2925	tags=66%, list=16%, signal=78%
GO_DNA_REPLICATION_INDEPENDENT_NUCLEOSOME_ORGANIZATION	GO_DNA_REPLICATION_INDEPENDENT_NUCLEOSOME_ORGANIZATION	Details ...	39	0.826156	2.08026	0	0.010853	0.204	1440	tags=72%, list=8%, signal=78%
GO_CONDENSED_NUCLEAR_CHROMOSOME	GO_CONDENSED_NUCLEAR_CHROMOSOME	Details ...	97	0.594613	2.08015	0	0.010543	0.204	2032	tags=39%, list=11%, signal=44%
GO_TELOMERASE_HOLOENZYME_COMPLEX	GO_TELOMERASE_HOLOENZYME_COMPLEX	Details ...	20	0.795782	2.08003	0	0.0102641	0.204	2188	tags=70%, list=12%, signal=79%
GO_TRNA_MODIFICATION	GO_TRNA_MODIFICATION	Details ...	81	0.657078	2.07704	0	0.0104977	0.213	5208	tags=80%, list=28%, signal=111%
GO_MITOTIC_NUCLEAR_DIVISION	GO_MITOTIC_NUCLEAR_DIVISION	Details ...	255	0.574886	2.06882	0	0.0114475	0.232	3159	tags=49%, list=17%, signal=59%
GO_NUCLEOTIDYLTRANSFERASE_ACTIVITY	GO_NUCLEOTIDYLTRANSFERASE_ACTIVITY	Details ...	117	0.569802	2.06416	0	0.0120038	0.244	5151	tags=62%, list=28%, signal=86%
GO_DNA_PACKAGING	GO_DNA_PACKAGING	Details ...	129	0.617568	2.05734	0.0019685	0.0128519	0.26	3617	tags=57%, list=19%, signal=71%
GO_CATALYTIC_ACTIVITY_ACTING_ON_A_TRNA	GO_CATALYTIC_ACTIVITY_ACTING_ON_A_TRNA	Details ...	99	0.655648	2.05568	0	0.0129524	0.262	4420	tags=76%, list=24%, signal=99%
GO_INTERSTRAND_CROSS_LINK_REPAIR	GO_INTERSTRAND_CROSS_LINK_REPAIR	Details ...	53	0.668505	2.05528	0.0040568	0.0127172	0.263	2414	tags=57%, list=13%, signal=65%
GO_MRNA_EXPORT_FROM_NUCLEUS	GO_MRNA_EXPORT_FROM_NUCLEUS	Details ...	108	0.66031	2.05395	0.00197628	0.0125461	0.266	3327	tags=64%, list=18%, signal=77%
GO_KINETOCHORE_ASSEMBLY	GO_KINETOCHORE_ASSEMBLY	Details ...	16	0.810882	2.05331	0.00195312	0.0123331	0.267	933	tags=56%, list=5%, signal=59%
GO_DAMAGED_DNA_BINDING	GO_DAMAGED_DNA_BINDING	Details ...	64	0.641364	2.05327	0.0019305	0.0120903	0.269	3238	tags=58%, list=17%, signal=70%
GO_MITOCHONDRIAL_RNA_METABOLIC_PROCESS	GO_MITOCHONDRIAL_RNA_METABOLIC_PROCESS	Details ...	43	0.740792	2.05223	0	0.0119708	0.27	2428	tags=72%, list=13%, signal=83%
GO_RNA_MODIFICATION	GO_RNA_MODIFICATION	Details ...	153	0.587593	2.05154	0	0.0118261	0.272	5587	tags=72%, list=30%, signal=102%
GO_SMALL_NUCLEAR_RIBONUCLEOPROTEIN_COMPLEX	GO_SMALL_NUCLEAR_RIBONUCLEOPROTEIN_COMPLEX	Details ...	62	0.699642	2.04942	0	0.011866	0.276	2436	tags=63%, list=13%, signal=72%
GO_MITOTIC_CELL_CYCLE_CHECKPOINT	GO_MITOTIC_CELL_CYCLE_CHECKPOINT	Details ...	163	0.549643	2.04713	0	0.0119234	0.282	2876	tags=45%, list=15%, signal=52%
GO_CATALYTIC_ACTIVITY_ACTING_ON_DNA	GO_CATALYTIC_ACTIVITY_ACTING_ON_DNA	Details ...	199	0.579018	2.04345	0.00395257	0.0120498	0.288	5048	tags=61%, list=27%, signal=83%
GO_ENDORIBONUCLEASE_ACTIVITY	GO_ENDORIBONUCLEASE_ACTIVITY	Details ...	55	0.575474	2.04042	0	0.0124478	0.298	4459	tags=60%, list=24%, signal=79%
GO_POSTREPLICATION_REPAIR	GO_POSTREPLICATION_REPAIR	Details ...	51	0.668053	2.03794	0	0.0126054	0.303	2511	tags=55%, list=13%, signal=63%
GO_REGULATION_OF_SISTER_CHROMATID_SEGREGATION	GO_REGULATION_OF_SISTER_CHROMATID_SEGREGATION	Details ...	77	0.657196	2.03748	0	0.0124471	0.303	3429	tags=60%, list=18%, signal=73%
GO_SM_LIKE_PROTEIN_FAMILY_COMPLEX	GO_SM_LIKE_PROTEIN_FAMILY_COMPLEX	Details ...	73	0.687462	2.03717	0	0.0122967	0.304	2523	tags=62%, list=13%, signal=71%
GO_DNA_REPLICATION	GO_DNA_REPLICATION	Details ...	262	0.589396	2.03659	0.00394477	0.0121994	0.307	2437	tags=49%, list=13%, signal=56%
GO_NEGATIVE_REGULATION_OF_METAPHASE_ANAPHASE_TRANSITION_OF_CELL_CYCLE	GO_NEGATIVE_REGULATION_OF_METAPHASE_ANAPHASE_TRANSITION_OF_CELL_CYCLE	Details ...	36	0.713607	2.03498	0	0.0122421	0.309	3429	tags=72%, list=18%, signal=88%
GO_ENDONUCLEASE_ACTIVITY_ACTIVE_WITH_EITHER_RIBO_OR_DEOXYRIBONUCLEIC_ACIDS_AND_PRODUCING_5_PHOSPHOMONOESTERS	GO_ENDONUCLEASE_ACTIVITY_ACTIVE_WITH_EITHER_RIBO_OR_DEOXYRIBONUCLEIC_ACIDS_AND_PRODUCING_5_PHOSPHOMONOESTERS	Details ...	39	0.620038	2.0339	0.00195312	0.012235	0.313	3026	tags=56%, list=16%, signal=67%
GO_HISTONE_EXCHANGE	GO_HISTONE_EXCHANGE	Details ...	44	0.727573	2.03286	0.00204082	0.0122381	0.316	1689	tags=57%, list=9%, signal=62%
GO_EXONUCLEASE_ACTIVITY_ACTIVE_WITH_EITHER_RIBO_OR_DEOXYRIBONUCLEIC_ACIDS_AND_PRODUCING_5_PHOSPHOMONOESTERS	GO_EXONUCLEASE_ACTIVITY_ACTIVE_WITH_EITHER_RIBO_OR_DEOXYRIBONUCLEIC_ACIDS_AND_PRODUCING_5_PHOSPHOMONOESTERS	Details ...	54	0.651693	2.03201	0	0.0122178	0.318	3978	tags=61%, list=21%, signal=77%
GO_REGULATION_OF_CHROMOSOME_SEPARATION	GO_REGULATION_OF_CHROMOSOME_SEPARATION	Details ...	60	0.663006	2.03106	0.00195695	0.0121587	0.321	3429	tags=62%, list=18%, signal=75%
GO_CHROMOSOME_SEPARATION	GO_CHROMOSOME_SEPARATION	Details ...	86	0.637352	2.03046	0	0.0121026	0.325	3702	tags=62%, list=20%, signal=76%
GO_DNA_CONFORMATION_CHANGE	GO_DNA_CONFORMATION_CHANGE	Details ...	237	0.597559	2.02989	0.00389105	0.0119809	0.325	3447	tags=53%, list=18%, signal=64%
GO_RIBONUCLEOPROTEIN_COMPLEX_BIOGENESIS	GO_RIBONUCLEOPROTEIN_COMPLEX_BIOGENESIS	Details ...	405	0.632425	2.02933	0.00391389	0.0118709	0.326	5504	tags=78%, list=29%, signal=108%
GO_ENDODEOXYRIBONUCLEASE_ACTIVITY	GO_ENDODEOXYRIBONUCLEASE_ACTIVITY	Details ...	42	0.584857	2.02838	0.002	0.0118339	0.329	2514	tags=45%, list=13%, signal=52%
GO_DNA_SYNTHESIS_INVOLVED_IN_DNA_REPAIR	GO_DNA_SYNTHESIS_INVOLVED_IN_DNA_REPAIR	Details ...	50	0.647209	2.02828	0	0.0116819	0.329	2511	tags=52%, list=13%, signal=60%
GO_RNA_EXPORT_FROM_NUCLEUS	GO_RNA_EXPORT_FROM_NUCLEUS	Details ...	133	0.647079	2.0242	0.00196464	0.0119959	0.339	3874	tags=66%, list=21%, signal=83%
GO_CELL_CYCLE_DNA_REPLICATION	GO_CELL_CYCLE_DNA_REPLICATION	Details ...	63	0.744201	2.02368	0	0.0119175	0.34	2012	tags=67%, list=11%, signal=74%
GO_REGULATION_OF_MITOCHONDRIAL_GENE_EXPRESSION	GO_REGULATION_OF_MITOCHONDRIAL_GENE_EXPRESSION	Details ...	27	0.757601	2.01488	0	0.013222	0.376	3616	tags=81%, list=19%, signal=101%
GO_TRANSLESION_SYNTHESIS	GO_TRANSLESION_SYNTHESIS	Details ...	41	0.668163	2.01242	0	0.0134413	0.386	2511	tags=56%, list=13%, signal=65%
GO_MITOCHONDRIAL_RNA_PROCESSING	GO_MITOCHONDRIAL_RNA_PROCESSING	Details ...	16	0.828606	2.01152	0	0.013417	0.39	2428	tags=88%, list=13%, signal=100%
GO_DNA_RECOMBINATION	GO_DNA_RECOMBINATION	Details ...	267	0.52671	2.01049	0	0.0134126	0.392	4548	tags=52%, list=24%, signal=68%
GO_RNA_3_END_PROCESSING	GO_RNA_3_END_PROCESSING	Details ...	139	0.612143	2.00984	0	0.0133914	0.396	4553	tags=67%, list=24%, signal=88%
GO_ORGANELLE_FISSION	GO_ORGANELLE_FISSION	Details ...	436	0.487045	2.00968	0	0.0132556	0.398	3159	tags=39%, list=17%, signal=46%
GO_EXONUCLEASE_ACTIVITY	GO_EXONUCLEASE_ACTIVITY	Details ...	76	0.609209	2.00538	0	0.0138152	0.41	4119	tags=57%, list=22%, signal=72%
GO_RRNA_METABOLIC_PROCESS	GO_RRNA_METABOLIC_PROCESS	Details ...	213	0.650586	2.00152	0.0019685	0.0143819	0.428	5154	tags=79%, list=28%, signal=108%
GO_PRECATALYTIC_SPLICEOSOME	GO_PRECATALYTIC_SPLICEOSOME	Details ...	51	0.705362	2.00034	0	0.014513	0.433	2484	tags=65%, list=13%, signal=74%
GO_POSITIVE_REGULATION_OF_MITOCHONDRIAL_TRANSLATION	GO_POSITIVE_REGULATION_OF_MITOCHONDRIAL_TRANSLATION	Details ...	17	0.806769	1.99965	0	0.0144314	0.436	3616	tags=94%, list=19%, signal=117%
GO_NUCLEAR_PORE	GO_NUCLEAR_PORE	Details ...	89	0.589837	1.99884	0.00385356	0.0143597	0.439	3627	tags=51%, list=19%, signal=62%
GO_RECOMBINATIONAL_REPAIR	GO_RECOMBINATIONAL_REPAIR	Details ...	129	0.584092	1.99492	0	0.0148796	0.45	5022	tags=62%, list=27%, signal=84%
GO_SINGLE_STRANDED_DNA_BINDING	GO_SINGLE_STRANDED_DNA_BINDING	Details ...	109	0.604247	1.99339	0.0019685	0.0150788	0.454	2414	tags=51%, list=13%, signal=59%
GO_METHYLTRANSFERASE_COMPLEX	GO_METHYLTRANSFERASE_COMPLEX	Details ...	111	0.556514	1.99169	0	0.0152196	0.457	4661	tags=54%, list=25%, signal=72%
GO_ENDORIBONUCLEASE_ACTIVITY_PRODUCING_5_PHOSPHOMONOESTERS	GO_ENDORIBONUCLEASE_ACTIVITY_PRODUCING_5_PHOSPHOMONOESTERS	Details ...	27	0.654931	1.98989	0	0.015414	0.46	4459	tags=70%, list=24%, signal=92%
GO_MITOCHONDRIAL_GENE_EXPRESSION	GO_MITOCHONDRIAL_GENE_EXPRESSION	Details ...	160	0.691218	1.9896	0.0040568	0.0153182	0.46	4560	tags=83%, list=24%, signal=109%
GO_DOUBLE_STRAND_BREAK_REPAIR	GO_DOUBLE_STRAND_BREAK_REPAIR	Details ...	224	0.542934	1.98751	0	0.0155222	0.467	5255	tags=60%, list=28%, signal=83%
GO_REGULATION_OF_TRANSCRIPTION_INVOLVED_IN_G1_S_TRANSITION_OF_MITOTIC_CELL_CYCLE	GO_REGULATION_OF_TRANSCRIPTION_INVOLVED_IN_G1_S_TRANSITION_OF_MITOTIC_CELL_CYCLE	Details ...	28	0.713329	1.98709	0.00198807	0.0154461	0.471	2092	tags=57%, list=11%, signal=64%
GO_CHROMATIN_ASSEMBLY	GO_CHROMATIN_ASSEMBLY	Details ...	90	0.618821	1.98437	0.00201207	0.0158729	0.482	1933	tags=48%, list=10%, signal=53%
GO_RIBOSOME_BIOGENESIS	GO_RIBOSOME_BIOGENESIS	Details ...	280	0.655077	1.98412	0.00398406	0.0157803	0.484	5154	tags=79%, list=28%, signal=108%
GO_MRNA_TRANSPORT	GO_MRNA_TRANSPORT	Details ...	147	0.591457	1.98403	0.00198807	0.0156113	0.484	3338	tags=54%, list=18%, signal=66%
GO_RIBONUCLEOPROTEIN_COMPLEX_SUBUNIT_ORGANIZATION	GO_RIBONUCLEOPROTEIN_COMPLEX_SUBUNIT_ORGANIZATION	Details ...	186	0.600137	1.98255	0.00395257	0.0157769	0.488	5492	tags=74%, list=29%, signal=104%
GO_CHROMOSOME_CONDENSATION	GO_CHROMOSOME_CONDENSATION	Details ...	29	0.721025	1.98012	0.00191939	0.0160012	0.496	1138	tags=52%, list=6%, signal=55%
GO_TRNA_SPECIFIC_RIBONUCLEASE_ACTIVITY	GO_TRNA_SPECIFIC_RIBONUCLEASE_ACTIVITY	Details ...	15	0.792975	1.97891	0	0.0159861	0.498	2925	tags=87%, list=16%, signal=103%
GO_REGULATION_OF_CENTROSOME_CYCLE	GO_REGULATION_OF_CENTROSOME_CYCLE	Details ...	58	0.58638	1.97805	0	0.0159858	0.502	1822	tags=41%, list=10%, signal=46%
GO_METAPHASE_ANAPHASE_TRANSITION_OF_CELL_CYCLE	GO_METAPHASE_ANAPHASE_TRANSITION_OF_CELL_CYCLE	Details ...	55	0.667192	1.977	0.00199203	0.0160625	0.506	3429	tags=64%, list=18%, signal=78%
GO_SIGNAL_TRANSDUCTION_INVOLVED_IN_CELL_CYCLE_CHECKPOINT	GO_SIGNAL_TRANSDUCTION_INVOLVED_IN_CELL_CYCLE_CHECKPOINT	Details ...	70	0.58931	1.97631	0.00196078	0.0159596	0.509	4557	tags=59%, list=24%, signal=77%
GO_REGULATION_OF_CHROMOSOME_SEGREGATION	GO_REGULATION_OF_CHROMOSOME_SEGREGATION	Details ...	98	0.641901	1.97595	0	0.0158768	0.509	3429	tags=57%, list=18%, signal=70%
GO_NUCLEOID	GO_NUCLEOID	Details ...	41	0.722865	1.97339	0	0.0163779	0.524	2177	tags=66%, list=12%, signal=74%
GO_RNA_METHYLATION	GO_RNA_METHYLATION	Details ...	74	0.611119	1.97232	0.00194175	0.0164961	0.53	6120	tags=81%, list=33%, signal=120%
GO_MITOCHONDRIAL_MATRIX	GO_MITOCHONDRIAL_MATRIX	Details ...	455	0.560038	1.9696	0.004	0.0169692	0.543	5596	tags=71%, list=30%, signal=99%
GO_NEGATIVE_REGULATION_OF_CHROMOSOME_ORGANIZATION	GO_NEGATIVE_REGULATION_OF_CHROMOSOME_ORGANIZATION	Details ...	128	0.533695	1.96707	0.00190114	0.0173966	0.554	3429	tags=44%, list=18%, signal=53%
GO_OXIDOREDUCTASE_ACTIVITY_ACTING_ON_THE_CH_CH_GROUP_OF_DONORS	GO_OXIDOREDUCTASE_ACTIVITY_ACTING_ON_THE_CH_CH_GROUP_OF_DONORS	Details ...	58	0.579954	1.96659	0.00205761	0.0172922	0.554	5367	tags=69%, list=29%, signal=96%
GO_RNA_SPLICING	GO_RNA_SPLICING		416	0.549789	1.96641	0.00392927	0.0171362	0.555	5362	tags=64%, list=29%, signal=88%
GO_NCRNA_CATABOLIC_PROCESS	GO_NCRNA_CATABOLIC_PROCESS		28	0.649147	1.96612	0	0.0170408	0.556	3400	tags=57%, list=18%, signal=70%
GO_SNRNA_BINDING	GO_SNRNA_BINDING		38	0.640886	1.96439	0.00194175	0.0171888	0.561	2131	tags=47%, list=11%, signal=53%
GO_ATP_DEPENDENT_CHROMATIN_REMODELING	GO_ATP_DEPENDENT_CHROMATIN_REMODELING		73	0.629912	1.96369	0.00408163	0.0171668	0.564	3771	tags=59%, list=20%, signal=73%
GO_TELOMERE_ORGANIZATION	GO_TELOMERE_ORGANIZATION		145	0.59098	1.96259	0.00385356	0.0172362	0.568	3411	tags=51%, list=18%, signal=62%
GO_CELL_CYCLE_CHECKPOINT	GO_CELL_CYCLE_CHECKPOINT		212	0.539064	1.96179	0.00204918	0.0172074	0.569	4016	tags=51%, list=21%, signal=64%
GO_RNA_SPLICING_VIA_TRANSESTERIFICATION_REACTIONS	GO_RNA_SPLICING_VIA_TRANSESTERIFICATION_REACTIONS		331	0.568358	1.9579	0.00393701	0.0179716	0.583	5227	tags=65%, list=28%, signal=89%
GO_NUCLEOBASE_CONTAINING_COMPOUND_TRANSPORT	GO_NUCLEOBASE_CONTAINING_COMPOUND_TRANSPORT		235	0.524486	1.95735	0.00392927	0.0179341	0.585	3338	tags=46%, list=18%, signal=56%
GO_NEGATIVE_REGULATION_OF_RNA_SPLICING	GO_NEGATIVE_REGULATION_OF_RNA_SPLICING		26	0.749806	1.9568	0	0.0178806	0.588	2583	tags=73%, list=14%, signal=85%
GO_INTRINSIC_COMPONENT_OF_MITOCHONDRIAL_INNER_MEMBRANE	GO_INTRINSIC_COMPONENT_OF_MITOCHONDRIAL_INNER_MEMBRANE		41	0.680577	1.95659	0	0.0177528	0.589	4128	tags=78%, list=22%, signal=100%
GO_DNA_MODIFICATION	GO_DNA_MODIFICATION		109	0.490221	1.95626	0.00189394	0.0176413	0.589	5268	tags=50%, list=28%, signal=70%
GO_MRNA_3_END_PROCESSING	GO_MRNA_3_END_PROCESSING		96	0.608559	1.95575	0.00199203	0.0175751	0.593	5145	tags=73%, list=28%, signal=100%
GO_RNA_LOCALIZATION	GO_RNA_LOCALIZATION		224	0.566217	1.95417	0.00392157	0.0177976	0.598	3338	tags=52%, list=18%, signal=63%
GO_RIBOSOMAL_SMALL_SUBUNIT_BIOGENESIS	GO_RIBOSOMAL_SMALL_SUBUNIT_BIOGENESIS		65	0.6765	1.95393	0.00196464	0.0176783	0.6	4864	tags=82%, list=26%, signal=110%
GO_NUCLEAR_HETEROCHROMATIN	GO_NUCLEAR_HETEROCHROMATIN		31	0.610027	1.95381	0.00193798	0.0175568	0.6	3045	tags=45%, list=16%, signal=54%
GO_NCRNA_3_END_PROCESSING	GO_NCRNA_3_END_PROCESSING		40	0.664131	1.95317	0	0.017517	0.6	3906	tags=68%, list=21%, signal=85%
GO_PROTEIN_SUMOYLATION	GO_PROTEIN_SUMOYLATION		79	0.5623	1.953	0.00196078	0.0174121	0.602	4302	tags=53%, list=23%, signal=69%
GO_U12_TYPE_SPLICEOSOMAL_COMPLEX	GO_U12_TYPE_SPLICEOSOMAL_COMPLEX		25	0.764244	1.95223	0.00200803	0.0173789	0.602	2600	tags=72%, list=14%, signal=84%
GO_NUCLEOSOME_ORGANIZATION	GO_NUCLEOSOME_ORGANIZATION		107	0.582721	1.95117	0.00398406	0.0174469	0.606	1933	tags=44%, list=10%, signal=49%
GO_SINGLE_STRANDED_DNA_HELICASE_ACTIVITY	GO_SINGLE_STRANDED_DNA_HELICASE_ACTIVITY		17	0.892503	1.95003	0	0.0175572	0.609	847	tags=82%, list=5%, signal=86%
GO_DNA_DAMAGE_RESPONSE_DETECTION_OF_DNA_DAMAGE	GO_DNA_DAMAGE_RESPONSE_DETECTION_OF_DNA_DAMAGE		37	0.684204	1.94843	0.00199203	0.0177603	0.611	2844	tags=62%, list=15%, signal=73%
GO_REPLISOME	GO_REPLISOME		27	0.705886	1.94762	0	0.0177855	0.613	2414	tags=59%, list=13%, signal=68%
GO_RNA_CATABOLIC_PROCESS	GO_RNA_CATABOLIC_PROCESS		391	0.526946	1.94458	0.00582524	0.018232	0.618	4649	tags=57%, list=25%, signal=74%
GO_SPLICEOSOMAL_COMPLEX	GO_SPLICEOSOMAL_COMPLEX		178	0.604013	1.94408	0.00601202	0.0182012	0.619	5504	tags=71%, list=29%, signal=100%
GO_MRNA_PROCESSING	GO_MRNA_PROCESSING		479	0.540974	1.94324	0.00397614	0.0182268	0.622	5362	tags=63%, list=29%, signal=86%
GO_NUCLEAR_REPLICATION_FORK	GO_NUCLEAR_REPLICATION_FORK		41	0.7002	1.94303	0.00402414	0.0181204	0.622	2414	tags=61%, list=13%, signal=70%
GO_RNA_POLYMERASE_ACTIVITY	GO_RNA_POLYMERASE_ACTIVITY		43	0.638402	1.94299	0.0039604	0.0179777	0.622	5887	tags=79%, list=31%, signal=115%
GO_REGULATION_OF_DNA_DEPENDENT_DNA_REPLICATION	GO_REGULATION_OF_DNA_DEPENDENT_DNA_REPLICATION		47	0.650649	1.94219	0.00583658	0.0180249	0.624	1878	tags=51%, list=10%, signal=57%
GO_CHROMOSOME_TELOMERIC_REGION	GO_CHROMOSOME_TELOMERIC_REGION		137	0.552616	1.94061	0.00574713	0.0182003	0.626	5172	tags=61%, list=28%, signal=83%
GO_STRUCTURAL_CONSTITUENT_OF_NUCLEAR_PORE	GO_STRUCTURAL_CONSTITUENT_OF_NUCLEAR_PORE		26	0.76153	1.93902	0	0.0183151	0.632	3327	tags=81%, list=18%, signal=98%
GO_NEGATIVE_REGULATION_OF_MRNA_SPLICING_VIA_SPLICEOSOME	GO_NEGATIVE_REGULATION_OF_MRNA_SPLICING_VIA_SPLICEOSOME		21	0.797476	1.93822	0	0.0183525	0.632	1922	tags=71%, list=10%, signal=80%
GO_SPLICEOSOMAL_TRI_SNRNP_COMPLEX	GO_SPLICEOSOMAL_TRI_SNRNP_COMPLEX		31	0.747742	1.9374	0	0.018381	0.633	2131	tags=74%, list=11%, signal=84%
GO_RNA_METHYLTRANSFERASE_ACTIVITY	GO_RNA_METHYLTRANSFERASE_ACTIVITY		63	0.609198	1.93731	0.00391389	0.0182601	0.634	5318	tags=73%, list=28%, signal=102%
GO_NCRNA_TRANSCRIPTION	GO_NCRNA_TRANSCRIPTION		104	0.566168	1.93657	0.00194553	0.0182812	0.634	5164	tags=67%, list=28%, signal=92%
GO_MACROMOLECULE_METHYLATION	GO_MACROMOLECULE_METHYLATION		283	0.484511	1.93653	0.00393701	0.0181458	0.634	5327	tags=54%, list=28%, signal=75%
GO_DNA_REPLICATION_INITIATION	GO_DNA_REPLICATION_INITIATION		37	0.731246	1.93542	0.00389864	0.0182509	0.638	2062	tags=68%, list=11%, signal=76%
GO_SPLICEOSOMAL_SNRNP_ASSEMBLY	GO_SPLICEOSOMAL_SNRNP_ASSEMBLY		38	0.696339	1.93236	0.00194932	0.0187499	0.646	2523	tags=63%, list=13%, signal=73%
GO_MITOTIC_DNA_INTEGRITY_CHECKPOINT	GO_MITOTIC_DNA_INTEGRITY_CHECKPOINT		104	0.529346	1.92957	0.0019802	0.0193139	0.655	4557	tags=51%, list=24%, signal=67%
GO_ORGANELLE_INNER_MEMBRANE	GO_ORGANELLE_INNER_MEMBRANE		499	0.542149	1.92906	0.0101626	0.0193087	0.658	4635	tags=58%, list=25%, signal=75%
GO_EXORIBONUCLEASE_ACTIVITY	GO_EXORIBONUCLEASE_ACTIVITY		39	0.635707	1.92723	0	0.0195825	0.661	4119	tags=59%, list=22%, signal=75%
GO_NUCLEAR_TRANSCRIBED_MRNA_CATABOLIC_PROCESS	GO_NUCLEAR_TRANSCRIBED_MRNA_CATABOLIC_PROCESS		200	0.57583	1.92704	0.0172414	0.0194699	0.662	4649	tags=66%, list=25%, signal=86%
GO_DNA_CATABOLIC_PROCESS	GO_DNA_CATABOLIC_PROCESS		38	0.546518	1.92678	0.002	0.0193861	0.662	3356	tags=45%, list=18%, signal=54%
GO_TETRAPYRROLE_BIOSYNTHETIC_PROCESS	GO_TETRAPYRROLE_BIOSYNTHETIC_PROCESS		28	0.630898	1.92635	0	0.0193281	0.663	3784	tags=57%, list=20%, signal=72%
GO_DNA_POLYMERASE_COMPLEX	GO_DNA_POLYMERASE_COMPLEX		21	0.740006	1.9259	0	0.0193258	0.663	2458	tags=67%, list=13%, signal=77%
GO_RNA_PHOSPHODIESTER_BOND_HYDROLYSIS_EXONUCLEOLYTIC	GO_RNA_PHOSPHODIESTER_BOND_HYDROLYSIS_EXONUCLEOLYTIC		42	0.623077	1.92461	0	0.0194489	0.669	4119	tags=57%, list=22%, signal=73%
GO_CHROMATIN_REMODELING	GO_CHROMATIN_REMODELING		153	0.517076	1.92425	0.0019685	0.0194132	0.67	3812	tags=45%, list=20%, signal=56%
GO_PROTEIN_DNA_COMPLEX_SUBUNIT_ORGANIZATION	GO_PROTEIN_DNA_COMPLEX_SUBUNIT_ORGANIZATION		208	0.545929	1.92338	0.00598802	0.0195067	0.672	4033	tags=52%, list=22%, signal=65%
GO_RRNA_METHYLATION	GO_RRNA_METHYLATION		24	0.696341	1.92281	0	0.0195101	0.676	1609	tags=58%, list=9%, signal=64%
GO_DNA_GEOMETRIC_CHANGE	GO_DNA_GEOMETRIC_CHANGE		110	0.596824	1.92259	0.00580271	0.0194299	0.676	5191	tags=66%, list=28%, signal=91%
GO_SNRNA_METABOLIC_PROCESS	GO_SNRNA_METABOLIC_PROCESS		38	0.638366	1.92217	0	0.0193844	0.676	3954	tags=66%, list=21%, signal=83%
GO_VIRAL_GENE_EXPRESSION	GO_VIRAL_GENE_EXPRESSION		192	0.612795	1.92163	0.017341	0.0193959	0.677	4567	tags=70%, list=24%, signal=92%
GO_ESTABLISHMENT_OF_RNA_LOCALIZATION	GO_ESTABLISHMENT_OF_RNA_LOCALIZATION		191	0.54997	1.92093	0.00392927	0.0194323	0.68	3338	tags=51%, list=18%, signal=61%
GO_U1_SNRNP	GO_U1_SNRNP		19	0.781643	1.91885	0.00200803	0.0197617	0.689	1497	tags=68%, list=8%, signal=74%
GO_POSITIVE_REGULATION_OF_CYTOKINESIS	GO_POSITIVE_REGULATION_OF_CYTOKINESIS		34	0.593681	1.91761	0	0.0198996	0.697	3880	tags=47%, list=21%, signal=59%
GO_PROTEIN_LOCALIZATION_TO_CHROMOSOME	GO_PROTEIN_LOCALIZATION_TO_CHROMOSOME		78	0.629859	1.91731	0.00194553	0.0198413	0.699	3313	tags=55%, list=18%, signal=67%
GO_DNA_CATABOLIC_PROCESS_ENDONUCLEOLYTIC	GO_DNA_CATABOLIC_PROCESS_ENDONUCLEOLYTIC		31	0.568219	1.91585	0.00604839	0.0200036	0.707	3356	tags=48%, list=18%, signal=59%
GO_SNRNA_TRANSCRIPTION	GO_SNRNA_TRANSCRIPTION		72	0.575099	1.91529	0.00193798	0.020028	0.711	6551	tags=75%, list=35%, signal=115%
GO_NUCLEAR_EXPORT	GO_NUCLEAR_EXPORT		192	0.552643	1.91325	0.00197628	0.0204183	0.724	3937	tags=56%, list=21%, signal=70%
GO_U2_TYPE_SPLICEOSOMAL_COMPLEX	GO_U2_TYPE_SPLICEOSOMAL_COMPLEX		90	0.61188	1.91284	0.0059761	0.0203697	0.725	2484	tags=52%, list=13%, signal=60%
GO_EXIT_FROM_MITOSIS	GO_EXIT_FROM_MITOSIS		28	0.591677	1.91236	0.00199203	0.0203513	0.727	4404	tags=54%, list=24%, signal=70%
GO_PRESPLICEOSOME	GO_PRESPLICEOSOME		17	0.714348	1.9116	0.004	0.0204331	0.73	1648	tags=59%, list=9%, signal=64%
GO_CONDENSED_NUCLEAR_CHROMOSOME_KINETOCHORE	GO_CONDENSED_NUCLEAR_CHROMOSOME_KINETOCHORE		15	0.856166	1.91155	0	0.0203165	0.731	464	tags=73%, list=2%, signal=75%
GO_SMALL_SUBUNIT_PROCESSOME	GO_SMALL_SUBUNIT_PROCESSOME		37	0.693432	1.9097	0.00766283	0.0206898	0.742	3591	tags=73%, list=19%, signal=90%
GO_CHROMATIN_ASSEMBLY_OR_DISASSEMBLY	GO_CHROMATIN_ASSEMBLY_OR_DISASSEMBLY		114	0.578809	1.9088	0.0040404	0.0208095	0.743	1933	tags=44%, list=10%, signal=49%
GO_MITOCHONDRIAL_RESPIRATORY_CHAIN_COMPLEX_IV_ASSEMBLY	GO_MITOCHONDRIAL_RESPIRATORY_CHAIN_COMPLEX_IV_ASSEMBLY		20	0.745251	1.90878	0.00204082	0.0206872	0.743	4780	tags=100%, list=26%, signal=134%
GO_NUCLEOTIDE_EXCISION_REPAIR_DNA_GAP_FILLING	GO_NUCLEOTIDE_EXCISION_REPAIR_DNA_GAP_FILLING		23	0.721322	1.9078	0.00399202	0.020801	0.745	2414	tags=70%, list=13%, signal=80%
GO_NUCLEAR_CHROMOSOME_TELOMERIC_REGION	GO_NUCLEAR_CHROMOSOME_TELOMERIC_REGION		103	0.567847	1.90759	0.00381679	0.0207149	0.745	3045	tags=48%, list=16%, signal=57%
GO_3_5_EXONUCLEASE_ACTIVITY	GO_3_5_EXONUCLEASE_ACTIVITY		53	0.589682	1.90758	0.00196078	0.0205916	0.745	5087	tags=60%, list=27%, signal=83%
GO_EXORIBONUCLEASE_COMPLEX	GO_EXORIBONUCLEASE_COMPLEX		25	0.695087	1.90693	0.00391389	0.0206184	0.745	2620	tags=64%, list=14%, signal=74%
GO_MITOCHONDRIAL_TRANSLATION	GO_MITOCHONDRIAL_TRANSLATION		134	0.68385	1.90519	0.00609756	0.0208837	0.749	4560	tags=83%, list=24%, signal=109%
GO_MITOCHONDRIAL_PROTEIN_COMPLEX	GO_MITOCHONDRIAL_PROTEIN_COMPLEX		233	0.645165	1.90498	0.00992064	0.0208158	0.749	4829	tags=75%, list=26%, signal=100%
GO_REGULATION_OF_CYTOKINESIS	GO_REGULATION_OF_CYTOKINESIS		82	0.503981	1.90478	0.00194175	0.0207414	0.749	3487	tags=39%, list=19%, signal=48%
GO_PRE_MRNA_BINDING	GO_PRE_MRNA_BINDING		35	0.620419	1.90466	0.00385356	0.0206604	0.75	1907	tags=43%, list=10%, signal=48%
GO_BASE_EXCISION_REPAIR	GO_BASE_EXCISION_REPAIR		43	0.62046	1.90312	0	0.0209562	0.756	4458	tags=65%, list=24%, signal=85%
GO_G1_DNA_DAMAGE_CHECKPOINT	GO_G1_DNA_DAMAGE_CHECKPOINT		63	0.559775	1.90242	0.00196464	0.0209888	0.758	4557	tags=54%, list=24%, signal=71%
GO_MATURATION_OF_SSU_RRNA	GO_MATURATION_OF_SSU_RRNA		46	0.658162	1.90181	0.00192678	0.0210419	0.759	4864	tags=78%, list=26%, signal=105%
GO_REGULATION_OF_NUCLEAR_DIVISION	GO_REGULATION_OF_NUCLEAR_DIVISION		181	0.4887	1.90133	0.00408163	0.0210692	0.762	3429	tags=41%, list=18%, signal=50%
GO_NCRNA_EXPORT_FROM_NUCLEUS	GO_NCRNA_EXPORT_FROM_NUCLEUS		37	0.740285	1.9011	0	0.0209768	0.763	3485	tags=81%, list=19%, signal=99%
GO_MULTI_ORGANISM_LOCALIZATION	GO_MULTI_ORGANISM_LOCALIZATION		61	0.611541	1.90055	0.00996016	0.0209965	0.764	3627	tags=57%, list=19%, signal=71%
GO_5_3_EXONUCLEASE_ACTIVITY	GO_5_3_EXONUCLEASE_ACTIVITY		15	0.755724	1.89992	0	0.0210379	0.765	1977	tags=60%, list=11%, signal=67%
GO_ANAPHASE_PROMOTING_COMPLEX_DEPENDENT_CATABOLIC_PROCESS	GO_ANAPHASE_PROMOTING_COMPLEX_DEPENDENT_CATABOLIC_PROCESS		80	0.668385	1.89734	0.0116505	0.0215619	0.768	3624	tags=71%, list=19%, signal=88%
GO_PRERIBOSOME	GO_PRERIBOSOME		75	0.673216	1.89687	0.00982318	0.0215439	0.77	3591	tags=72%, list=19%, signal=89%
GO_RIBOSOMAL_LARGE_SUBUNIT_BIOGENESIS	GO_RIBOSOMAL_LARGE_SUBUNIT_BIOGENESIS		66	0.703853	1.89575	0.00573614	0.0216679	0.771	5073	tags=94%, list=27%, signal=128%
GO_REGULATION_OF_MRNA_SPLICING_VIA_SPLICEOSOME	GO_REGULATION_OF_MRNA_SPLICING_VIA_SPLICEOSOME		97	0.563546	1.89173	0.0117417	0.022501	0.78	2284	tags=43%, list=12%, signal=49%
GO_SNRNA_PROCESSING	GO_SNRNA_PROCESSING		30	0.65729	1.89095	0.00192308	0.0225329	0.781	3954	tags=70%, list=21%, signal=89%
GO_DEOXYRIBONUCLEOTIDE_METABOLIC_PROCESS	GO_DEOXYRIBONUCLEOTIDE_METABOLIC_PROCESS		34	0.626382	1.88916	0.0040568	0.022913	0.79	4458	tags=62%, list=24%, signal=81%
GO_CATALYTIC_ACTIVITY_ACTING_ON_A_RRNA	GO_CATALYTIC_ACTIVITY_ACTING_ON_A_RRNA		21	0.705156	1.88913	0.00196078	0.0228062	0.79	1609	tags=62%, list=9%, signal=68%
GO_DNA_POLYMERASE_BINDING	GO_DNA_POLYMERASE_BINDING		17	0.780419	1.88826	0	0.0229152	0.793	1941	tags=71%, list=10%, signal=79%
GO_MONOSACCHARIDE_CATABOLIC_PROCESS	GO_MONOSACCHARIDE_CATABOLIC_PROCESS		64	0.541546	1.88766	0.00204499	0.0229312	0.797	5810	tags=64%, list=31%, signal=93%
GO_MISMATCH_REPAIR	GO_MISMATCH_REPAIR		32	0.645231	1.88677	0.0020202	0.0229783	0.798	4883	tags=72%, list=26%, signal=97%
GO_MICROTUBULE_ORGANIZING_CENTER_ORGANIZATION	GO_MICROTUBULE_ORGANIZING_CENTER_ORGANIZATION		132	0.497851	1.88661	0.00978474	0.0229057	0.798	2055	tags=36%, list=11%, signal=41%
GO_SPINDLE_MIDZONE	GO_SPINDLE_MIDZONE		34	0.577849	1.88583	0.00397614	0.0230071	0.8	559	tags=38%, list=3%, signal=39%
GO_PYRIMIDINE_NUCLEOSIDE_TRIPHOSPHATE_METABOLIC_PROCESS	GO_PYRIMIDINE_NUCLEOSIDE_TRIPHOSPHATE_METABOLIC_PROCESS		21	0.659963	1.88583	0.0020284	0.0228879	0.8	3505	tags=62%, list=19%, signal=76%
GO_NUCLEAR_TRANSCRIBED_MRNA_CATABOLIC_PROCESS_EXONUCLEOLYTIC	GO_NUCLEAR_TRANSCRIBED_MRNA_CATABOLIC_PROCESS_EXONUCLEOLYTIC		35	0.651537	1.88414	0.00775194	0.0231779	0.806	4119	tags=66%, list=22%, signal=84%
GO_DNA_DEPENDENT_DNA_REPLICATION_MAINTENANCE_OF_FIDELITY	GO_DNA_DEPENDENT_DNA_REPLICATION_MAINTENANCE_OF_FIDELITY		41	0.648356	1.88394	0.00392157	0.023118	0.806	1020	tags=44%, list=5%, signal=46%
GO_REGULATION_OF_CENTROSOME_DUPLICATION	GO_REGULATION_OF_CENTROSOME_DUPLICATION		43	0.579494	1.88343	0.00612245	0.0231112	0.807	1822	tags=40%, list=10%, signal=44%
GO_TRNA_METHYLTRANSFERASE_ACTIVITY	GO_TRNA_METHYLTRANSFERASE_ACTIVITY		33	0.639018	1.88235	0.00580271	0.0232295	0.809	4300	tags=67%, list=23%, signal=86%
GO_REPLICATION_FORK	GO_REPLICATION_FORK		67	0.650061	1.87865	0.00402414	0.0241261	0.82	2414	tags=55%, list=13%, signal=63%
GO_MATURATION_OF_SSU_RRNA_FROM_TRICISTRONIC_RRNA_TRANSCRIPT_SSU_RRNA_5_8S_RRNA_LSU_RRNA	GO_MATURATION_OF_SSU_RRNA_FROM_TRICISTRONIC_RRNA_TRANSCRIPT_SSU_RRNA_5_8S_RRNA_LSU_RRNA		34	0.681075	1.87858	0.00578035	0.0240271	0.82	4864	tags=85%, list=26%, signal=115%
GO_ERROR_PRONE_TRANSLESION_SYNTHESIS	GO_ERROR_PRONE_TRANSLESION_SYNTHESIS		20	0.68932	1.87853	0	0.0239208	0.82	2458	tags=60%, list=13%, signal=69%
GO_METHYLATION	GO_METHYLATION		338	0.453841	1.8784	0.00394477	0.0238254	0.82	5327	tags=53%, list=28%, signal=73%
GO_RESPIRATORY_CHAIN_COMPLEX_IV_ASSEMBLY	GO_RESPIRATORY_CHAIN_COMPLEX_IV_ASSEMBLY		24	0.722021	1.87825	0.00204918	0.0237562	0.82	4780	tags=96%, list=26%, signal=129%
GO_RRNA_MODIFICATION	GO_RRNA_MODIFICATION		34	0.666799	1.8776	0	0.0238091	0.821	3331	tags=65%, list=18%, signal=79%
GO_MEIOTIC_CHROMOSOME_SEPARATION	GO_MEIOTIC_CHROMOSOME_SEPARATION		22	0.660986	1.87658	0	0.0239848	0.825	3026	tags=59%, list=16%, signal=70%
GO_RNA_5_END_PROCESSING	GO_RNA_5_END_PROCESSING		19	0.730021	1.87587	0	0.0240587	0.825	3621	tags=84%, list=19%, signal=104%
GO_CENTRIOLE_ASSEMBLY	GO_CENTRIOLE_ASSEMBLY		40	0.612439	1.87536	0.00588235	0.0240953	0.825	2055	tags=48%, list=11%, signal=53%
GO_EXODEOXYRIBONUCLEASE_ACTIVITY	GO_EXODEOXYRIBONUCLEASE_ACTIVITY		20	0.704163	1.87504	0.0040404	0.0240681	0.826	3018	tags=65%, list=16%, signal=77%
GO_PYRIMIDINE_NUCLEOSIDE_TRIPHOSPHATE_BIOSYNTHETIC_PROCESS	GO_PYRIMIDINE_NUCLEOSIDE_TRIPHOSPHATE_BIOSYNTHETIC_PROCESS		18	0.672041	1.87444	0.00616016	0.0241138	0.826	3505	tags=61%, list=19%, signal=75%
GO_DNA_METHYLATION	GO_DNA_METHYLATION		65	0.518493	1.87442	0.00191939	0.0240023	0.827	5268	tags=54%, list=28%, signal=75%
GO_MRNA_CLEAVAGE	GO_MRNA_CLEAVAGE		22	0.674652	1.87325	0.00198807	0.0242042	0.829	5111	tags=86%, list=27%, signal=119%
GO_MITOTIC_SPINDLE_ORGANIZATION	GO_MITOTIC_SPINDLE_ORGANIZATION		105	0.544664	1.87274	0.00400802	0.0242098	0.832	2884	tags=50%, list=15%, signal=59%
GO_REGULATION_OF_RNA_SPLICING	GO_REGULATION_OF_RNA_SPLICING		133	0.524201	1.87248	0.00982318	0.0241822	0.833	2370	tags=42%, list=13%, signal=48%
GO_ERROR_FREE_TRANSLESION_SYNTHESIS	GO_ERROR_FREE_TRANSLESION_SYNTHESIS		20	0.710622	1.87144	0.0038835	0.0243468	0.834	2511	tags=65%, list=13%, signal=75%
GO_MITOTIC_SPINDLE	GO_MITOTIC_SPINDLE		117	0.499629	1.86969	0.0117188	0.024651	0.838	1821	tags=34%, list=10%, signal=38%
GO_LIGASE_ACTIVITY	GO_LIGASE_ACTIVITY		124	0.507811	1.86932	0.0040568	0.0246096	0.838	4762	tags=53%, list=25%, signal=71%
GO_TRANSCRIPTION_BY_RNA_POLYMERASE_III	GO_TRANSCRIPTION_BY_RNA_POLYMERASE_III		54	0.540685	1.86912	0.00392927	0.0245453	0.838	4070	tags=48%, list=22%, signal=61%
GO_TELOMERE_MAINTENANCE_VIA_SEMI_CONSERVATIVE_REPLICATION	GO_TELOMERE_MAINTENANCE_VIA_SEMI_CONSERVATIVE_REPLICATION		27	0.772165	1.86903	0.00198807	0.0244497	0.838	2414	tags=74%, list=13%, signal=85%
GO_CYTOCHROME_COMPLEX_ASSEMBLY	GO_CYTOCHROME_COMPLEX_ASSEMBLY		34	0.699353	1.86709	0.00833333	0.0248131	0.84	4780	tags=91%, list=26%, signal=122%
GO_SNRNA_3_END_PROCESSING	GO_SNRNA_3_END_PROCESSING		24	0.683587	1.86667	0.00195312	0.0248105	0.841	2739	tags=63%, list=15%, signal=73%
GO_MRNA_CLEAVAGE_AND_POLYADENYLATION_SPECIFICITY_FACTOR_COMPLEX	GO_MRNA_CLEAVAGE_AND_POLYADENYLATION_SPECIFICITY_FACTOR_COMPLEX		17	0.727432	1.86654	0.0019685	0.0247306	0.841	4239	tags=82%, list=23%, signal=106%
GO_DNA_PACKAGING_COMPLEX	GO_DNA_PACKAGING_COMPLEX		22	0.714061	1.86554	0.00584795	0.0249396	0.843	1855	tags=45%, list=10%, signal=50%
GO_REGULATION_OF_MRNA_METABOLIC_PROCESS	GO_REGULATION_OF_MRNA_METABOLIC_PROCESS		315	0.496873	1.86444	0.00596422	0.0251475	0.846	2995	tags=43%, list=16%, signal=50%
GO_DNA_TEMPLATED_TRANSCRIPTION_TERMINATION	GO_DNA_TEMPLATED_TRANSCRIPTION_TERMINATION		75	0.613955	1.86288	0.00398406	0.0254037	0.851	3701	tags=64%, list=20%, signal=79%
GO_PTERIDINE_CONTAINING_COMPOUND_METABOLIC_PROCESS	GO_PTERIDINE_CONTAINING_COMPOUND_METABOLIC_PROCESS		33	0.596224	1.86265	0.00410678	0.0253399	0.852	2830	tags=55%, list=15%, signal=64%
GO_DNA_STRAND_ELONGATION	GO_DNA_STRAND_ELONGATION		24	0.77547	1.8618	0.00591716	0.025445	0.853	1727	tags=67%, list=9%, signal=73%
GO_CENTROSOME_DUPLICATION	GO_CENTROSOME_DUPLICATION		67	0.548934	1.85862	0.012	0.0262279	0.859	2055	tags=42%, list=11%, signal=47%
GO_MITOTIC_METAPHASE_PLATE_CONGRESSION	GO_MITOTIC_METAPHASE_PLATE_CONGRESSION		44	0.648186	1.85745	0.00202429	0.0263948	0.859	2740	tags=55%, list=15%, signal=64%
GO_REGULATION_OF_CELL_CYCLE_CHECKPOINT	GO_REGULATION_OF_CELL_CYCLE_CHECKPOINT		31	0.63805	1.85732	0.00403226	0.026318	0.86	3713	tags=71%, list=20%, signal=88%
GO_UBIQUINONE_METABOLIC_PROCESS	GO_UBIQUINONE_METABOLIC_PROCESS		18	0.705961	1.85694	0.00402414	0.0263185	0.861	4432	tags=78%, list=24%, signal=102%
GO_TRNA_WOBBLE_BASE_MODIFICATION	GO_TRNA_WOBBLE_BASE_MODIFICATION		19	0.68644	1.85648	0.00387597	0.0263373	0.861	5046	tags=79%, list=27%, signal=108%
GO_CYTOPLASMIC_MRNA_PROCESSING_BODY_ASSEMBLY	GO_CYTOPLASMIC_MRNA_PROCESSING_BODY_ASSEMBLY		21	0.659145	1.85637	0	0.0262531	0.862	4026	tags=57%, list=22%, signal=73%
GO_MITOTIC_CHROMOSOME_CONDENSATION	GO_MITOTIC_CHROMOSOME_CONDENSATION		16	0.776149	1.8544	0	0.0266837	0.867	1855	tags=63%, list=10%, signal=69%
GO_RNA_POLYMERASE_COMPLEX	GO_RNA_POLYMERASE_COMPLEX		107	0.546425	1.8541	0.0040568	0.0266769	0.869	6983	tags=76%, list=37%, signal=120%
GO_DNA_INTEGRITY_CHECKPOINT	GO_DNA_INTEGRITY_CHECKPOINT		153	0.510864	1.85195	0.00974659	0.0271607	0.874	4557	tags=51%, list=24%, signal=67%
GO_PYRIMIDINE_NUCLEOSIDE_BIOSYNTHETIC_PROCESS	GO_PYRIMIDINE_NUCLEOSIDE_BIOSYNTHETIC_PROCESS		16	0.680674	1.85056	0.00610998	0.0274505	0.877	1606	tags=50%, list=9%, signal=55%
GO_REGULATION_OF_CELL_CYCLE_G2_M_PHASE_TRANSITION	GO_REGULATION_OF_CELL_CYCLE_G2_M_PHASE_TRANSITION		207	0.508421	1.85036	0.00790514	0.0273844	0.877	3790	tags=52%, list=20%, signal=65%
GO_PROTEIN_LOCALIZATION_TO_KINETOCHORE	GO_PROTEIN_LOCALIZATION_TO_KINETOCHORE		16	0.813966	1.84906	0.00201207	0.0276489	0.88	1800	tags=75%, list=10%, signal=83%
GO_ENDONUCLEASE_ACTIVITY_ACTIVE_WITH_EITHER_RIBO_OR_DEOXYRIBONUCLEIC_ACIDS_AND_PRODUCING_3_PHOSPHOMONOESTERS	GO_ENDONUCLEASE_ACTIVITY_ACTIVE_WITH_EITHER_RIBO_OR_DEOXYRIBONUCLEIC_ACIDS_AND_PRODUCING_3_PHOSPHOMONOESTERS		20	0.620654	1.84757	0.00416667	0.0279556	0.884	3866	tags=60%, list=21%, signal=76%
GO_SIGNAL_TRANSDUCTION_BY_P53_CLASS_MEDIATOR	GO_SIGNAL_TRANSDUCTION_BY_P53_CLASS_MEDIATOR		263	0.467278	1.84726	0.00203252	0.0279465	0.884	4661	tags=50%, list=25%, signal=66%
GO_TETRAHYDROFOLATE_METABOLIC_PROCESS	GO_TETRAHYDROFOLATE_METABOLIC_PROCESS		18	0.6865	1.84669	0.0020202	0.0279855	0.886	2830	tags=61%, list=15%, signal=72%
GO_SPINDLE_MICROTUBULE	GO_SPINDLE_MICROTUBULE		59	0.575534	1.84393	0.010101	0.0285927	0.89	977	tags=37%, list=5%, signal=39%
GO_PYRIMIDINE_NUCLEOTIDE_METABOLIC_PROCESS	GO_PYRIMIDINE_NUCLEOTIDE_METABOLIC_PROCESS		59	0.525551	1.84369	0	0.0285593	0.89	4646	tags=56%, list=25%, signal=74%
GO_RNA_SURVEILLANCE	GO_RNA_SURVEILLANCE		15	0.728365	1.84164	0.00572519	0.0290449	0.896	3550	tags=80%, list=19%, signal=99%
GO_TRANSLATIONAL_ELONGATION	GO_TRANSLATIONAL_ELONGATION		131	0.610363	1.84046	0.0218688	0.0292843	0.899	4560	tags=72%, list=24%, signal=94%
GO_CATALYTIC_STEP_2_SPLICEOSOME	GO_CATALYTIC_STEP_2_SPLICEOSOME		83	0.621886	1.83851	0.00990099	0.0297122	0.904	5504	tags=78%, list=29%, signal=110%
GO_TRNA_METHYLATION	GO_TRNA_METHYLATION		37	0.62813	1.83727	0.00596422	0.0299953	0.907	5208	tags=73%, list=28%, signal=101%
GO_RNA_SPLICING_VIA_ENDONUCLEOLYTIC_CLEAVAGE_AND_LIGATION	GO_RNA_SPLICING_VIA_ENDONUCLEOLYTIC_CLEAVAGE_AND_LIGATION		15	0.701567	1.83705	0.00202429	0.0299303	0.908	2964	tags=73%, list=16%, signal=87%
GO_TRNA_BINDING	GO_TRNA_BINDING		52	0.613776	1.83667	0.00613497	0.0298827	0.908	5057	tags=69%, list=27%, signal=95%
GO_DNA_HELICASE_ACTIVITY	GO_DNA_HELICASE_ACTIVITY		70	0.631426	1.83651	0.00792079	0.0298055	0.908	3747	tags=59%, list=20%, signal=73%
GO_REGULATION_OF_MRNA_PROCESSING	GO_REGULATION_OF_MRNA_PROCESSING		135	0.530214	1.83649	0.0173745	0.0296933	0.908	3325	tags=47%, list=18%, signal=57%
GO_REGULATION_OF_EXIT_FROM_MITOSIS	GO_REGULATION_OF_EXIT_FROM_MITOSIS		16	0.656846	1.83643	0.00393701	0.0295884	0.908	4404	tags=63%, list=24%, signal=82%
GO_CELL_CYCLE_G2_M_PHASE_TRANSITION	GO_CELL_CYCLE_G2_M_PHASE_TRANSITION		263	0.484924	1.83612	0.00986193	0.0295782	0.909	3790	tags=48%, list=20%, signal=60%
GO_NUCLEOTIDE_EXCISION_REPAIR	GO_NUCLEOTIDE_EXCISION_REPAIR		110	0.539207	1.8355	0.0060241	0.0296568	0.91	5680	tags=64%, list=30%, signal=91%
GO_METAL_CLUSTER_BINDING	GO_METAL_CLUSTER_BINDING		61	0.561787	1.83421	0.0100604	0.0298981	0.912	2760	tags=48%, list=15%, signal=56%
GO_RIBONUCLEOPROTEIN_COMPLEX_BINDING	GO_RIBONUCLEOPROTEIN_COMPLEX_BINDING		128	0.539891	1.83384	0.015873	0.0298906	0.912	5458	tags=64%, list=29%, signal=90%
GO_SPLICEOSOMAL_COMPLEX_ASSEMBLY	GO_SPLICEOSOMAL_COMPLEX_ASSEMBLY		56	0.59042	1.83382	0.00601202	0.0297882	0.912	1992	tags=45%, list=11%, signal=50%
GO_REGULATION_OF_HISTONE_H3_K4_METHYLATION	GO_REGULATION_OF_HISTONE_H3_K4_METHYLATION		27	0.606584	1.83242	0.0119522	0.0300688	0.914	4078	tags=56%, list=22%, signal=71%
GO_RIBOSOME	GO_RIBOSOME		223	0.640254	1.83229	0.0357143	0.0299829	0.915	5587	tags=83%, list=30%, signal=117%
GO_DNA_DEPENDENT_ATPASE_ACTIVITY	GO_DNA_DEPENDENT_ATPASE_ACTIVITY		106	0.594865	1.83223	0.011583	0.0298943	0.915	5172	tags=66%, list=28%, signal=91%
GO_MITOCHONDRIAL_RESPIRATORY_CHAIN_COMPLEX_ASSEMBLY	GO_MITOCHONDRIAL_RESPIRATORY_CHAIN_COMPLEX_ASSEMBLY		93	0.66372	1.83205	0.0241935	0.0298541	0.915	4799	tags=78%, list=26%, signal=105%
GO_DNA_METHYLATION_OR_DEMETHYLATION	GO_DNA_METHYLATION_OR_DEMETHYLATION		88	0.474231	1.83192	0.00191205	0.0297625	0.915	5268	tags=49%, list=28%, signal=68%
GO_NUCLEOSOMAL_DNA_BINDING	GO_NUCLEOSOMAL_DNA_BINDING		24	0.700746	1.83173	0.00610998	0.0297302	0.915	2679	tags=63%, list=14%, signal=73%
GO_PYRIMIDINE_DEOXYRIBONUCLEOTIDE_METABOLIC_PROCESS	GO_PYRIMIDINE_DEOXYRIBONUCLEOTIDE_METABOLIC_PROCESS		19	0.674566	1.83016	0.010101	0.030111	0.92	4458	tags=74%, list=24%, signal=97%
GO_ESTABLISHMENT_OF_PROTEIN_LOCALIZATION_TO_MITOCHONDRIAL_MEMBRANE	GO_ESTABLISHMENT_OF_PROTEIN_LOCALIZATION_TO_MITOCHONDRIAL_MEMBRANE		17	0.781852	1.83005	0.002	0.030031	0.92	3391	tags=94%, list=18%, signal=115%
GO_TELOMERASE_RNA_BINDING	GO_TELOMERASE_RNA_BINDING		21	0.673012	1.83002	0.00574713	0.0299284	0.92	3336	tags=57%, list=18%, signal=69%
GO_REGULATION_OF_GENE_SILENCING	GO_REGULATION_OF_GENE_SILENCING		107	0.531874	1.82838	0.00775194	0.0303207	0.922	4927	tags=58%, list=26%, signal=78%
GO_DNA_SECONDARY_STRUCTURE_BINDING	GO_DNA_SECONDARY_STRUCTURE_BINDING		24	0.669398	1.82765	0.00784314	0.0304044	0.925	2308	tags=63%, list=12%, signal=71%
GO_DNA_STRAND_ELONGATION_INVOLVED_IN_DNA_REPLICATION	GO_DNA_STRAND_ELONGATION_INVOLVED_IN_DNA_REPLICATION		17	0.85192	1.82696	0.0059761	0.0304768	0.925	1727	tags=88%, list=9%, signal=97%
GO_MRNA_CLEAVAGE_FACTOR_COMPLEX	GO_MRNA_CLEAVAGE_FACTOR_COMPLEX		21	0.694248	1.82632	0.0019685	0.0305884	0.925	4538	tags=81%, list=24%, signal=107%
GO_NUCLEOSIDE_MONOPHOSPHATE_METABOLIC_PROCESS	GO_NUCLEOSIDE_MONOPHOSPHATE_METABOLIC_PROCESS		69	0.514139	1.82626	0.00199203	0.0304863	0.925	5844	tags=64%, list=31%, signal=92%
GO_N_TERMINAL_PROTEIN_AMINO_ACID_MODIFICATION	GO_N_TERMINAL_PROTEIN_AMINO_ACID_MODIFICATION		28	0.572567	1.8251	0.00978474	0.030752	0.928	3858	tags=54%, list=21%, signal=67%
GO_REGULATION_OF_DNA_TEMPLATED_TRANSCRIPTION_ELONGATION	GO_REGULATION_OF_DNA_TEMPLATED_TRANSCRIPTION_ELONGATION		51	0.556554	1.8237	0.00787402	0.0310774	0.931	4698	tags=59%, list=25%, signal=78%
GO_DNA_TEMPLATED_TRANSCRIPTION_ELONGATION	GO_DNA_TEMPLATED_TRANSCRIPTION_ELONGATION		109	0.533003	1.82336	0.00604839	0.0310418	0.931	6032	tags=67%, list=32%, signal=98%
GO_NEGATIVE_REGULATION_OF_MRNA_METABOLIC_PROCESS	GO_NEGATIVE_REGULATION_OF_MRNA_METABOLIC_PROCESS		80	0.552317	1.82164	0.00392157	0.0314403	0.934	1922	tags=39%, list=10%, signal=43%
GO_MATURATION_OF_LSU_RRNA	GO_MATURATION_OF_LSU_RRNA		21	0.729612	1.82049	0.00754717	0.0316652	0.934	5073	tags=100%, list=27%, signal=137%
GO_RRNA_BINDING	GO_RRNA_BINDING		60	0.637323	1.82043	0.0277228	0.031571	0.934	3688	tags=68%, list=20%, signal=85%
GO_MEIOTIC_CELL_CYCLE_PROCESS	GO_MEIOTIC_CELL_CYCLE_PROCESS		184	0.480635	1.81975	0.006	0.0316882	0.936	2434	tags=32%, list=13%, signal=36%
GO_MICROTUBULE_CYTOSKELETON_ORGANIZATION_INVOLVED_IN_MITOSIS	GO_MICROTUBULE_CYTOSKELETON_ORGANIZATION_INVOLVED_IN_MITOSIS		132	0.514105	1.81788	0.012	0.0321634	0.941	2884	tags=47%, list=15%, signal=55%
GO_PEPTIDASE_COMPLEX	GO_PEPTIDASE_COMPLEX		85	0.59794	1.81541	0.0159681	0.0329105	0.941	4484	tags=65%, list=24%, signal=85%
GO_INNER_MITOCHONDRIAL_MEMBRANE_ORGANIZATION	GO_INNER_MITOCHONDRIAL_MEMBRANE_ORGANIZATION		30	0.675324	1.8149	0.00595238	0.0329493	0.942	3620	tags=77%, list=19%, signal=95%
GO_TRANSLATIONAL_INITIATION	GO_TRANSLATIONAL_INITIATION		190	0.57702	1.81196	0.0423077	0.0338232	0.947	5502	tags=72%, list=29%, signal=100%
GO_RIBOSOME_ASSEMBLY	GO_RIBOSOME_ASSEMBLY		59	0.658381	1.81084	0.0156556	0.034105	0.948	3503	tags=69%, list=19%, signal=85%
GO_SMALL_NUCLEOLAR_RIBONUCLEOPROTEIN_COMPLEX	GO_SMALL_NUCLEOLAR_RIBONUCLEOPROTEIN_COMPLEX		22	0.754487	1.81067	0.00608519	0.0340504	0.949	3331	tags=82%, list=18%, signal=99%
GO_DNA_DIRECTED_DNA_POLYMERASE_ACTIVITY	GO_DNA_DIRECTED_DNA_POLYMERASE_ACTIVITY		25	0.607212	1.80992	0.011583	0.0341866	0.95	2394	tags=44%, list=13%, signal=50%
GO_DNA_BIOSYNTHETIC_PROCESS	GO_DNA_BIOSYNTHETIC_PROCESS		184	0.466731	1.8094	0.00581395	0.0342672	0.951	2511	tags=40%, list=13%, signal=45%
GO_DNA_POLYMERASE_ACTIVITY	GO_DNA_POLYMERASE_ACTIVITY		31	0.594494	1.80936	0.0115607	0.0341781	0.951	2394	tags=42%, list=13%, signal=48%
GO_SMN_SM_PROTEIN_COMPLEX	GO_SMN_SM_PROTEIN_COMPLEX		17	0.802035	1.80786	0.0020202	0.0345086	0.951	1992	tags=76%, list=11%, signal=86%
GO_NEGATIVE_REGULATION_OF_CELL_CYCLE_PHASE_TRANSITION	GO_NEGATIVE_REGULATION_OF_CELL_CYCLE_PHASE_TRANSITION		232	0.470336	1.80784	0.0136187	0.0343888	0.951	4467	tags=53%, list=24%, signal=69%
GO_CHROMOSOME_LOCALIZATION	GO_CHROMOSOME_LOCALIZATION		76	0.514726	1.80718	0.0117417	0.0345225	0.952	5446	tags=57%, list=29%, signal=79%
GO_TRANSCRIPTION_ELONGATION_FROM_RNA_POLYMERASE_II_PROMOTER	GO_TRANSCRIPTION_ELONGATION_FROM_RNA_POLYMERASE_II_PROMOTER		81	0.534935	1.80701	0.00202429	0.0344625	0.952	5680	tags=64%, list=30%, signal=92%
GO_CENTROSOME_SEPARATION	GO_CENTROSOME_SEPARATION		15	0.693813	1.80526	0.0040568	0.0349688	0.952	1697	tags=60%, list=9%, signal=66%
GO_NUCLEAR_EUCHROMATIN	GO_NUCLEAR_EUCHROMATIN		19	0.620294	1.80425	0.00202429	0.0351503	0.952	1480	tags=37%, list=8%, signal=40%
GO_TRANSCRIPTION_COUPLED_NUCLEOTIDE_EXCISION_REPAIR	GO_TRANSCRIPTION_COUPLED_NUCLEOTIDE_EXCISION_REPAIR		73	0.558888	1.80405	0.00967118	0.0350794	0.953	5283	tags=64%, list=28%, signal=89%
GO_ATP_METABOLIC_PROCESS	GO_ATP_METABOLIC_PROCESS		274	0.46257	1.80289	0.0139721	0.0353685	0.953	4878	tags=52%, list=26%, signal=70%
GO_POSITIVE_REGULATION_OF_TELOMERE_MAINTENANCE	GO_POSITIVE_REGULATION_OF_TELOMERE_MAINTENANCE		51	0.560612	1.80222	0.00974659	0.0354649	0.955	1790	tags=35%, list=10%, signal=39%
GO_DNA_REPLICATION_ORIGIN_BINDING	GO_DNA_REPLICATION_ORIGIN_BINDING		24	0.759752	1.8015	0.00584795	0.0355834	0.955	2062	tags=71%, list=11%, signal=80%
GO_NUCLEAR_TRANSCRIBED_MRNA_CATABOLIC_PROCESS_DEADENYLATION_DEPENDENT_DECAY	GO_NUCLEAR_TRANSCRIBED_MRNA_CATABOLIC_PROCESS_DEADENYLATION_DEPENDENT_DECAY		70	0.490566	1.8009	0.00552486	0.0356621	0.956	4119	tags=46%, list=22%, signal=58%
GO_POSITIVE_REGULATION_OF_RNA_SPLICING	GO_POSITIVE_REGULATION_OF_RNA_SPLICING		33	0.598636	1.80023	0.00790514	0.0358006	0.957	3898	tags=55%, list=21%, signal=69%
GO_ATPASE_COMPLEX	GO_ATPASE_COMPLEX		82	0.509795	1.79985	0.00396825	0.035817	0.958	5249	tags=55%, list=28%, signal=76%
GO_AEROBIC_RESPIRATION	GO_AEROBIC_RESPIRATION		85	0.59619	1.79926	0.0163599	0.0358762	0.958	4427	tags=64%, list=24%, signal=83%
GO_SISTER_CHROMATID_COHESION	GO_SISTER_CHROMATID_COHESION		54	0.598923	1.79924	0.0136986	0.0357612	0.958	5827	tags=67%, list=31%, signal=97%
GO_MITOCHONDRIAL_TRANSLATIONAL_TERMINATION	GO_MITOCHONDRIAL_TRANSLATIONAL_TERMINATION		89	0.677316	1.79882	0.0197239	0.0357625	0.958	4560	tags=83%, list=24%, signal=109%
GO_ORGANELLAR_RIBOSOME	GO_ORGANELLAR_RIBOSOME		87	0.672478	1.79805	0.0277778	0.0359672	0.958	4560	tags=82%, list=24%, signal=107%
GO_ANAPHASE_PROMOTING_COMPLEX	GO_ANAPHASE_PROMOTING_COMPLEX		21	0.662558	1.79737	0.0121212	0.0360571	0.959	4214	tags=67%, list=23%, signal=86%
GO_PRONUCLEUS	GO_PRONUCLEUS		16	0.704617	1.79639	0.00796813	0.0363078	0.961	2598	tags=56%, list=14%, signal=65%
GO_REGULATION_OF_CELL_CYCLE_PHASE_TRANSITION	GO_REGULATION_OF_CELL_CYCLE_PHASE_TRANSITION		431	0.438779	1.79606	0.00976562	0.0363243	0.961	4467	tags=48%, list=24%, signal=61%
GO_METAPHASE_PLATE_CONGRESSION	GO_METAPHASE_PLATE_CONGRESSION		57	0.567567	1.79576	0.0101215	0.0363216	0.961	2740	tags=46%, list=15%, signal=53%
GO_HISTONE_MRNA_METABOLIC_PROCESS	GO_HISTONE_MRNA_METABOLIC_PROCESS		22	0.686404	1.79541	0	0.0362925	0.961	3336	tags=64%, list=18%, signal=77%
GO_NUCLEAR_EXOSOME_RNASE_COMPLEX	GO_NUCLEAR_EXOSOME_RNASE_COMPLEX		15	0.75031	1.79541	0.00578035	0.0361751	0.961	3336	tags=80%, list=18%, signal=97%
GO_NEGATIVE_REGULATION_OF_CELL_CYCLE_PROCESS	GO_NEGATIVE_REGULATION_OF_CELL_CYCLE_PROCESS		318	0.450649	1.79432	0.00988142	0.0364542	0.963	4205	tags=47%, list=22%, signal=60%
GO_REGULATION_OF_ATP_METABOLIC_PROCESS	GO_REGULATION_OF_ATP_METABOLIC_PROCESS		112	0.440774	1.79408	0.003861	0.0364435	0.964	3620	tags=45%, list=19%, signal=55%
GO_DNA_REPAIR_COMPLEX	GO_DNA_REPAIR_COMPLEX		34	0.580123	1.79335	0.0117878	0.0365859	0.965	3758	tags=53%, list=20%, signal=66%
GO_90S_PRERIBOSOME	GO_90S_PRERIBOSOME		31	0.669145	1.79323	0.0208333	0.0365168	0.965	5304	tags=87%, list=28%, signal=121%
GO_PROTEIN_INSERTION_INTO_MITOCHONDRIAL_MEMBRANE	GO_PROTEIN_INSERTION_INTO_MITOCHONDRIAL_MEMBRANE		46	0.55875	1.79279	0.00796813	0.0365433	0.965	4386	tags=61%, list=23%, signal=79%
GO_RNA_POLYMERASE_II_HOLOENZYME	GO_RNA_POLYMERASE_II_HOLOENZYME		80	0.520768	1.79279	0.00402414	0.0364273	0.965	6983	tags=73%, list=37%, signal=115%
GO_CAJAL_BODY	GO_CAJAL_BODY		56	0.55803	1.7916	0.010142	0.0367629	0.965	3470	tags=52%, list=19%, signal=63%
GO_TELOMERE_MAINTENANCE_VIA_TELOMERE_LENGTHENING	GO_TELOMERE_MAINTENANCE_VIA_TELOMERE_LENGTHENING		80	0.534263	1.79107	0.00760456	0.0368088	0.965	3336	tags=43%, list=18%, signal=52%
GO_HELICASE_ACTIVITY	GO_HELICASE_ACTIVITY		153	0.538634	1.79074	0.018622	0.0368027	0.965	3747	tags=44%, list=20%, signal=55%
GO_MITOCHONDRIAL_MEMBRANE_ORGANIZATION	GO_MITOCHONDRIAL_MEMBRANE_ORGANIZATION		111	0.484261	1.78944	0.00978474	0.037092	0.965	6133	tags=62%, list=33%, signal=92%
GO_POSITIVE_REGULATION_OF_TELOMERE_MAINTENANCE_VIA_TELOMERE_LENGTHENING	GO_POSITIVE_REGULATION_OF_TELOMERE_MAINTENANCE_VIA_TELOMERE_LENGTHENING		37	0.590214	1.78781	0.0151803	0.037558	0.965	1790	tags=38%, list=10%, signal=42%
GO_MEIOTIC_CHROMOSOME_SEGREGATION	GO_MEIOTIC_CHROMOSOME_SEGREGATION		87	0.511494	1.78765	0.00393701	0.0374955	0.966	2434	tags=32%, list=13%, signal=37%
GO_NEGATIVE_REGULATION_OF_MRNA_PROCESSING	GO_NEGATIVE_REGULATION_OF_MRNA_PROCESSING		30	0.684533	1.7852	0.00607287	0.0382187	0.968	1246	tags=53%, list=7%, signal=57%
GO_GENE_SILENCING	GO_GENE_SILENCING		214	0.465726	1.78399	0.0112782	0.0385254	0.97	5044	tags=50%, list=27%, signal=68%
GO_POSITIVE_REGULATION_OF_MRNA_SPLICING_VIA_SPLICEOSOME	GO_POSITIVE_REGULATION_OF_MRNA_SPLICING_VIA_SPLICEOSOME		20	0.682213	1.7837	0.00784314	0.0385007	0.97	3163	tags=65%, list=17%, signal=78%
GO_TRANSFERASE_ACTIVITY_TRANSFERRING_ONE_CARBON_GROUPS	GO_TRANSFERASE_ACTIVITY_TRANSFERRING_ONE_CARBON_GROUPS		213	0.449027	1.78322	0.00980392	0.038557	0.97	5318	tags=57%, list=28%, signal=78%
GO_PERICENTRIC_HETEROCHROMATIN	GO_PERICENTRIC_HETEROCHROMATIN		19	0.660897	1.78307	0.00988142	0.0385033	0.97	1756	tags=47%, list=9%, signal=52%
GO_MITOCHONDRIAL_LARGE_RIBOSOMAL_SUBUNIT	GO_MITOCHONDRIAL_LARGE_RIBOSOMAL_SUBUNIT		57	0.691276	1.78302	0.0200803	0.0384165	0.97	3918	tags=81%, list=21%, signal=102%
GO_NON_RECOMBINATIONAL_REPAIR	GO_NON_RECOMBINATIONAL_REPAIR		75	0.516057	1.78278	0.0135659	0.0383728	0.97	5369	tags=57%, list=29%, signal=80%
GO_REPLICATION_FORK_PROCESSING	GO_REPLICATION_FORK_PROCESSING		32	0.624961	1.78255	0.0119048	0.0383439	0.971	2434	tags=50%, list=13%, signal=57%
GO_SPINDLE	GO_SPINDLE		343	0.440271	1.78225	0.0138889	0.0383294	0.971	3443	tags=40%, list=18%, signal=48%
GO_RIBOSOMAL_SUBUNIT	GO_RIBOSOMAL_SUBUNIT		183	0.660736	1.78097	0.0410959	0.0386472	0.972	5587	tags=87%, list=30%, signal=123%
GO_RNA_DEPENDENT_DNA_BIOSYNTHETIC_PROCESS	GO_RNA_DEPENDENT_DNA_BIOSYNTHETIC_PROCESS		70	0.544511	1.78021	0.00965251	0.0387839	0.972	2414	tags=39%, list=13%, signal=44%
GO_PROTEIN_LOCALIZATION_TO_CHROMOSOME_CENTROMERIC_REGION	GO_PROTEIN_LOCALIZATION_TO_CHROMOSOME_CENTROMERIC_REGION		20	0.753756	1.77969	0.00199203	0.0388636	0.972	1800	tags=65%, list=10%, signal=72%
GO_REGULATION_OF_INTRINSIC_APOPTOTIC_SIGNALING_PATHWAY_IN_RESPONSE_TO_DNA_DAMAGE_BY_P53_CLASS_MEDIATOR	GO_REGULATION_OF_INTRINSIC_APOPTOTIC_SIGNALING_PATHWAY_IN_RESPONSE_TO_DNA_DAMAGE_BY_P53_CLASS_MEDIATOR		17	0.636079	1.77935	0.00970874	0.0388508	0.972	4467	tags=65%, list=24%, signal=85%
GO_CYCLIN_DEPENDENT_PROTEIN_KINASE_HOLOENZYME_COMPLEX	GO_CYCLIN_DEPENDENT_PROTEIN_KINASE_HOLOENZYME_COMPLEX		42	0.578707	1.7785	0.0100604	0.0390335	0.974	2854	tags=45%, list=15%, signal=53%
GO_NUCLEAR_TRANSPORT	GO_NUCLEAR_TRANSPORT		341	0.441274	1.77706	0.0116959	0.039497	0.974	3701	tags=43%, list=20%, signal=53%
GO_REGULATION_OF_GENE_EXPRESSION_EPIGENETIC	GO_REGULATION_OF_GENE_EXPRESSION_EPIGENETIC		269	0.468529	1.77682	0.0114504	0.0394638	0.974	4927	tags=51%, list=26%, signal=68%
GO_PYRIMIDINE_CONTAINING_COMPOUND_METABOLIC_PROCESS	GO_PYRIMIDINE_CONTAINING_COMPOUND_METABOLIC_PROCESS		97	0.438661	1.77646	0.00200803	0.0394766	0.975	4458	tags=42%, list=24%, signal=55%
GO_REGULATION_OF_NUCLEASE_ACTIVITY	GO_REGULATION_OF_NUCLEASE_ACTIVITY		22	0.630659	1.77613	0.00594059	0.0394861	0.975	4335	tags=55%, list=23%, signal=71%
GO_FOLIC_ACID_CONTAINING_COMPOUND_METABOLIC_PROCESS	GO_FOLIC_ACID_CONTAINING_COMPOUND_METABOLIC_PROCESS		27	0.591011	1.77459	0.00824742	0.0398885	0.975	2830	tags=52%, list=15%, signal=61%
GO_ENDODEOXYRIBONUCLEASE_ACTIVITY_PRODUCING_5_PHOSPHOMONOESTERS	GO_ENDODEOXYRIBONUCLEASE_ACTIVITY_PRODUCING_5_PHOSPHOMONOESTERS		16	0.62727	1.77457	0.0114068	0.0397799	0.975	3026	tags=50%, list=16%, signal=60%
GO_POSITIVE_REGULATION_OF_TRANSLATIONAL_INITIATION	GO_POSITIVE_REGULATION_OF_TRANSLATIONAL_INITIATION		30	0.562712	1.77447	0.00954198	0.0396934	0.975	1584	tags=30%, list=8%, signal=33%
GO_EUCHROMATIN	GO_EUCHROMATIN		27	0.572755	1.77435	0.00803213	0.039625	0.975	1480	tags=33%, list=8%, signal=36%
GO_TRANSLATIONAL_TERMINATION	GO_TRANSLATIONAL_TERMINATION		104	0.646538	1.77394	0.024	0.0396567	0.976	4560	tags=78%, list=24%, signal=102%
GO_QUINONE_METABOLIC_PROCESS	GO_QUINONE_METABOLIC_PROCESS		32	0.58701	1.77093	0.0163934	0.0405096	0.977	4930	tags=59%, list=26%, signal=80%
GO_AMINO_ACID_ACTIVATION	GO_AMINO_ACID_ACTIVATION		30	0.692787	1.77073	0.00402414	0.0404642	0.977	4360	tags=83%, list=23%, signal=108%
GO_DEOXYRIBOSE_PHOSPHATE_CATABOLIC_PROCESS	GO_DEOXYRIBOSE_PHOSPHATE_CATABOLIC_PROCESS		20	0.635044	1.77027	0.00204918	0.0405113	0.977	4458	tags=70%, list=24%, signal=92%
GO_ATPASE_ACTIVITY_COUPLED	GO_ATPASE_ACTIVITY_COUPLED		281	0.47401	1.77024	0.0153551	0.0404012	0.977	5191	tags=48%, list=28%, signal=66%
GO_SMALL_RIBOSOMAL_SUBUNIT	GO_SMALL_RIBOSOMAL_SUBUNIT		72	0.662405	1.77004	0.042065	0.0403608	0.977	4567	tags=76%, list=24%, signal=101%
GO_NEGATIVE_REGULATION_OF_MITOTIC_CELL_CYCLE	GO_NEGATIVE_REGULATION_OF_MITOTIC_CELL_CYCLE		307	0.428464	1.76987	0.0155642	0.0403058	0.978	4205	tags=48%, list=22%, signal=60%
GO_MATURATION_OF_5_8S_RRNA	GO_MATURATION_OF_5_8S_RRNA		25	0.699954	1.76945	0.010101	0.040354	0.978	4895	tags=88%, list=26%, signal=119%
GO_TELOMERIC_DNA_BINDING	GO_TELOMERIC_DNA_BINDING		37	0.560763	1.76942	0.00743494	0.040254	0.978	3238	tags=51%, list=17%, signal=62%
GO_RIBOSOMAL_LARGE_SUBUNIT_ASSEMBLY	GO_RIBOSOMAL_LARGE_SUBUNIT_ASSEMBLY		28	0.707706	1.7693	0.00980392	0.0401779	0.978	3371	tags=79%, list=18%, signal=96%
GO_MITOCHONDRION_ORGANIZATION	GO_MITOCHONDRION_ORGANIZATION		494	0.425869	1.76888	0.0119284	0.0402125	0.978	4829	tags=50%, list=26%, signal=65%
GO_NUCLEOSIDE_MONOPHOSPHATE_BIOSYNTHETIC_PROCESS	GO_NUCLEOSIDE_MONOPHOSPHATE_BIOSYNTHETIC_PROCESS		41	0.592234	1.76886	0.0117878	0.040103	0.978	4646	tags=66%, list=25%, signal=87%
GO_REGULATION_OF_TELOMERE_MAINTENANCE	GO_REGULATION_OF_TELOMERE_MAINTENANCE		80	0.524052	1.76824	0.0149254	0.0402187	0.979	4129	tags=45%, list=22%, signal=57%
GO_DNA_LIGATION	GO_DNA_LIGATION		16	0.663095	1.76821	0.00998004	0.0401168	0.979	3048	tags=63%, list=16%, signal=75%
GO_PENTOSE_METABOLIC_PROCESS	GO_PENTOSE_METABOLIC_PROCESS		15	0.676191	1.76789	0.0105042	0.040108	0.979	5367	tags=87%, list=29%, signal=121%
GO_NUCLEOTIDE_PHOSPHORYLATION	GO_NUCLEOTIDE_PHOSPHORYLATION		128	0.422613	1.76788	0.00191939	0.0400005	0.979	3485	tags=37%, list=19%, signal=45%
GO_POSITIVE_REGULATION_OF_DNA_REPLICATION	GO_POSITIVE_REGULATION_OF_DNA_REPLICATION		37	0.515612	1.76783	0.0117878	0.0399043	0.979	2437	tags=46%, list=13%, signal=53%
GO_REGULATION_OF_DOUBLE_STRAND_BREAK_REPAIR_VIA_HOMOLOGOUS_RECOMBINATION	GO_REGULATION_OF_DOUBLE_STRAND_BREAK_REPAIR_VIA_HOMOLOGOUS_RECOMBINATION		40	0.570939	1.76752	0.00793651	0.0399351	0.979	4993	tags=60%, list=27%, signal=82%
GO_MATURATION_OF_5_8S_RRNA_FROM_TRICISTRONIC_RRNA_TRANSCRIPT_SSU_RRNA_5_8S_RRNA_LSU_RRNA	GO_MATURATION_OF_5_8S_RRNA_FROM_TRICISTRONIC_RRNA_TRANSCRIPT_SSU_RRNA_5_8S_RRNA_LSU_RRNA		21	0.711747	1.76736	0.0120968	0.0398937	0.979	4895	tags=90%, list=26%, signal=122%
GO_HISTONE_H3_K4_METHYLATION	GO_HISTONE_H3_K4_METHYLATION		52	0.522053	1.7673	0.0137255	0.0398013	0.979	5267	tags=50%, list=28%, signal=69%
GO_ENDOPEPTIDASE_COMPLEX	GO_ENDOPEPTIDASE_COMPLEX		63	0.634663	1.76686	0.0239521	0.0398317	0.979	5002	tags=78%, list=27%, signal=106%
GO_REGULATION_OF_CHROMOSOME_ORGANIZATION	GO_REGULATION_OF_CHROMOSOME_ORGANIZATION		325	0.444403	1.76648	0.0152381	0.0398357	0.979	3815	tags=40%, list=20%, signal=49%
GO_REGULATION_OF_TELOMERE_MAINTENANCE_VIA_TELOMERE_LENGTHENING	GO_REGULATION_OF_TELOMERE_MAINTENANCE_VIA_TELOMERE_LENGTHENING		61	0.535778	1.76594	0.0148699	0.0399485	0.979	2026	tags=34%, list=11%, signal=38%
GO_NUCLEAR_TRANSCRIBED_MRNA_CATABOLIC_PROCESS_NONSENSE_MEDIATED_DECAY	GO_NUCLEAR_TRANSCRIBED_MRNA_CATABOLIC_PROCESS_NONSENSE_MEDIATED_DECAY		120	0.627703	1.76552	0.0559846	0.0399676	0.979	5482	tags=82%, list=29%, signal=115%
GO_HISTONE_KINASE_ACTIVITY	GO_HISTONE_KINASE_ACTIVITY		16	0.648311	1.76551	0.0162933	0.0398623	0.979	2079	tags=50%, list=11%, signal=56%
GO_REGULATION_OF_TRANSLATIONAL_FIDELITY	GO_REGULATION_OF_TRANSLATIONAL_FIDELITY		15	0.729467	1.76491	0.00404858	0.0399681	0.98	3604	tags=80%, list=19%, signal=99%
GO_PSEUDOURIDINE_SYNTHESIS	GO_PSEUDOURIDINE_SYNTHESIS		17	0.748598	1.764	0.00601202	0.0401775	0.981	4100	tags=94%, list=22%, signal=120%
GO_POSITIVE_REGULATION_OF_CHROMOSOME_SEGREGATION	GO_POSITIVE_REGULATION_OF_CHROMOSOME_SEGREGATION		27	0.658386	1.76346	0.0158103	0.0402161	0.981	4415	tags=63%, list=24%, signal=82%
GO_NUCLEOSOME_BINDING	GO_NUCLEOSOME_BINDING		54	0.557796	1.76238	0.013834	0.0405449	0.981	3488	tags=52%, list=19%, signal=64%
GO_MRNA_SPLICE_SITE_SELECTION	GO_MRNA_SPLICE_SITE_SELECTION		30	0.601151	1.76162	0.0140281	0.0407206	0.981	1922	tags=43%, list=10%, signal=48%
GO_RRNA_TRANSCRIPTION	GO_RRNA_TRANSCRIPTION		30	0.617216	1.7616	0.0059761	0.0406185	0.981	3870	tags=77%, list=21%, signal=97%
GO_NUCLEOTIDE_EXCISION_REPAIR_DNA_INCISION	GO_NUCLEOTIDE_EXCISION_REPAIR_DNA_INCISION		40	0.591465	1.76121	0.00616016	0.0406597	0.981	4675	tags=65%, list=25%, signal=86%
GO_CELLULAR_COMPONENT_DISASSEMBLY_INVOLVED_IN_EXECUTION_PHASE_OF_APOPTOSIS	GO_CELLULAR_COMPONENT_DISASSEMBLY_INVOLVED_IN_EXECUTION_PHASE_OF_APOPTOSIS		34	0.520914	1.76109	0.0161943	0.0405822	0.981	3509	tags=47%, list=19%, signal=58%
GO_ALTERNATIVE_MRNA_SPLICING_VIA_SPLICEOSOME	GO_ALTERNATIVE_MRNA_SPLICING_VIA_SPLICEOSOME		75	0.528347	1.76104	0.0255906	0.0404897	0.981	2608	tags=41%, list=14%, signal=48%
GO_PRERIBOSOME_LARGE_SUBUNIT_PRECURSOR	GO_PRERIBOSOME_LARGE_SUBUNIT_PRECURSOR		23	0.7111	1.76021	0.0178926	0.040674	0.983	4895	tags=91%, list=26%, signal=124%
GO_INNER_MITOCHONDRIAL_MEMBRANE_PROTEIN_COMPLEX	GO_INNER_MITOCHONDRIAL_MEMBRANE_PROTEIN_COMPLEX		110	0.628179	1.75994	0.0421687	0.0406667	0.983	4829	tags=71%, list=26%, signal=95%
GO_PYRIMIDINE_NUCLEOTIDE_BIOSYNTHETIC_PROCESS	GO_PYRIMIDINE_NUCLEOTIDE_BIOSYNTHETIC_PROCESS		43	0.521495	1.75957	0.0102881	0.0406759	0.983	4198	tags=51%, list=22%, signal=66%
GO_SITE_OF_DNA_DAMAGE	GO_SITE_OF_DNA_DAMAGE		72	0.524056	1.75889	0.0155945	0.0408224	0.983	4621	tags=51%, list=25%, signal=68%
GO_POSITIVE_REGULATION_OF_CELL_CYCLE_PROCESS	GO_POSITIVE_REGULATION_OF_CELL_CYCLE_PROCESS		270	0.414965	1.75738	0.0077821	0.0412922	0.983	4232	tags=41%, list=23%, signal=52%
GO_MITOCHONDRIAL_TRANSMEMBRANE_TRANSPORT	GO_MITOCHONDRIAL_TRANSMEMBRANE_TRANSPORT		76	0.508899	1.75694	0.00808081	0.0413333	0.983	3478	tags=49%, list=19%, signal=60%
GO_RESOLUTION_OF_MEIOTIC_RECOMBINATION_INTERMEDIATES	GO_RESOLUTION_OF_MEIOTIC_RECOMBINATION_INTERMEDIATES		16	0.627795	1.75528	0.00779727	0.0418107	0.984	3026	tags=56%, list=16%, signal=67%
GO_POSITIVE_REGULATION_OF_TRANSCRIPTION_BY_RNA_POLYMERASE_I	GO_POSITIVE_REGULATION_OF_TRANSCRIPTION_BY_RNA_POLYMERASE_I		21	0.671276	1.75421	0.0170455	0.042082	0.984	5032	tags=81%, list=27%, signal=111%
GO_GENE_SILENCING_BY_RNA	GO_GENE_SILENCING_BY_RNA		146	0.470181	1.75277	0.0115385	0.0425036	0.985	5111	tags=52%, list=27%, signal=71%
GO_MEIOTIC_CELL_CYCLE	GO_MEIOTIC_CELL_CYCLE		240	0.447227	1.75214	0.0059761	0.0426489	0.986	2434	tags=30%, list=13%, signal=34%
GO_HISTONE_BINDING	GO_HISTONE_BINDING		193	0.469587	1.75106	0.0191205	0.0429764	0.986	4583	tags=47%, list=24%, signal=61%
GO_SPINDLE_ORGANIZATION	GO_SPINDLE_ORGANIZATION		166	0.472291	1.75101	0.021611	0.0428824	0.986	3702	tags=48%, list=20%, signal=59%
GO_STRUCTURAL_CONSTITUENT_OF_RIBOSOME	GO_STRUCTURAL_CONSTITUENT_OF_RIBOSOME		157	0.677029	1.75099	0.0471513	0.0427763	0.986	4567	tags=83%, list=24%, signal=109%
GO_MITOTIC_SPINDLE_ASSEMBLY	GO_MITOTIC_SPINDLE_ASSEMBLY		55	0.569372	1.74961	0.00811359	0.0431721	0.988	2884	tags=51%, list=15%, signal=60%
GO_MITOCHONDRIAL_TRANSCRIPTION	GO_MITOCHONDRIAL_TRANSCRIPTION		15	0.676379	1.74921	0.014	0.0431776	0.988	1173	tags=53%, list=6%, signal=57%
GO_REGULATION_OF_HEMATOPOIETIC_PROGENITOR_CELL_DIFFERENTIATION	GO_REGULATION_OF_HEMATOPOIETIC_PROGENITOR_CELL_DIFFERENTIATION		85	0.507625	1.74705	0.023301	0.0438928	0.989	3624	tags=51%, list=19%, signal=62%
GO_N_ACETYLTRANSFERASE_ACTIVITY	GO_N_ACETYLTRANSFERASE_ACTIVITY		87	0.475746	1.74622	0.0136452	0.0441695	0.989	5046	tags=44%, list=27%, signal=60%
GO_RNA_POLYADENYLATION	GO_RNA_POLYADENYLATION		42	0.586568	1.74592	0.00988142	0.0441573	0.989	4649	tags=69%, list=25%, signal=92%
GO_REGULATION_OF_DNA_REPAIR	GO_REGULATION_OF_DNA_REPAIR		112	0.478405	1.74459	0.0171429	0.0445755	0.989	5162	tags=56%, list=28%, signal=77%
GO_CLEAVAGE_INVOLVED_IN_RRNA_PROCESSING	GO_CLEAVAGE_INVOLVED_IN_RRNA_PROCESSING		21	0.690324	1.74443	0.0136452	0.0445275	0.989	4844	tags=86%, list=26%, signal=116%
GO_MEIOSIS_I_CELL_CYCLE_PROCESS	GO_MEIOSIS_I_CELL_CYCLE_PROCESS		116	0.483689	1.74335	0.0102881	0.0448068	0.989	5204	tags=46%, list=28%, signal=63%
GO_RNA_POLYMERASE_III_COMPLEX	GO_RNA_POLYMERASE_III_COMPLEX		18	0.657368	1.74218	0.014	0.0451531	0.99	5462	tags=78%, list=29%, signal=110%
GO_REGULATION_OF_SIGNAL_TRANSDUCTION_BY_P53_CLASS_MEDIATOR	GO_REGULATION_OF_SIGNAL_TRANSDUCTION_BY_P53_CLASS_MEDIATOR		178	0.456443	1.7421	0.0122951	0.0450787	0.99	4467	tags=49%, list=24%, signal=64%
GO_SIGNAL_TRANSDUCTION_IN_RESPONSE_TO_DNA_DAMAGE	GO_SIGNAL_TRANSDUCTION_IN_RESPONSE_TO_DNA_DAMAGE		127	0.459512	1.74101	0.00988142	0.04538	0.991	4557	tags=49%, list=24%, signal=64%
GO_COENZYME_BIOSYNTHETIC_PROCESS	GO_COENZYME_BIOSYNTHETIC_PROCESS		144	0.445337	1.74056	0.00606061	0.0454586	0.991	5596	tags=55%, list=30%, signal=78%
GO_ACETYLTRANSFERASE_ACTIVITY	GO_ACETYLTRANSFERASE_ACTIVITY		106	0.460024	1.7404	0.0136452	0.0454209	0.991	5604	tags=48%, list=30%, signal=68%
GO_HOST_CELLULAR_COMPONENT	GO_HOST_CELLULAR_COMPONENT		73	0.528005	1.73703	0.0138614	0.0465632	0.991	2284	tags=41%, list=12%, signal=47%
GO_REGULATION_OF_POSTTRANSCRIPTIONAL_GENE_SILENCING	GO_REGULATION_OF_POSTTRANSCRIPTIONAL_GENE_SILENCING		83	0.519575	1.73603	0.0158103	0.0468875	0.991	4927	tags=59%, list=26%, signal=80%
GO_LARGE_RIBOSOMAL_SUBUNIT	GO_LARGE_RIBOSOMAL_SUBUNIT		115	0.66189	1.73526	0.0456349	0.0470637	0.991	5587	tags=90%, list=30%, signal=127%
GO_REGULATION_OF_MRNA_CATABOLIC_PROCESS	GO_REGULATION_OF_MRNA_CATABOLIC_PROCESS		195	0.467751	1.73419	0.00603622	0.0473384	0.992	2995	tags=41%, list=16%, signal=48%
GO_EXON_EXON_JUNCTION_COMPLEX	GO_EXON_EXON_JUNCTION_COMPLEX		20	0.631674	1.73212	0.0141414	0.0481397	0.992	5665	tags=85%, list=30%, signal=122%
GO_HISTONE_H3_K9_TRIMETHYLATION	GO_HISTONE_H3_K9_TRIMETHYLATION		15	0.619191	1.73184	0.00592885	0.0481265	0.992	2660	tags=40%, list=14%, signal=47%
GO_PYRIMIDINE_NUCLEOSIDE_MONOPHOSPHATE_METABOLIC_PROCESS	GO_PYRIMIDINE_NUCLEOSIDE_MONOPHOSPHATE_METABOLIC_PROCESS		16	0.649939	1.72968	0.0101626	0.0488467	0.993	4646	tags=69%, list=25%, signal=91%
GO_INTRINSIC_COMPONENT_OF_MITOCHONDRIAL_MEMBRANE	GO_INTRINSIC_COMPONENT_OF_MITOCHONDRIAL_MEMBRANE		70	0.515016	1.72957	0.0139721	0.0487706	0.993	4128	tags=57%, list=22%, signal=73%
GO_OLIGOSACCHARIDE_LIPID_INTERMEDIATE_BIOSYNTHETIC_PROCESS	GO_OLIGOSACCHARIDE_LIPID_INTERMEDIATE_BIOSYNTHETIC_PROCESS		20	0.64753	1.72846	0.00814664	0.0491486	0.993	6104	tags=80%, list=33%, signal=119%
GO_REGULATION_OF_TRANSLATIONAL_ELONGATION	GO_REGULATION_OF_TRANSLATIONAL_ELONGATION		18	0.598118	1.72804	0.022449	0.0492213	0.993	4500	tags=61%, list=24%, signal=80%
GO_4_IRON_4_SULFUR_CLUSTER_BINDING	GO_4_IRON_4_SULFUR_CLUSTER_BINDING		41	0.551995	1.72768	0.0233918	0.0492513	0.993	4572	tags=61%, list=24%, signal=81%
GO_MRNA_CIS_SPLICING_VIA_SPLICEOSOME	GO_MRNA_CIS_SPLICING_VIA_SPLICEOSOME		30	0.627486	1.72737	0.0292398	0.04927	0.993	5473	tags=73%, list=29%, signal=103%
GO_KINESIN_COMPLEX	GO_KINESIN_COMPLEX		54	0.515355	1.72683	0.0242915	0.0493595	0.993	1687	tags=31%, list=9%, signal=35%
GO_CELLULAR_AMINO_ACID_METABOLIC_PROCESS	GO_CELLULAR_AMINO_ACID_METABOLIC_PROCESS		310	0.421031	1.72657	0.01	0.0493518	0.993	5278	tags=52%, list=28%, signal=71%
GO_PROTEIN_LOCALIZATION_TO_CHROMOSOME_TELOMERIC_REGION	GO_PROTEIN_LOCALIZATION_TO_CHROMOSOME_TELOMERIC_REGION		28	0.618077	1.72595	0.0132075	0.0495089	0.993	1878	tags=43%, list=10%, signal=48%
GO_RRNA_CATABOLIC_PROCESS	GO_RRNA_CATABOLIC_PROCESS		17	0.636248	1.72417	0.0118577	0.050169	0.993	3336	tags=59%, list=18%, signal=72%
GO_PROTEIN_LOCALIZATION_TO_NUCLEOLUS	GO_PROTEIN_LOCALIZATION_TO_NUCLEOLUS		15	0.677075	1.72399	0.0171429	0.050117	0.993	2642	tags=60%, list=14%, signal=70%
GO_FIBRILLAR_CENTER	GO_FIBRILLAR_CENTER		130	0.433482	1.72299	0.00938086	0.0504739	0.993	4470	tags=49%, list=24%, signal=64%
GO_CYTOPLASMIC_TRANSLATIONAL_INITIATION	GO_CYTOPLASMIC_TRANSLATIONAL_INITIATION		30	0.632481	1.72285	0.0269231	0.0504292	0.993	6516	tags=90%, list=35%, signal=138%
GO_CHROMOSOME_ORGANIZATION_INVOLVED_IN_MEIOTIC_CELL_CYCLE	GO_CHROMOSOME_ORGANIZATION_INVOLVED_IN_MEIOTIC_CELL_CYCLE		66	0.514251	1.7226	0.00826446	0.0504148	0.993	1953	tags=27%, list=10%, signal=30%
GO_ATPASE_ACTIVITY	GO_ATPASE_ACTIVITY		411	0.429092	1.72255	0.024952	0.050326	0.993	3758	tags=38%, list=20%, signal=47%
GO_HOMOLOGOUS_RECOMBINATION	GO_HOMOLOGOUS_RECOMBINATION		52	0.521993	1.72226	0.012474	0.050316	0.993	5204	tags=54%, list=28%, signal=74%
GO_HETEROCHROMATIN	GO_HETEROCHROMATIN		73	0.493855	1.72217	0.0175439	0.0502304	0.993	3812	tags=44%, list=20%, signal=55%
GO_REGULATION_OF_DNA_REPLICATION	GO_REGULATION_OF_DNA_REPLICATION		104	0.486685	1.72201	0.0197239	0.050172	0.993	2437	tags=40%, list=13%, signal=46%
GO_S_ADENOSYLMETHIONINE_DEPENDENT_METHYLTRANSFERASE_ACTIVITY	GO_S_ADENOSYLMETHIONINE_DEPENDENT_METHYLTRANSFERASE_ACTIVITY		149	0.458426	1.72189	0.0139165	0.050118	0.993	5318	tags=57%, list=28%, signal=79%
GO_INTRAMOLECULAR_TRANSFERASE_ACTIVITY	GO_INTRAMOLECULAR_TRANSFERASE_ACTIVITY		25	0.59737	1.72139	0.0222222	0.0502194	0.993	4805	tags=76%, list=26%, signal=102%
GO_LIGASE_ACTIVITY_FORMING_CARBON_OXYGEN_BONDS	GO_LIGASE_ACTIVITY_FORMING_CARBON_OXYGEN_BONDS		22	0.685326	1.72123	0.015748	0.0501716	0.993	4263	tags=82%, list=23%, signal=106%
GO_HISTONE_METHYLTRANSFERASE_COMPLEX	GO_HISTONE_METHYLTRANSFERASE_COMPLEX		86	0.496464	1.72012	0.0247148	0.0505146	0.994	5267	tags=50%, list=28%, signal=69%
GO_DEOXYRIBONUCLEOSIDE_TRIPHOSPHATE_METABOLIC_PROCESS	GO_DEOXYRIBONUCLEOSIDE_TRIPHOSPHATE_METABOLIC_PROCESS		17	0.65689	1.71982	0.0143149	0.0505386	0.994	2963	tags=53%, list=16%, signal=63%
GO_REGULATION_OF_DOUBLE_STRAND_BREAK_REPAIR	GO_REGULATION_OF_DOUBLE_STRAND_BREAK_REPAIR		70	0.499449	1.71976	0.015625	0.0504498	0.994	5053	tags=54%, list=27%, signal=74%
GO_DNA_HELICASE_COMPLEX	GO_DNA_HELICASE_COMPLEX		15	0.659392	1.71968	0.00992064	0.0503757	0.994	3374	tags=67%, list=18%, signal=81%
GO_DNA_REPLICATION_CHECKPOINT	GO_DNA_REPLICATION_CHECKPOINT		16	0.725514	1.71752	0.0178571	0.0510905	0.994	1247	tags=56%, list=7%, signal=60%
GO_NEGATIVE_REGULATION_OF_CELL_CYCLE_G2_M_PHASE_TRANSITION	GO_NEGATIVE_REGULATION_OF_CELL_CYCLE_G2_M_PHASE_TRANSITION		98	0.529037	1.7169	0.030888	0.051266	0.994	5711	tags=74%, list=31%, signal=107%
GO_COFACTOR_BIOSYNTHETIC_PROCESS	GO_COFACTOR_BIOSYNTHETIC_PROCESS		221	0.432964	1.71568	0.00817996	0.0516381	0.994	4695	tags=48%, list=25%, signal=63%
GO_OXIDATIVE_PHOSPHORYLATION	GO_OXIDATIVE_PHOSPHORYLATION		123	0.589632	1.7126	0.059761	0.0528381	0.995	4812	tags=69%, list=26%, signal=92%
GO_PORPHYRIN_CONTAINING_COMPOUND_METABOLIC_PROCESS	GO_PORPHYRIN_CONTAINING_COMPOUND_METABOLIC_PROCESS		37	0.510118	1.71252	0.0207156	0.0527564	0.995	3784	tags=43%, list=20%, signal=54%
GO_G0_TO_G1_TRANSITION	GO_G0_TO_G1_TRANSITION		43	0.524339	1.71154	0.0354331	0.0530684	0.995	2616	tags=40%, list=14%, signal=46%
GO_MEDIATOR_COMPLEX	GO_MEDIATOR_COMPLEX		36	0.514744	1.71141	0.00980392	0.0529889	0.995	5151	tags=58%, list=28%, signal=80%
GO_MITOCHONDRIAL_SMALL_RIBOSOMAL_SUBUNIT	GO_MITOCHONDRIAL_SMALL_RIBOSOMAL_SUBUNIT		28	0.689825	1.7111	0.0219124	0.0529799	0.995	4560	tags=82%, list=24%, signal=108%
GO_U2_SNRNP	GO_U2_SNRNP		18	0.692615	1.71077	0.0184426	0.0529982	0.995	1947	tags=67%, list=10%, signal=74%
GO_REGULATION_OF_DNA_TEMPLATED_TRANSCRIPTION_IN_RESPONSE_TO_STRESS	GO_REGULATION_OF_DNA_TEMPLATED_TRANSCRIPTION_IN_RESPONSE_TO_STRESS		121	0.449611	1.71053	0.0228137	0.0529943	0.996	5725	tags=55%, list=31%, signal=78%
GO_CCR4_NOT_COMPLEX	GO_CCR4_NOT_COMPLEX		16	0.648877	1.71019	0.0136452	0.0530422	0.996	4011	tags=56%, list=21%, signal=72%
GO_MITOCHONDRIAL_TRANSPORT	GO_MITOCHONDRIAL_TRANSPORT		231	0.42592	1.71007	0.0157171	0.0529672	0.996	4386	tags=45%, list=23%, signal=58%
GO_NADH_DEHYDROGENASE_COMPLEX_ASSEMBLY	GO_NADH_DEHYDROGENASE_COMPLEX_ASSEMBLY		62	0.64485	1.70971	0.0449219	0.0529932	0.996	5386	tags=77%, list=29%, signal=108%
GO_PEPTIDE_N_ACETYLTRANSFERASE_ACTIVITY	GO_PEPTIDE_N_ACETYLTRANSFERASE_ACTIVITY		69	0.495725	1.70834	0.0267176	0.0534969	0.996	4948	tags=46%, list=26%, signal=63%
GO_NEGATIVE_REGULATION_OF_HISTONE_METHYLATION	GO_NEGATIVE_REGULATION_OF_HISTONE_METHYLATION		18	0.609654	1.70822	0.0179641	0.0534205	0.996	2398	tags=44%, list=13%, signal=51%
GO_TRNA_THREONYLCARBAMOYLADENOSINE_METABOLIC_PROCESS	GO_TRNA_THREONYLCARBAMOYLADENOSINE_METABOLIC_PROCESS		16	0.682674	1.70714	0.0219124	0.0538178	0.996	2428	tags=63%, list=13%, signal=72%
GO_NUCLEAR_PERIPHERY	GO_NUCLEAR_PERIPHERY		127	0.455976	1.70633	0.0248092	0.0540443	0.996	4466	tags=55%, list=24%, signal=72%
GO_SIGNAL_SEQUENCE_BINDING	GO_SIGNAL_SEQUENCE_BINDING		46	0.524568	1.70549	0.0220884	0.0542869	0.996	3646	tags=43%, list=19%, signal=54%
GO_POSITIVE_REGULATION_OF_CELL_CYCLE_G2_M_PHASE_TRANSITION	GO_POSITIVE_REGULATION_OF_CELL_CYCLE_G2_M_PHASE_TRANSITION		30	0.546708	1.70451	0.0277778	0.0546101	0.997	2369	tags=47%, list=13%, signal=53%
GO_FATTY_ACYL_COA_BINDING	GO_FATTY_ACYL_COA_BINDING		21	0.576929	1.70428	0.0123967	0.0546143	0.997	6499	tags=76%, list=35%, signal=117%
GO_SITE_OF_DOUBLE_STRAND_BREAK	GO_SITE_OF_DOUBLE_STRAND_BREAK		53	0.524178	1.70424	0.023301	0.0545061	0.997	4586	tags=51%, list=25%, signal=67%
GO_REGULATION_OF_CHROMATIN_SILENCING	GO_REGULATION_OF_CHROMATIN_SILENCING		23	0.589778	1.70362	0.0168539	0.0546874	0.997	3045	tags=43%, list=16%, signal=52%
GO_U2_TYPE_CATALYTIC_STEP_2_SPLICEOSOME	GO_U2_TYPE_CATALYTIC_STEP_2_SPLICEOSOME		30	0.62202	1.70311	0.0316832	0.0547699	0.997	2113	tags=50%, list=11%, signal=56%
GO_MIRNA_METABOLIC_PROCESS	GO_MIRNA_METABOLIC_PROCESS		26	0.562244	1.70265	0.0214844	0.054879	0.997	4768	tags=50%, list=25%, signal=67%
GO_TRNA_WOBBLE_URIDINE_MODIFICATION	GO_TRNA_WOBBLE_URIDINE_MODIFICATION		15	0.674853	1.70177	0.015444	0.0551528	0.997	5046	tags=80%, list=27%, signal=109%
GO_CELLULAR_RESPIRATION	GO_CELLULAR_RESPIRATION		181	0.520308	1.701	0.0474308	0.0553799	0.997	4812	tags=60%, list=26%, signal=80%
GO_PROTEIN_LOCALIZATION_TO_CHROMATIN	GO_PROTEIN_LOCALIZATION_TO_CHROMATIN		24	0.594715	1.6996	0.0228137	0.0558756	0.997	4557	tags=63%, list=24%, signal=83%
GO_RNA_CAPPING	GO_RNA_CAPPING		33	0.578103	1.69952	0.0192678	0.0557911	0.997	5680	tags=73%, list=30%, signal=104%
GO_SPINDLE_POLE	GO_SPINDLE_POLE		161	0.450659	1.69869	0.0238095	0.0561029	0.997	3880	tags=43%, list=21%, signal=54%
GO_N_ACYLTRANSFERASE_ACTIVITY	GO_N_ACYLTRANSFERASE_ACTIVITY		102	0.441873	1.69862	0.0175439	0.0560204	0.997	5046	tags=40%, list=27%, signal=55%
GO_APOPTOTIC_DNA_FRAGMENTATION	GO_APOPTOTIC_DNA_FRAGMENTATION		24	0.538921	1.69858	0.0245399	0.0559203	0.997	5597	tags=63%, list=30%, signal=89%
GO_POSITIVE_REGULATION_OF_TELOMERASE_ACTIVITY	GO_POSITIVE_REGULATION_OF_TELOMERASE_ACTIVITY		36	0.543966	1.69783	0.0281955	0.056137	0.997	1941	tags=42%, list=10%, signal=46%
GO_DNA_DAMAGE_RESPONSE_SIGNAL_TRANSDUCTION_BY_P53_CLASS_MEDIATOR	GO_DNA_DAMAGE_RESPONSE_SIGNAL_TRANSDUCTION_BY_P53_CLASS_MEDIATOR		104	0.449483	1.69737	0.00397614	0.0562233	0.997	4557	tags=48%, list=24%, signal=63%
GO_RIBONUCLEOSIDE_MONOPHOSPHATE_BIOSYNTHETIC_PROCESS	GO_RIBONUCLEOSIDE_MONOPHOSPHATE_BIOSYNTHETIC_PROCESS		31	0.589134	1.69125	0.0257937	0.0589771	0.998	4646	tags=65%, list=25%, signal=86%
GO_TRANSFERASE_COMPLEX_TRANSFERRING_PHOSPHORUS_CONTAINING_GROUPS	GO_TRANSFERASE_COMPLEX_TRANSFERRING_PHOSPHORUS_CONTAINING_GROUPS		249	0.416483	1.68769	0.00773694	0.0605373	0.998	6004	tags=51%, list=32%, signal=74%
GO_RNA_POLYMERASE_III_ACTIVITY	GO_RNA_POLYMERASE_III_ACTIVITY		16	0.656211	1.6862	0.0234375	0.0611931	0.998	5462	tags=81%, list=29%, signal=115%
GO_GLYCOSYL_COMPOUND_BIOSYNTHETIC_PROCESS	GO_GLYCOSYL_COMPOUND_BIOSYNTHETIC_PROCESS		42	0.509629	1.68608	0.0223124	0.0611246	0.998	4346	tags=50%, list=23%, signal=65%
GO_NUCLEOTIDE_EXCISION_REPAIR_PREINCISION_COMPLEX_ASSEMBLY	GO_NUCLEOTIDE_EXCISION_REPAIR_PREINCISION_COMPLEX_ASSEMBLY		29	0.586282	1.68607	0.0260521	0.061001	0.998	5164	tags=66%, list=28%, signal=90%
GO_U5_SNRNP	GO_U5_SNRNP		16	0.674008	1.68518	0.0177515	0.0612471	0.998	3550	tags=75%, list=19%, signal=92%
GO_PROTEIN_DNA_COMPLEX	GO_PROTEIN_DNA_COMPLEX		108	0.457989	1.68454	0.0095057	0.0614527	0.998	4098	tags=40%, list=22%, signal=51%
GO_POSITIVE_REGULATION_OF_MRNA_PROCESSING	GO_POSITIVE_REGULATION_OF_MRNA_PROCESSING		30	0.584018	1.68406	0.024	0.0615187	0.998	5111	tags=70%, list=27%, signal=96%
GO_ESTABLISHMENT_OF_PROTEIN_LOCALIZATION_TO_TELOMERE	GO_ESTABLISHMENT_OF_PROTEIN_LOCALIZATION_TO_TELOMERE		18	0.684822	1.68363	0.0234375	0.0615956	0.998	1878	tags=56%, list=10%, signal=62%
GO_REGULATION_OF_TRANSCRIPTION_FROM_RNA_POLYMERASE_II_PROMOTER_IN_RESPONSE_TO_HYPOXIA	GO_REGULATION_OF_TRANSCRIPTION_FROM_RNA_POLYMERASE_II_PROMOTER_IN_RESPONSE_TO_HYPOXIA		77	0.523255	1.68057	0.0479042	0.0629297	0.998	5692	tags=70%, list=30%, signal=100%
GO_REGULATION_OF_TRANSCRIPTION_ELONGATION_FROM_RNA_POLYMERASE_II_PROMOTER	GO_REGULATION_OF_TRANSCRIPTION_ELONGATION_FROM_RNA_POLYMERASE_II_PROMOTER		31	0.555285	1.68019	0.0178218	0.0629958	0.998	4698	tags=58%, list=25%, signal=77%
GO_RESPONSE_TO_SALT	GO_RESPONSE_TO_SALT		18	0.575617	1.67975	0.0191083	0.0630592	0.998	3793	tags=50%, list=20%, signal=63%
GO_PROTEIN_CONTAINING_COMPLEX_LOCALIZATION	GO_PROTEIN_CONTAINING_COMPLEX_LOCALIZATION		279	0.404936	1.67969	0.01	0.0629511	0.998	3874	tags=41%, list=21%, signal=50%
GO_CYTOCHROME_COMPLEX	GO_CYTOCHROME_COMPLEX		32	0.638532	1.67961	0.0594059	0.0628545	0.998	4271	tags=66%, list=23%, signal=85%
GO_PYRIMIDINE_CONTAINING_COMPOUND_BIOSYNTHETIC_PROCESS	GO_PYRIMIDINE_CONTAINING_COMPOUND_BIOSYNTHETIC_PROCESS		53	0.4825	1.6793	0.0165631	0.0628976	0.998	4198	tags=47%, list=22%, signal=61%
GO_UBIQUITIN_PROTEIN_TRANSFERASE_REGULATOR_ACTIVITY	GO_UBIQUITIN_PROTEIN_TRANSFERASE_REGULATOR_ACTIVITY		17	0.645032	1.67906	0.023622	0.0628658	0.998	5603	tags=65%, list=30%, signal=92%
GO_PROMOTER_SPECIFIC_CHROMATIN_BINDING	GO_PROMOTER_SPECIFIC_CHROMATIN_BINDING		45	0.480207	1.67549	0.0245747	0.0644206	0.998	4167	tags=51%, list=22%, signal=66%
GO_PROTEIN_TRANSMEMBRANE_IMPORT_INTO_INTRACELLULAR_ORGANELLE	GO_PROTEIN_TRANSMEMBRANE_IMPORT_INTO_INTRACELLULAR_ORGANELLE		34	0.562279	1.6753	0.0376238	0.064359	0.998	3557	tags=53%, list=19%, signal=65%
GO_ORGANELLE_ENVELOPE_LUMEN	GO_ORGANELLE_ENVELOPE_LUMEN		87	0.493634	1.67441	0.0359281	0.0647	0.999	4651	tags=59%, list=25%, signal=78%
GO_NEGATIVE_REGULATION_OF_CELL_DIVISION	GO_NEGATIVE_REGULATION_OF_CELL_DIVISION		16	0.55904	1.67417	0.0115385	0.0647158	0.999	3736	tags=56%, list=20%, signal=70%
GO_PROTEIN_INSERTION_INTO_MEMBRANE	GO_PROTEIN_INSERTION_INTO_MEMBRANE		60	0.472079	1.67321	0.0139165	0.0650439	0.999	4389	tags=52%, list=23%, signal=67%
GO_TRANSLATION_INITIATION_FACTOR_ACTIVITY	GO_TRANSLATION_INITIATION_FACTOR_ACTIVITY		50	0.561284	1.673	0.0397727	0.065003	0.999	6516	tags=78%, list=35%, signal=119%
GO_ESTABLISHMENT_OF_PROTEIN_LOCALIZATION_TO_CHROMOSOME	GO_ESTABLISHMENT_OF_PROTEIN_LOCALIZATION_TO_CHROMOSOME		24	0.635511	1.67296	0.029703	0.0648987	0.999	1878	tags=50%, list=10%, signal=56%
GO_HEME_BIOSYNTHETIC_PROCESS	GO_HEME_BIOSYNTHETIC_PROCESS		21	0.586242	1.67251	0.0253411	0.0649887	0.999	3784	tags=52%, list=20%, signal=66%
GO_TRANSCRIPTION_ELONGATION_FACTOR_COMPLEX	GO_TRANSCRIPTION_ELONGATION_FACTOR_COMPLEX		51	0.499767	1.67155	0.0177165	0.0653425	0.999	4754	tags=53%, list=25%, signal=71%
GO_COENZYME_METABOLIC_PROCESS	GO_COENZYME_METABOLIC_PROCESS		252	0.406137	1.67136	0.00817996	0.0652963	0.999	5415	tags=48%, list=29%, signal=66%
GO_HYDROLASE_ACTIVITY_HYDROLYZING_N_GLYCOSYL_COMPOUNDS	GO_HYDROLASE_ACTIVITY_HYDROLYZING_N_GLYCOSYL_COMPOUNDS		21	0.5738	1.67056	0.0104167	0.0655473	0.999	4458	tags=62%, list=24%, signal=81%
GO_RNA_POLYMERASE_CORE_ENZYME_BINDING	GO_RNA_POLYMERASE_CORE_ENZYME_BINDING		43	0.542245	1.67029	0.026	0.0655442	0.999	7367	tags=79%, list=39%, signal=130%
GO_NUCLEAR_TRANSCRIPTIONAL_REPRESSOR_COMPLEX	GO_NUCLEAR_TRANSCRIPTIONAL_REPRESSOR_COMPLEX		29	0.555268	1.66992	0.027881	0.0656006	0.999	5791	tags=66%, list=31%, signal=95%
GO_NURD_COMPLEX	GO_NURD_COMPLEX		15	0.640365	1.66972	0.0233463	0.0655763	0.999	4893	tags=73%, list=26%, signal=99%
GO_DIOL_METABOLIC_PROCESS	GO_DIOL_METABOLIC_PROCESS		22	0.566178	1.669	0.0205761	0.0657975	0.999	4581	tags=59%, list=24%, signal=78%
GO_DNA_DAMAGE_RESPONSE_SIGNAL_TRANSDUCTION_RESULTING_IN_TRANSCRIPTION	GO_DNA_DAMAGE_RESPONSE_SIGNAL_TRANSDUCTION_RESULTING_IN_TRANSCRIPTION		18	0.557988	1.6688	0.012024	0.065753	0.999	4467	tags=56%, list=24%, signal=73%
GO_RIBONUCLEOSIDE_MONOPHOSPHATE_METABOLIC_PROCESS	GO_RIBONUCLEOSIDE_MONOPHOSPHATE_METABOLIC_PROCESS		48	0.495241	1.66622	0.0216535	0.0669242	0.999	5844	tags=63%, list=31%, signal=91%
GO_PROTEIN_METHYLATION	GO_PROTEIN_METHYLATION		167	0.417932	1.66619	0.0230326	0.0668026	0.999	5327	tags=47%, list=28%, signal=66%
GO_MICROBODY_LUMEN	GO_MICROBODY_LUMEN		51	0.494694	1.66608	0.027668	0.0667438	0.999	5392	tags=49%, list=29%, signal=69%
GO_TRANSCRIPTION_PREINITIATION_COMPLEX_ASSEMBLY	GO_TRANSCRIPTION_PREINITIATION_COMPLEX_ASSEMBLY		41	0.51414	1.66433	0.023301	0.0675178	0.999	4273	tags=46%, list=23%, signal=60%
GO_PROTEASOME_ACCESSORY_COMPLEX	GO_PROTEASOME_ACCESSORY_COMPLEX		24	0.68801	1.66385	0.0352251	0.0675979	0.999	3624	tags=79%, list=19%, signal=98%
GO_RESPIRATORY_ELECTRON_TRANSPORT_CHAIN	GO_RESPIRATORY_ELECTRON_TRANSPORT_CHAIN		112	0.579628	1.66343	0.0734127	0.0676699	0.999	4812	tags=68%, list=26%, signal=91%
GO_POLYSOME	GO_POLYSOME		73	0.537091	1.66324	0.062	0.0676174	0.999	4818	tags=66%, list=26%, signal=88%
GO_OUTER_MITOCHONDRIAL_MEMBRANE_PROTEIN_COMPLEX	GO_OUTER_MITOCHONDRIAL_MEMBRANE_PROTEIN_COMPLEX		15	0.635136	1.66277	0.0289017	0.0677143	0.999	2420	tags=60%, list=13%, signal=69%
GO_CELL_CYCLE_G1_S_PHASE_TRANSITION	GO_CELL_CYCLE_G1_S_PHASE_TRANSITION		256	0.414419	1.66238	0.0196464	0.0677832	0.999	2717	tags=35%, list=15%, signal=41%
GO_PROTEIN_MODIFICATION_BY_SMALL_PROTEIN_REMOVAL	GO_PROTEIN_MODIFICATION_BY_SMALL_PROTEIN_REMOVAL		276	0.398841	1.6619	0.0150376	0.0679057	0.999	5167	tags=44%, list=28%, signal=60%
GO_INTRACELLULAR_PROTEIN_TRANSMEMBRANE_TRANSPORT	GO_INTRACELLULAR_PROTEIN_TRANSMEMBRANE_TRANSPORT		49	0.495904	1.66093	0.0217822	0.0682683	0.999	3557	tags=47%, list=19%, signal=58%
GO_POSITIVE_REGULATION_OF_CELL_CYCLE_ARREST	GO_POSITIVE_REGULATION_OF_CELL_CYCLE_ARREST		78	0.442642	1.66042	0.00782779	0.0683963	0.999	4557	tags=49%, list=24%, signal=64%
GO_TELOMERASE_RNA_LOCALIZATION	GO_TELOMERASE_RNA_LOCALIZATION		19	0.698672	1.66042	0.0325671	0.0682627	0.999	3336	tags=68%, list=18%, signal=83%
GO_REGULATION_OF_TELOMERASE_ACTIVITY	GO_REGULATION_OF_TELOMERASE_ACTIVITY		48	0.497445	1.66015	0.0281955	0.0682689	0.999	1941	tags=35%, list=10%, signal=39%
GO_REGULATION_OF_CENTRIOLE_REPLICATION	GO_REGULATION_OF_CENTRIOLE_REPLICATION		22	0.575517	1.65973	0.037182	0.0683381	0.999	1821	tags=45%, list=10%, signal=50%
GO_ISOMERASE_ACTIVITY	GO_ISOMERASE_ACTIVITY		159	0.414709	1.65946	0.0104167	0.0683207	0.999	5306	tags=53%, list=28%, signal=74%
GO_OXIDOREDUCTASE_COMPLEX	GO_OXIDOREDUCTASE_COMPLEX		108	0.541411	1.6588	0.0643863	0.0685343	0.999	5703	tags=67%, list=30%, signal=95%
GO_CILIARY_BASAL_BODY_PLASMA_MEMBRANE_DOCKING	GO_CILIARY_BASAL_BODY_PLASMA_MEMBRANE_DOCKING		95	0.468278	1.65834	0.029703	0.0686359	0.999	3702	tags=43%, list=20%, signal=54%
GO_SPINDLE_ASSEMBLY	GO_SPINDLE_ASSEMBLY		105	0.468779	1.6574	0.0335306	0.0690047	0.999	5451	tags=60%, list=29%, signal=84%
GO_RNA_HELICASE_ACTIVITY	GO_RNA_HELICASE_ACTIVITY		73	0.501047	1.65678	0.0554529	0.0691992	0.999	6032	tags=55%, list=32%, signal=81%
GO_REGULATION_OF_DNA_METABOLIC_PROCESS	GO_REGULATION_OF_DNA_METABOLIC_PROCESS		323	0.402267	1.65662	0.0248092	0.0691492	0.999	3791	tags=39%, list=20%, signal=48%
GO_NUCLEOBASE_CONTAINING_COMPOUND_KINASE_ACTIVITY	GO_NUCLEOBASE_CONTAINING_COMPOUND_KINASE_ACTIVITY		43	0.466036	1.65592	0.0232068	0.0693845	0.999	4646	tags=49%, list=25%, signal=65%
GO_CYCLIN_DEPENDENT_PROTEIN_SERINE_THREONINE_KINASE_REGULATOR_ACTIVITY	GO_CYCLIN_DEPENDENT_PROTEIN_SERINE_THREONINE_KINASE_REGULATOR_ACTIVITY		46	0.48351	1.6557	0.03	0.069352	0.999	5681	tags=54%, list=30%, signal=78%
GO_INTRINSIC_APOPTOTIC_SIGNALING_PATHWAY_IN_RESPONSE_TO_DNA_DAMAGE_BY_P53_CLASS_MEDIATOR	GO_INTRINSIC_APOPTOTIC_SIGNALING_PATHWAY_IN_RESPONSE_TO_DNA_DAMAGE_BY_P53_CLASS_MEDIATOR		44	0.480252	1.65548	0.0306513	0.0693251	0.999	4467	tags=50%, list=24%, signal=66%
GO_POSITIVE_REGULATION_OF_CHROMOSOME_ORGANIZATION	GO_POSITIVE_REGULATION_OF_CHROMOSOME_ORGANIZATION		172	0.421109	1.65484	0.0250482	0.0694802	0.999	3815	tags=39%, list=20%, signal=48%
GO_POSITIVE_REGULATION_OF_DNA_TEMPLATED_TRANSCRIPTION_ELONGATION	GO_POSITIVE_REGULATION_OF_DNA_TEMPLATED_TRANSCRIPTION_ELONGATION		31	0.534565	1.65437	0.0254902	0.069611	0.999	4553	tags=55%, list=24%, signal=72%
GO_POSITIVE_REGULATION_OF_TELOMERE_CAPPING	GO_POSITIVE_REGULATION_OF_TELOMERE_CAPPING		17	0.571369	1.65394	0.015534	0.0697143	0.999	1790	tags=35%, list=10%, signal=39%
GO_GLUCOSE_6_PHOSPHATE_METABOLIC_PROCESS	GO_GLUCOSE_6_PHOSPHATE_METABOLIC_PROCESS		25	0.556223	1.65198	0.0207039	0.0706489	0.999	5250	tags=60%, list=28%, signal=83%
GO_CELLULAR_PROTEIN_COMPLEX_DISASSEMBLY	GO_CELLULAR_PROTEIN_COMPLEX_DISASSEMBLY		213	0.41912	1.65103	0.0332031	0.0710119	0.999	4020	tags=46%, list=21%, signal=59%
GO_NADPH_BINDING	GO_NADPH_BINDING		15	0.614421	1.65092	0.0272374	0.0709401	0.999	5268	tags=80%, list=28%, signal=111%
GO_METHYLATION_DEPENDENT_CHROMATIN_SILENCING	GO_METHYLATION_DEPENDENT_CHROMATIN_SILENCING		18	0.591848	1.64936	0.0326296	0.0716337	0.999	2725	tags=39%, list=15%, signal=45%
GO_PYRUVATE_METABOLIC_PROCESS	GO_PYRUVATE_METABOLIC_PROCESS		144	0.400887	1.64896	0.00965251	0.0717176	0.999	3485	tags=36%, list=19%, signal=44%
GO_PROTEIN_LOCALIZATION_TO_MITOCHONDRION	GO_PROTEIN_LOCALIZATION_TO_MITOCHONDRION		138	0.42688	1.64653	0.035514	0.0728777	0.999	6423	tags=63%, list=34%, signal=95%
GO_ADENYLYLTRANSFERASE_ACTIVITY	GO_ADENYLYLTRANSFERASE_ACTIVITY		21	0.531709	1.64559	0.0273973	0.0732669	0.999	5041	tags=57%, list=27%, signal=78%
GO_WATER_SOLUBLE_VITAMIN_METABOLIC_PROCESS	GO_WATER_SOLUBLE_VITAMIN_METABOLIC_PROCESS		85	0.454608	1.64548	0.010101	0.0731946	0.999	3683	tags=40%, list=20%, signal=50%
GO_CYTOPLASMIC_TRANSLATION	GO_CYTOPLASMIC_TRANSLATION		95	0.533058	1.64361	0.0710173	0.0740687	0.999	4838	tags=63%, list=26%, signal=85%
GO_NUCLEAR_LOCALIZATION_SEQUENCE_BINDING	GO_NUCLEAR_LOCALIZATION_SEQUENCE_BINDING		25	0.590138	1.64357	0.0436433	0.0739494	0.999	3627	tags=48%, list=19%, signal=59%
GO_NADPH_REGENERATION	GO_NADPH_REGENERATION		17	0.613888	1.64302	0.0302419	0.0741046	0.999	5092	tags=76%, list=27%, signal=105%
GO_MITOCHONDRIAL_CALCIUM_ION_TRANSMEMBRANE_TRANSPORT	GO_MITOCHONDRIAL_CALCIUM_ION_TRANSMEMBRANE_TRANSPORT		25	0.556002	1.64269	0.0178218	0.0741364	0.999	4380	tags=60%, list=23%, signal=78%
GO_CARBON_OXYGEN_LYASE_ACTIVITY	GO_CARBON_OXYGEN_LYASE_ACTIVITY		72	0.438734	1.64243	0.0100402	0.0741302	0.999	3463	tags=40%, list=19%, signal=49%
GO_NUCLEOTIDE_EXCISION_REPAIR_DNA_DUPLEX_UNWINDING	GO_NUCLEOTIDE_EXCISION_REPAIR_DNA_DUPLEX_UNWINDING		22	0.568929	1.64193	0.0406977	0.0742461	0.999	5075	tags=59%, list=27%, signal=81%
GO_REGULATION_OF_DNA_DAMAGE_CHECKPOINT	GO_REGULATION_OF_DNA_DAMAGE_CHECKPOINT		16	0.632619	1.64165	0.0484848	0.0742596	0.999	2676	tags=63%, list=14%, signal=73%
GO_POSITIVE_REGULATION_OF_TRANSLATION	GO_POSITIVE_REGULATION_OF_TRANSLATION		124	0.42274	1.64162	0.0255403	0.0741452	0.999	5044	tags=52%, list=27%, signal=71%
GO_RESPIRATORY_CHAIN_COMPLEX	GO_RESPIRATORY_CHAIN_COMPLEX		80	0.627538	1.64069	0.078	0.0745472	0.999	4799	tags=71%, list=26%, signal=95%
GO_RAN_GTPASE_BINDING	GO_RAN_GTPASE_BINDING		38	0.506445	1.63983	0.0368217	0.0749189	0.999	1085	tags=26%, list=6%, signal=28%
GO_NUCLEOSIDE_TRIPHOSPHATE_BIOSYNTHETIC_PROCESS	GO_NUCLEOSIDE_TRIPHOSPHATE_BIOSYNTHETIC_PROCESS		59	0.437658	1.63982	0.0204082	0.0747945	0.999	3620	tags=42%, list=19%, signal=52%
GO_INO80_TYPE_COMPLEX	GO_INO80_TYPE_COMPLEX		25	0.560402	1.6388	0.0374753	0.0752231	0.999	3374	tags=52%, list=18%, signal=63%
GO_PYRIMIDINE_RIBONUCLEOTIDE_METABOLIC_PROCESS	GO_PYRIMIDINE_RIBONUCLEOTIDE_METABOLIC_PROCESS		23	0.530387	1.63873	0.0230608	0.0751302	0.999	4646	tags=52%, list=25%, signal=69%
GO_ATP_DEPENDENT_MICROTUBULE_MOTOR_ACTIVITY_PLUS_END_DIRECTED	GO_ATP_DEPENDENT_MICROTUBULE_MOTOR_ACTIVITY_PLUS_END_DIRECTED		30	0.513819	1.63803	0.0269151	0.0753619	0.999	452	tags=20%, list=2%, signal=20%
GO_TRANSLATION_INITIATION_FACTOR_BINDING	GO_TRANSLATION_INITIATION_FACTOR_BINDING		32	0.51732	1.63746	0.0433962	0.0755334	0.999	3141	tags=50%, list=17%, signal=60%
GO_POSITIVE_REGULATION_OF_CELLULAR_AMIDE_METABOLIC_PROCESS	GO_POSITIVE_REGULATION_OF_CELLULAR_AMIDE_METABOLIC_PROCESS		149	0.405161	1.63449	0.0176471	0.0770067	0.999	4838	tags=48%, list=26%, signal=64%
GO_MACROMOLECULE_TRANSMEMBRANE_TRANSPORTER_ACTIVITY	GO_MACROMOLECULE_TRANSMEMBRANE_TRANSPORTER_ACTIVITY		22	0.560225	1.63363	0.0173077	0.0773359	0.999	7004	tags=82%, list=37%, signal=131%
GO_ADP_METABOLIC_PROCESS	GO_ADP_METABOLIC_PROCESS		117	0.39678	1.63333	0.0266667	0.0773527	0.999	3636	tags=36%, list=19%, signal=44%
GO_POSITIVE_REGULATION_OF_CELL_CYCLE	GO_POSITIVE_REGULATION_OF_CELL_CYCLE		361	0.370674	1.63317	0.0156556	0.0773008	0.999	4232	tags=37%, list=23%, signal=47%
GO_NEGATIVE_REGULATION_OF_RNA_CATABOLIC_PROCESS	GO_NEGATIVE_REGULATION_OF_RNA_CATABOLIC_PROCESS		58	0.483875	1.6325	0.0310078	0.0775239	0.999	1858	tags=31%, list=10%, signal=34%
GO_MITOTIC_RECOMBINATION	GO_MITOTIC_RECOMBINATION		22	0.577403	1.63151	0.0269231	0.0779152	0.999	1923	tags=36%, list=10%, signal=40%
GO_REGULATION_OF_SISTER_CHROMATID_COHESION	GO_REGULATION_OF_SISTER_CHROMATID_COHESION		21	0.641907	1.63122	0.0295276	0.0779356	0.999	3747	tags=57%, list=20%, signal=71%
GO_REGULATION_OF_GENERATION_OF_PRECURSOR_METABOLITES_AND_ENERGY	GO_REGULATION_OF_GENERATION_OF_PRECURSOR_METABOLITES_AND_ENERGY		148	0.372867	1.63057	0.0118343	0.0781361	0.999	3485	tags=36%, list=19%, signal=44%
GO_ATP_SYNTHESIS_COUPLED_ELECTRON_TRANSPORT	GO_ATP_SYNTHESIS_COUPLED_ELECTRON_TRANSPORT		94	0.609003	1.6301	0.0783133	0.078282	0.999	4812	tags=73%, list=26%, signal=98%
GO_NEGATIVE_REGULATION_OF_GENE_EXPRESSION_EPIGENETIC	GO_NEGATIVE_REGULATION_OF_GENE_EXPRESSION_EPIGENETIC		77	0.461069	1.62986	0.0377359	0.0782832	0.999	5691	tags=55%, list=30%, signal=78%
GO_IRON_SULFUR_CLUSTER_ASSEMBLY	GO_IRON_SULFUR_CLUSTER_ASSEMBLY		18	0.626143	1.62895	0.0384615	0.0786649	0.999	2758	tags=56%, list=15%, signal=65%
GO_NUCLEOBASE_METABOLIC_PROCESS	GO_NUCLEOBASE_METABOLIC_PROCESS		36	0.536199	1.62838	0.03861	0.078863	0.999	5399	tags=61%, list=29%, signal=86%
GO_NUCLEAR_UBIQUITIN_LIGASE_COMPLEX	GO_NUCLEAR_UBIQUITIN_LIGASE_COMPLEX		43	0.505295	1.62649	0.0329218	0.0797922	0.999	4214	tags=53%, list=23%, signal=69%
GO_HEMATOPOIETIC_STEM_CELL_DIFFERENTIATION	GO_HEMATOPOIETIC_STEM_CELL_DIFFERENTIATION		83	0.468449	1.62514	0.0538462	0.0804385	0.999	3624	tags=52%, list=19%, signal=64%
GO_FOUR_WAY_JUNCTION_DNA_BINDING	GO_FOUR_WAY_JUNCTION_DNA_BINDING		16	0.647513	1.62485	0.037182	0.0804848	0.999	5022	tags=88%, list=27%, signal=120%
GO_NEGATIVE_REGULATION_OF_PROTEASOMAL_UBIQUITIN_DEPENDENT_PROTEIN_CATABOLIC_PROCESS	GO_NEGATIVE_REGULATION_OF_PROTEASOMAL_UBIQUITIN_DEPENDENT_PROTEIN_CATABOLIC_PROCESS		35	0.479601	1.62376	0.0331384	0.0809762	0.999	5330	tags=60%, list=28%, signal=84%
GO_INTRINSIC_APOPTOTIC_SIGNALING_PATHWAY_BY_P53_CLASS_MEDIATOR	GO_INTRINSIC_APOPTOTIC_SIGNALING_PATHWAY_BY_P53_CLASS_MEDIATOR		76	0.418527	1.62363	0.0292969	0.0809068	0.999	4660	tags=46%, list=25%, signal=61%
GO_REGULATION_OF_CELL_CYCLE_ARREST	GO_REGULATION_OF_CELL_CYCLE_ARREST		104	0.406326	1.62356	0.0190476	0.0807954	0.999	4769	tags=46%, list=25%, signal=62%
GO_POSITIVE_REGULATION_OF_MITOTIC_NUCLEAR_DIVISION	GO_POSITIVE_REGULATION_OF_MITOTIC_NUCLEAR_DIVISION		48	0.44398	1.62253	0.0222222	0.0812242	0.999	1697	tags=29%, list=9%, signal=32%
GO_NUCLEUS_ORGANIZATION	GO_NUCLEUS_ORGANIZATION		122	0.401905	1.62244	0.0248092	0.0811316	0.999	4635	tags=43%, list=25%, signal=57%
GO_PROTEIN_TRANSMEMBRANE_TRANSPORT	GO_PROTEIN_TRANSMEMBRANE_TRANSPORT		58	0.47651	1.62242	0.0233463	0.0810002	0.999	3557	tags=45%, list=19%, signal=55%
GO_POSITIVE_REGULATION_OF_VIRAL_TRANSCRIPTION	GO_POSITIVE_REGULATION_OF_VIRAL_TRANSCRIPTION		41	0.506923	1.62225	0.0305927	0.0809373	1	4553	tags=59%, list=24%, signal=77%
GO_FEMALE_MEIOTIC_NUCLEAR_DIVISION	GO_FEMALE_MEIOTIC_NUCLEAR_DIVISION		31	0.505447	1.6221	0.0318725	0.08088	1	2047	tags=35%, list=11%, signal=40%
GO_RNA_POLYMERASE_II_REPRESSING_TRANSCRIPTION_FACTOR_BINDING	GO_RNA_POLYMERASE_II_REPRESSING_TRANSCRIPTION_FACTOR_BINDING		35	0.492377	1.62082	0.0297619	0.0814314	1	1932	tags=29%, list=10%, signal=32%
GO_NADP_METABOLIC_PROCESS	GO_NADP_METABOLIC_PROCESS		33	0.498738	1.62072	0.0301811	0.0813501	1	5092	tags=61%, list=27%, signal=83%
GO_NUCLEAR_MATRIX	GO_NUCLEAR_MATRIX		105	0.433989	1.61898	0.0366795	0.0822712	1	4466	tags=53%, list=24%, signal=70%
GO_POSITIVE_REGULATION_OF_DNA_REPAIR	GO_POSITIVE_REGULATION_OF_DNA_REPAIR		61	0.468149	1.61889	0.0211538	0.0821882	1	5332	tags=61%, list=28%, signal=85%
GO_RESPIRASOME	GO_RESPIRASOME		93	0.600083	1.6184	0.0854871	0.0823399	1	5469	tags=76%, list=29%, signal=107%
GO_CARBOHYDRATE_CATABOLIC_PROCESS	GO_CARBOHYDRATE_CATABOLIC_PROCESS		189	0.377557	1.61836	0.0121212	0.0822148	1	5275	tags=43%, list=28%, signal=60%
GO_RESPONSE_TO_UV_C	GO_RESPONSE_TO_UV_C		16	0.589759	1.61819	0.0311284	0.0821696	1	5511	tags=69%, list=29%, signal=97%
GO_POLYSOMAL_RIBOSOME	GO_POLYSOMAL_RIBOSOME		32	0.659298	1.61797	0.0658683	0.0821641	1	4364	tags=78%, list=23%, signal=102%
GO_CHROMATIN_ORGANIZATION_INVOLVED_IN_REGULATION_OF_TRANSCRIPTION	GO_CHROMATIN_ORGANIZATION_INVOLVED_IN_REGULATION_OF_TRANSCRIPTION		73	0.461421	1.61751	0.0438095	0.0823042	1	3285	tags=37%, list=18%, signal=45%
GO_RNA_POLYMERASE_II_CORE_PROMOTER_SEQUENCE_SPECIFIC_DNA_BINDING	GO_RNA_POLYMERASE_II_CORE_PROMOTER_SEQUENCE_SPECIFIC_DNA_BINDING		30	0.502692	1.61733	0.027933	0.0822635	1	2597	tags=33%, list=14%, signal=39%
GO_PROTEIN_TARGETING_TO_MITOCHONDRION	GO_PROTEIN_TARGETING_TO_MITOCHONDRION		99	0.448043	1.61628	0.0483559	0.0827413	1	4829	tags=56%, list=26%, signal=74%
GO_OOCYTE_MATURATION	GO_OOCYTE_MATURATION		23	0.493354	1.6158	0.0239044	0.0828902	1	1878	tags=39%, list=10%, signal=43%
GO_REGULATION_OF_DNA_RECOMBINATION	GO_REGULATION_OF_DNA_RECOMBINATION		86	0.458014	1.6146	0.0269231	0.0834425	1	3238	tags=36%, list=17%, signal=43%
GO_ROUGH_ENDOPLASMIC_RETICULUM_MEMBRANE	GO_ROUGH_ENDOPLASMIC_RETICULUM_MEMBRANE		26	0.529531	1.61433	0.0339321	0.0834691	1	3400	tags=54%, list=18%, signal=66%
GO_UNFOLDED_PROTEIN_BINDING	GO_UNFOLDED_PROTEIN_BINDING		116	0.451285	1.61422	0.0489237	0.0833802	1	6218	tags=59%, list=33%, signal=89%
GO_REGULATION_OF_CELLULAR_RESPONSE_TO_HEAT	GO_REGULATION_OF_CELLULAR_RESPONSE_TO_HEAT		78	0.488612	1.6127	0.042065	0.0841317	1	5206	tags=62%, list=28%, signal=85%
GO_CYTOSOLIC_SMALL_RIBOSOMAL_SUBUNIT	GO_CYTOSOLIC_SMALL_RIBOSOMAL_SUBUNIT		43	0.655346	1.61184	0.0964083	0.0845015	1	5492	tags=81%, list=29%, signal=115%
GO_CYTOKINESIS	GO_CYTOKINESIS		150	0.392897	1.61081	0.0239044	0.0849699	1	4045	tags=36%, list=22%, signal=46%
GO_NUCLEOBASE_CONTAINING_SMALL_MOLECULE_INTERCONVERSION	GO_NUCLEOBASE_CONTAINING_SMALL_MOLECULE_INTERCONVERSION		29	0.558245	1.61039	0.0509165	0.085066	1	3505	tags=45%, list=19%, signal=55%
GO_NADH_DEHYDROGENASE_COMPLEX	GO_NADH_DEHYDROGENASE_COMPLEX		47	0.649456	1.61024	0.0769231	0.0850267	1	5003	tags=77%, list=27%, signal=104%
GO_REGULATION_OF_CELLULAR_AMINO_ACID_METABOLIC_PROCESS	GO_REGULATION_OF_CELLULAR_AMINO_ACID_METABOLIC_PROCESS		60	0.563053	1.60991	0.0607287	0.0850474	1	5278	tags=72%, list=28%, signal=100%
GO_GLYCOSYL_COMPOUND_METABOLIC_PROCESS	GO_GLYCOSYL_COMPOUND_METABOLIC_PROCESS		126	0.392033	1.60846	0.0123711	0.0858106	1	5844	tags=52%, list=31%, signal=76%
GO_VITAMIN_D_RECEPTOR_BINDING	GO_VITAMIN_D_RECEPTOR_BINDING		15	0.607369	1.60707	0.030888	0.0865305	1	4674	tags=60%, list=25%, signal=80%
GO_CYTOSOLIC_RIBOSOME	GO_CYTOSOLIC_RIBOSOME		101	0.636948	1.60546	0.101167	0.0873825	1	5492	tags=83%, list=29%, signal=117%
GO_ESTABLISHMENT_OF_PROTEIN_LOCALIZATION_TO_ENDOPLASMIC_RETICULUM	GO_ESTABLISHMENT_OF_PROTEIN_LOCALIZATION_TO_ENDOPLASMIC_RETICULUM		111	0.604606	1.60492	0.0988142	0.0875558	1	4567	tags=73%, list=24%, signal=96%
GO_ONE_CARBON_METABOLIC_PROCESS	GO_ONE_CARBON_METABOLIC_PROCESS		26	0.543671	1.60466	0.0244399	0.0875452	1	2830	tags=42%, list=15%, signal=50%
GO_NUCLEOSIDE_DIPHOSPHATE_METABOLIC_PROCESS	GO_NUCLEOSIDE_DIPHOSPHATE_METABOLIC_PROCESS		148	0.374312	1.60438	0.0253906	0.0875521	1	4948	tags=41%, list=26%, signal=56%
GO_PEROXISOME_ORGANIZATION	GO_PEROXISOME_ORGANIZATION		79	0.452961	1.60435	0.0348361	0.0874241	1	5392	tags=47%, list=29%, signal=66%
GO_GLYCOSIDE_METABOLIC_PROCESS	GO_GLYCOSIDE_METABOLIC_PROCESS		19	0.560753	1.602	0.0537634	0.0886442	1	5515	tags=58%, list=29%, signal=82%
GO_REGULATION_OF_INTRINSIC_APOPTOTIC_SIGNALING_PATHWAY_BY_P53_CLASS_MEDIATOR	GO_REGULATION_OF_INTRINSIC_APOPTOTIC_SIGNALING_PATHWAY_BY_P53_CLASS_MEDIATOR		29	0.511489	1.60185	0.0415842	0.0885926	1	4467	tags=52%, list=24%, signal=68%
GO_PROTEIN_TARGETING	GO_PROTEIN_TARGETING		423	0.391989	1.60082	0.0486381	0.0891188	1	4840	tags=46%, list=26%, signal=60%
GO_TRICARBOXYLIC_ACID_CYCLE	GO_TRICARBOXYLIC_ACID_CYCLE		33	0.604955	1.59994	0.0429688	0.0895246	1	4030	tags=61%, list=22%, signal=77%
GO_CRISTAE_FORMATION	GO_CRISTAE_FORMATION		17	0.625581	1.59907	0.0514851	0.0899024	1	2420	tags=59%, list=13%, signal=68%
GO_OXIDOREDUCTASE_ACTIVITY_ACTING_ON_THE_CH_CH_GROUP_OF_DONORS_NAD_OR_NADP_AS_ACCEPTOR	GO_OXIDOREDUCTASE_ACTIVITY_ACTING_ON_THE_CH_CH_GROUP_OF_DONORS_NAD_OR_NADP_AS_ACCEPTOR		26	0.512343	1.59717	0.0328947	0.0909215	1	5367	tags=58%, list=29%, signal=81%
GO_REGULATION_OF_TRANSLATIONAL_INITIATION	GO_REGULATION_OF_TRANSLATIONAL_INITIATION		79	0.454458	1.59696	0.0314342	0.0909005	1	5794	tags=53%, list=31%, signal=77%
GO_MLL1_2_COMPLEX	GO_MLL1_2_COMPLEX		29	0.533481	1.59601	0.040619	0.0913446	1	2800	tags=45%, list=15%, signal=53%
GO_HISTONE_METHYLATION	GO_HISTONE_METHYLATION		131	0.417464	1.59589	0.0436433	0.0912681	1	4175	tags=40%, list=22%, signal=52%
GO_RIBOSOME_BINDING	GO_RIBOSOME_BINDING		56	0.497674	1.59527	0.0533597	0.0914822	1	5362	tags=63%, list=29%, signal=87%
GO_MRNA_MODIFICATION	GO_MRNA_MODIFICATION		21	0.575976	1.59521	0.0564202	0.0913671	1	6120	tags=76%, list=33%, signal=113%
GO_P53_BINDING	GO_P53_BINDING		66	0.435499	1.59499	0.0392523	0.0913683	1	4857	tags=53%, list=26%, signal=71%
GO_POSITIVE_REGULATION_OF_MITOTIC_SISTER_CHROMATID_SEGREGATION	GO_POSITIVE_REGULATION_OF_MITOTIC_SISTER_CHROMATID_SEGREGATION		16	0.636183	1.59481	0.05	0.0913444	1	4214	tags=56%, list=23%, signal=73%
GO_PYRIMIDINE_RIBONUCLEOSIDE_TRIPHOSPHATE_METABOLIC_PROCESS	GO_PYRIMIDINE_RIBONUCLEOSIDE_TRIPHOSPHATE_METABOLIC_PROCESS		15	0.583326	1.59465	0.0425963	0.0912814	1	3505	tags=53%, list=19%, signal=66%
GO_H4_HISTONE_ACETYLTRANSFERASE_ACTIVITY	GO_H4_HISTONE_ACETYLTRANSFERASE_ACTIVITY		18	0.604562	1.59458	0.0455446	0.0911724	1	3475	tags=50%, list=19%, signal=61%
GO_PEROXISOMAL_TRANSPORT	GO_PEROXISOMAL_TRANSPORT		70	0.46211	1.59354	0.0337553	0.091707	1	5392	tags=47%, list=29%, signal=66%
GO_GPI_ANCHOR_METABOLIC_PROCESS	GO_GPI_ANCHOR_METABOLIC_PROCESS		31	0.518702	1.59271	0.0303688	0.0920425	1	6568	tags=74%, list=35%, signal=114%
GO_POSITIVE_REGULATION_OF_DNA_METABOLIC_PROCESS	GO_POSITIVE_REGULATION_OF_DNA_METABOLIC_PROCESS		187	0.398273	1.59203	0.0380228	0.092359	1	5162	tags=51%, list=28%, signal=69%
GO_PREASSEMBLY_OF_GPI_ANCHOR_IN_ER_MEMBRANE	GO_PREASSEMBLY_OF_GPI_ANCHOR_IN_ER_MEMBRANE		16	0.584227	1.59175	0.0447761	0.0923983	1	6470	tags=81%, list=35%, signal=124%
GO_NEGATIVE_REGULATION_OF_DNA_RECOMBINATION	GO_NEGATIVE_REGULATION_OF_DNA_RECOMBINATION		28	0.534268	1.59137	0.0474383	0.092486	1	3581	tags=43%, list=19%, signal=53%
GO_REGULATION_OF_UBIQUITIN_PROTEIN_LIGASE_ACTIVITY	GO_REGULATION_OF_UBIQUITIN_PROTEIN_LIGASE_ACTIVITY		22	0.547792	1.59123	0.052	0.0924179	1	4016	tags=55%, list=21%, signal=69%
GO_CELLULAR_RESPONSE_TO_ARSENIC_CONTAINING_SUBSTANCE	GO_CELLULAR_RESPONSE_TO_ARSENIC_CONTAINING_SUBSTANCE		19	0.559126	1.58992	0.0445736	0.0931106	1	5053	tags=58%, list=27%, signal=79%
GO_PROTEASOME_BINDING	GO_PROTEASOME_BINDING		16	0.598064	1.58936	0.0492424	0.0933249	1	3294	tags=56%, list=18%, signal=68%
GO_PEPTIDYL_LYSINE_TRIMETHYLATION	GO_PEPTIDYL_LYSINE_TRIMETHYLATION		38	0.485673	1.58888	0.0383142	0.0934932	1	3870	tags=39%, list=21%, signal=50%
GO_MIRNA_BINDING	GO_MIRNA_BINDING		27	0.540402	1.58859	0.0271318	0.093517	1	2235	tags=33%, list=12%, signal=38%
GO_REGULATION_OF_VIRAL_INDUCED_CYTOPLASMIC_PATTERN_RECOGNITION_RECEPTOR_SIGNALING_PATHWAY	GO_REGULATION_OF_VIRAL_INDUCED_CYTOPLASMIC_PATTERN_RECOGNITION_RECEPTOR_SIGNALING_PATHWAY		21	0.512952	1.5884	0.042471	0.093506	1	2903	tags=38%, list=16%, signal=45%
GO_TRANSFERASE_ACTIVITY_TRANSFERRING_ACYL_GROUPS	GO_TRANSFERASE_ACTIVITY_TRANSFERRING_ACYL_GROUPS		248	0.362299	1.58712	0.0121951	0.0941994	1	4801	tags=36%, list=26%, signal=48%
GO_PROTEIN_LOCALIZATION_TO_ENDOPLASMIC_RETICULUM	GO_PROTEIN_LOCALIZATION_TO_ENDOPLASMIC_RETICULUM		135	0.540037	1.5853	0.0988142	0.0952593	1	4567	tags=66%, list=24%, signal=87%
GO_THREONINE_TYPE_PEPTIDASE_ACTIVITY	GO_THREONINE_TYPE_PEPTIDASE_ACTIVITY		21	0.690844	1.58483	0.0588235	0.0954252	1	5278	tags=90%, list=28%, signal=126%
GO_NEGATIVE_REGULATION_OF_UBIQUITIN_DEPENDENT_PROTEIN_CATABOLIC_PROCESS	GO_NEGATIVE_REGULATION_OF_UBIQUITIN_DEPENDENT_PROTEIN_CATABOLIC_PROCESS		49	0.435173	1.58397	0.0345489	0.0958289	1	5338	tags=53%, list=29%, signal=74%
GO_SERINE_FAMILY_AMINO_ACID_BIOSYNTHETIC_PROCESS	GO_SERINE_FAMILY_AMINO_ACID_BIOSYNTHETIC_PROCESS		17	0.570114	1.58242	0.0509804	0.0966214	1	6040	tags=65%, list=32%, signal=95%
GO_OXIDOREDUCTASE_ACTIVITY_ACTING_ON_NAD_P_H_QUINONE_OR_SIMILAR_COMPOUND_AS_ACCEPTOR	GO_OXIDOREDUCTASE_ACTIVITY_ACTING_ON_NAD_P_H_QUINONE_OR_SIMILAR_COMPOUND_AS_ACCEPTOR		59	0.591361	1.58134	0.0981964	0.0971621	1	5836	tags=71%, list=31%, signal=103%
GO_MEMBRANE_DISASSEMBLY	GO_MEMBRANE_DISASSEMBLY		16	0.57191	1.58078	0.0378072	0.0973779	1	330	tags=31%, list=2%, signal=32%
GO_PROTEASOMAL_UBIQUITIN_INDEPENDENT_PROTEIN_CATABOLIC_PROCESS	GO_PROTEASOMAL_UBIQUITIN_INDEPENDENT_PROTEIN_CATABOLIC_PROCESS		22	0.662203	1.58036	0.0717132	0.0974863	1	5278	tags=82%, list=28%, signal=114%
GO_COTRANSLATIONAL_PROTEIN_TARGETING_TO_MEMBRANE	GO_COTRANSLATIONAL_PROTEIN_TARGETING_TO_MEMBRANE		99	0.633395	1.57948	0.0972222	0.0979272	1	4567	tags=78%, list=24%, signal=102%
GO_REGULATION_OF_RESPONSE_TO_DNA_DAMAGE_STIMULUS	GO_REGULATION_OF_RESPONSE_TO_DNA_DAMAGE_STIMULUS		204	0.394382	1.57891	0.0349515	0.0981689	1	5162	tags=50%, list=28%, signal=68%
GO_REGULATION_OF_CARBOHYDRATE_CATABOLIC_PROCESS	GO_REGULATION_OF_CARBOHYDRATE_CATABOLIC_PROCESS		82	0.398313	1.57846	0.0337079	0.0983026	1	5092	tags=49%, list=27%, signal=67%
GO_PROTEIN_MONOUBIQUITINATION	GO_PROTEIN_MONOUBIQUITINATION		68	0.444328	1.57824	0.037182	0.0982977	1	5075	tags=49%, list=27%, signal=66%
GO_NUCLEOTIDE_EXCISION_REPAIR_DNA_INCISION_3_TO_LESION	GO_NUCLEOTIDE_EXCISION_REPAIR_DNA_INCISION_3_TO_LESION		22	0.566006	1.57747	0.0384615	0.0986846	1	3935	tags=55%, list=21%, signal=69%
GO_PEPTIDYL_LYSINE_METHYLATION	GO_PEPTIDYL_LYSINE_METHYLATION		119	0.419748	1.57721	0.0450098	0.0987056	1	5267	tags=47%, list=28%, signal=65%
GO_RIBOSOMAL_SMALL_SUBUNIT_ASSEMBLY	GO_RIBOSOMAL_SMALL_SUBUNIT_ASSEMBLY		17	0.677242	1.57584	0.0869565	0.0994782	1	4864	tags=82%, list=26%, signal=111%
GO_NEGATIVE_REGULATION_OF_PEPTIDYL_LYSINE_ACETYLATION	GO_NEGATIVE_REGULATION_OF_PEPTIDYL_LYSINE_ACETYLATION		18	0.529438	1.57561	0.034413	0.0994556	1	1384	tags=33%, list=7%, signal=36%
GO_PROTEIN_SERINE_THREONINE_KINASE_ACTIVATOR_ACTIVITY	GO_PROTEIN_SERINE_THREONINE_KINASE_ACTIVATOR_ACTIVITY		38	0.451254	1.57536	0.038	0.09947	1	5024	tags=42%, list=27%, signal=57%
GO_O_METHYLTRANSFERASE_ACTIVITY	GO_O_METHYLTRANSFERASE_ACTIVITY		23	0.519196	1.57468	0.0371094	0.0997654	1	6561	tags=74%, list=35%, signal=114%
GO_PROTEIN_IMPORT_INTO_MITOCHONDRIAL_MATRIX	GO_PROTEIN_IMPORT_INTO_MITOCHONDRIAL_MATRIX		19	0.613244	1.57388	0.0533597	0.100153	1	6331	tags=89%, list=34%, signal=135%
GO_RESPONSE_TO_UV	GO_RESPONSE_TO_UV		136	0.390859	1.57171	0.0469043	0.101463	1	4463	tags=40%, list=24%, signal=53%
GO_CYTOPLASMIC_PATTERN_RECOGNITION_RECEPTOR_SIGNALING_PATHWAY_IN_RESPONSE_TO_VIRUS	GO_CYTOPLASMIC_PATTERN_RECOGNITION_RECEPTOR_SIGNALING_PATHWAY_IN_RESPONSE_TO_VIRUS		26	0.493474	1.57101	0.0433962	0.101769	1	3453	tags=38%, list=18%, signal=47%
GO_RESPONSE_TO_ANTIMETABOLITE	GO_RESPONSE_TO_ANTIMETABOLITE		15	0.574375	1.56938	0.0389105	0.102692	1	3747	tags=47%, list=20%, signal=58%
GO_NUCLEOCYTOPLASMIC_CARRIER_ACTIVITY	GO_NUCLEOCYTOPLASMIC_CARRIER_ACTIVITY		30	0.56196	1.56928	0.0597302	0.1026	1	3627	tags=43%, list=19%, signal=54%
GO_REGULATION_OF_VIRAL_TRANSCRIPTION	GO_REGULATION_OF_VIRAL_TRANSCRIPTION		64	0.45326	1.56924	0.0397727	0.102473	1	4282	tags=47%, list=23%, signal=61%
GO_POSITIVE_REGULATION_OF_GENE_EXPRESSION_EPIGENETIC	GO_POSITIVE_REGULATION_OF_GENE_EXPRESSION_EPIGENETIC		51	0.467221	1.56854	0.0506567	0.102806	1	6026	tags=63%, list=32%, signal=92%
GO_BLASTOCYST_DEVELOPMENT	GO_BLASTOCYST_DEVELOPMENT		98	0.366706	1.56817	0.00195695	0.102888	1	2679	tags=30%, list=14%, signal=34%
GO_POSITIVE_REGULATION_OF_MEMBRANE_PERMEABILITY	GO_POSITIVE_REGULATION_OF_MEMBRANE_PERMEABILITY		61	0.430344	1.56784	0.0335968	0.102956	1	6546	tags=54%, list=35%, signal=83%
GO_PURINE_NUCLEOSIDE_MONOPHOSPHATE_BIOSYNTHETIC_PROCESS	GO_PURINE_NUCLEOSIDE_MONOPHOSPHATE_BIOSYNTHETIC_PROCESS		18	0.603952	1.56772	0.0588235	0.102899	1	4346	tags=67%, list=23%, signal=87%
GO_TRANSCRIPTION_FACTOR_TFIID_COMPLEX	GO_TRANSCRIPTION_FACTOR_TFIID_COMPLEX		37	0.484765	1.56766	0.0439771	0.102795	1	6983	tags=65%, list=37%, signal=103%
GO_PROTEIN_REFOLDING	GO_PROTEIN_REFOLDING		37	0.50618	1.56761	0.056338	0.10267	1	6212	tags=65%, list=33%, signal=97%
GO_NUCLEAR_ENVELOPE	GO_NUCLEAR_ENVELOPE		459	0.334539	1.56679	0.0171756	0.103042	1	3672	tags=32%, list=20%, signal=39%
GO_TRANSCRIPTION_BY_RNA_POLYMERASE_I	GO_TRANSCRIPTION_BY_RNA_POLYMERASE_I		61	0.490108	1.56284	0.0728347	0.10564	1	5164	tags=62%, list=28%, signal=86%
GO_NEGATIVE_REGULATION_OF_TELOMERE_MAINTENANCE_VIA_TELOMERASE	GO_NEGATIVE_REGULATION_OF_TELOMERE_MAINTENANCE_VIA_TELOMERASE		19	0.554577	1.56164	0.0438757	0.106293	1	5140	tags=53%, list=27%, signal=72%
GO_POSITIVE_REGULATION_OF_CELL_CYCLE_PHASE_TRANSITION	GO_POSITIVE_REGULATION_OF_CELL_CYCLE_PHASE_TRANSITION		91	0.404742	1.56049	0.0383142	0.106963	1	2869	tags=34%, list=15%, signal=40%
GO_GENERATION_OF_PRECURSOR_METABOLITES_AND_ENERGY	GO_GENERATION_OF_PRECURSOR_METABOLITES_AND_ENERGY		498	0.362784	1.55557	0.0458167	0.110152	1	4639	tags=42%, list=25%, signal=55%
GO_PROTEIN_CONTAINING_COMPLEX_DISASSEMBLY	GO_PROTEIN_CONTAINING_COMPLEX_DISASSEMBLY		316	0.366598	1.55519	0.0315582	0.110253	1	4593	tags=43%, list=25%, signal=56%
GO_INTRA_S_DNA_DAMAGE_CHECKPOINT	GO_INTRA_S_DNA_DAMAGE_CHECKPOINT		15	0.600978	1.55365	0.0653465	0.111128	1	3979	tags=53%, list=21%, signal=68%
GO_ACETYL_COA_BIOSYNTHETIC_PROCESS_FROM_PYRUVATE	GO_ACETYL_COA_BIOSYNTHETIC_PROCESS_FROM_PYRUVATE		15	0.584134	1.55339	0.0682261	0.111176	1	3740	tags=60%, list=20%, signal=75%
GO_PYRIMIDINE_NUCLEOSIDE_METABOLIC_PROCESS	GO_PYRIMIDINE_NUCLEOSIDE_METABOLIC_PROCESS		36	0.474258	1.55338	0.0329897	0.111019	1	3744	tags=39%, list=20%, signal=49%
GO_NUCLEOBASE_BIOSYNTHETIC_PROCESS	GO_NUCLEOBASE_BIOSYNTHETIC_PROCESS		19	0.642989	1.55303	0.0662768	0.111119	1	5844	tags=89%, list=31%, signal=130%
GO_PROTEIN_ACETYLTRANSFERASE_COMPLEX	GO_PROTEIN_ACETYLTRANSFERASE_COMPLEX		91	0.428088	1.55302	0.0707457	0.110956	1	5505	tags=43%, list=29%, signal=60%
GO_NADH_DEHYDROGENASE_ACTIVITY	GO_NADH_DEHYDROGENASE_ACTIVITY		45	0.631766	1.5528	0.0986193	0.110947	1	4799	tags=71%, list=26%, signal=95%
GO_CELLULAR_RESPONSE_TO_HEAT	GO_CELLULAR_RESPONSE_TO_HEAT		130	0.402731	1.55146	0.0546139	0.11167	1	2414	tags=34%, list=13%, signal=39%
GO_N_METHYLTRANSFERASE_ACTIVITY	GO_N_METHYLTRANSFERASE_ACTIVITY		90	0.418515	1.55093	0.0520231	0.111923	1	4175	tags=46%, list=22%, signal=58%
GO_INTRAMOLECULAR_OXIDOREDUCTASE_ACTIVITY	GO_INTRAMOLECULAR_OXIDOREDUCTASE_ACTIVITY		49	0.461023	1.55062	0.0454545	0.111951	1	2987	tags=43%, list=16%, signal=51%
GO_PRENYLTRANSFERASE_ACTIVITY	GO_PRENYLTRANSFERASE_ACTIVITY		15	0.616863	1.55048	0.0607843	0.11188	1	2978	tags=53%, list=16%, signal=63%
GO_PEPTIDYL_ASPARAGINE_MODIFICATION	GO_PEPTIDYL_ASPARAGINE_MODIFICATION		34	0.499186	1.5484	0.0629771	0.113144	1	6023	tags=62%, list=32%, signal=91%
GO_COENZYME_A_METABOLIC_PROCESS	GO_COENZYME_A_METABOLIC_PROCESS		15	0.576564	1.54831	0.0453649	0.113038	1	6414	tags=73%, list=34%, signal=112%
GO_NUCLEAR_SPECK	GO_NUCLEAR_SPECK		391	0.36881	1.54808	0.0486381	0.113025	1	5541	tags=48%, list=30%, signal=66%
GO_REGULATION_OF_NUCLEAR_CELL_CYCLE_DNA_REPLICATION	GO_REGULATION_OF_NUCLEAR_CELL_CYCLE_DNA_REPLICATION		17	0.559208	1.54748	0.0520446	0.11328	1	1101	tags=35%, list=6%, signal=37%
GO_POSITIVE_REGULATION_OF_MITOTIC_CELL_CYCLE	GO_POSITIVE_REGULATION_OF_MITOTIC_CELL_CYCLE		147	0.375167	1.54742	0.0368217	0.113144	1	2676	tags=31%, list=14%, signal=36%
GO_MITOTIC_SISTER_CHROMATID_COHESION	GO_MITOTIC_SISTER_CHROMATID_COHESION		21	0.588193	1.54718	0.0655106	0.113165	1	3475	tags=48%, list=19%, signal=58%
GO_PEPTIDYL_LYSINE_MODIFICATION	GO_PEPTIDYL_LYSINE_MODIFICATION		378	0.357325	1.547	0.0423892	0.113133	1	4322	tags=37%, list=23%, signal=47%
GO_TETRAPYRROLE_METABOLIC_PROCESS	GO_TETRAPYRROLE_METABOLIC_PROCESS		57	0.454595	1.54567	0.0345528	0.113882	1	3236	tags=37%, list=17%, signal=44%
GO_RIBOSOMAL_SMALL_SUBUNIT_BINDING	GO_RIBOSOMAL_SMALL_SUBUNIT_BINDING		15	0.605848	1.54525	0.0667976	0.11403	1	3882	tags=60%, list=21%, signal=76%
GO_IMPORT_INTO_NUCLEUS	GO_IMPORT_INTO_NUCLEUS		162	0.366479	1.54465	0.0323194	0.114271	1	3627	tags=37%, list=19%, signal=46%
GO_RNA_POLYMERASE_BINDING	GO_RNA_POLYMERASE_BINDING		58	0.461682	1.54447	0.0531496	0.11425	1	7367	tags=78%, list=39%, signal=128%
GO_REGULATION_OF_DNA_BIOSYNTHETIC_PROCESS	GO_REGULATION_OF_DNA_BIOSYNTHETIC_PROCESS		105	0.402543	1.5442	0.0423077	0.114262	1	2026	tags=33%, list=11%, signal=37%
GO_REGULATION_OF_MITOCHONDRIAL_OUTER_MEMBRANE_PERMEABILIZATION_INVOLVED_IN_APOPTOTIC_SIGNALING_PATHWAY	GO_REGULATION_OF_MITOCHONDRIAL_OUTER_MEMBRANE_PERMEABILIZATION_INVOLVED_IN_APOPTOTIC_SIGNALING_PATHWAY		44	0.463368	1.54343	0.0489237	0.114655	1	6546	tags=61%, list=35%, signal=94%
GO_FATTY_ACID_DERIVATIVE_BINDING	GO_FATTY_ACID_DERIVATIVE_BINDING		27	0.484051	1.54239	0.0631365	0.115256	1	7706	tags=78%, list=41%, signal=132%
GO_PROTEASOME_CORE_COMPLEX	GO_PROTEASOME_CORE_COMPLEX		20	0.690277	1.54223	0.0863454	0.115209	1	5278	tags=90%, list=28%, signal=125%
GO_TRANSLATION_FACTOR_ACTIVITY_RNA_BINDING	GO_TRANSLATION_FACTOR_ACTIVITY_RNA_BINDING		83	0.469093	1.54174	0.0776515	0.115386	1	6582	tags=70%, list=35%, signal=107%
GO_DNA_DOUBLE_STRAND_BREAK_PROCESSING	GO_DNA_DOUBLE_STRAND_BREAK_PROCESSING		25	0.529806	1.53564	0.0609037	0.119716	1	5369	tags=60%, list=29%, signal=84%
GO_OXIDOREDUCTASE_ACTIVITY_ACTING_ON_THE_CH_NH_GROUP_OF_DONORS_NAD_OR_NADP_AS_ACCEPTOR	GO_OXIDOREDUCTASE_ACTIVITY_ACTING_ON_THE_CH_NH_GROUP_OF_DONORS_NAD_OR_NADP_AS_ACCEPTOR		18	0.522426	1.5355	0.0557692	0.119639	1	4631	tags=61%, list=25%, signal=81%
GO_BLASTOCYST_GROWTH	GO_BLASTOCYST_GROWTH		18	0.559354	1.53464	0.0505837	0.120068	1	2584	tags=44%, list=14%, signal=52%
GO_POSITIVE_REGULATION_OF_TELOMERASE_RNA_LOCALIZATION_TO_CAJAL_BODY	GO_POSITIVE_REGULATION_OF_TELOMERASE_RNA_LOCALIZATION_TO_CAJAL_BODY		15	0.696547	1.53336	0.0889749	0.120877	1	3331	tags=73%, list=18%, signal=89%
GO_EXTRINSIC_COMPONENT_OF_ORGANELLE_MEMBRANE	GO_EXTRINSIC_COMPONENT_OF_ORGANELLE_MEMBRANE		46	0.393302	1.53334	0.0274262	0.120715	1	4380	tags=41%, list=23%, signal=54%
GO_SERINE_THREONINE_PROTEIN_KINASE_COMPLEX	GO_SERINE_THREONINE_PROTEIN_KINASE_COMPLEX		86	0.419468	1.53301	0.0392927	0.120771	1	2854	tags=29%, list=15%, signal=34%
GO_NEGATIVE_REGULATION_OF_DNA_METABOLIC_PROCESS	GO_NEGATIVE_REGULATION_OF_DNA_METABOLIC_PROCESS		101	0.391345	1.52987	0.0457038	0.12296	1	5140	tags=46%, list=27%, signal=62%
GO_NEGATIVE_REGULATION_OF_DNA_REPAIR	GO_NEGATIVE_REGULATION_OF_DNA_REPAIR		27	0.507773	1.5279	0.0795455	0.124286	1	5053	tags=56%, list=27%, signal=76%
GO_CELLULAR_RESPONSE_TO_VIRUS	GO_CELLULAR_RESPONSE_TO_VIRUS		46	0.421534	1.52768	0.0559846	0.124268	1	3495	tags=35%, list=19%, signal=43%
GO_PHOSPHOTRANSFERASE_ACTIVITY_PHOSPHATE_GROUP_AS_ACCEPTOR	GO_PHOSPHOTRANSFERASE_ACTIVITY_PHOSPHATE_GROUP_AS_ACCEPTOR		42	0.426892	1.5266	0.0379747	0.124909	1	5989	tags=50%, list=32%, signal=73%
GO_RNA_STABILIZATION	GO_RNA_STABILIZATION		48	0.466416	1.52525	0.0598456	0.125763	1	1858	tags=29%, list=10%, signal=32%
GO_DICARBOXYLIC_ACID_METABOLIC_PROCESS	GO_DICARBOXYLIC_ACID_METABOLIC_PROCESS		94	0.408266	1.52514	0.043659	0.125684	1	4639	tags=40%, list=25%, signal=53%
GO_REGULATION_OF_OXIDATIVE_PHOSPHORYLATION	GO_REGULATION_OF_OXIDATIVE_PHOSPHORYLATION		28	0.482489	1.52507	0.0512821	0.12556	1	3108	tags=46%, list=17%, signal=56%
GO_G2_DNA_DAMAGE_CHECKPOINT	GO_G2_DNA_DAMAGE_CHECKPOINT		29	0.485268	1.52485	0.0696799	0.125542	1	1840	tags=34%, list=10%, signal=38%
GO_FORMATION_OF_CYTOPLASMIC_TRANSLATION_INITIATION_COMPLEX	GO_FORMATION_OF_CYTOPLASMIC_TRANSLATION_INITIATION_COMPLEX		16	0.639862	1.52412	0.0703422	0.1259	1	6516	tags=94%, list=35%, signal=144%
GO_TRANSCRIPTIONALLY_ACTIVE_CHROMATIN	GO_TRANSCRIPTIONALLY_ACTIVE_CHROMATIN		21	0.486951	1.524	0.0598456	0.125821	1	4070	tags=48%, list=22%, signal=61%
GO_GLOBAL_GENOME_NUCLEOTIDE_EXCISION_REPAIR	GO_GLOBAL_GENOME_NUCLEOTIDE_EXCISION_REPAIR		26	0.503125	1.52267	0.0680934	0.126667	1	5075	tags=50%, list=27%, signal=69%
GO_CYTOSOLIC_LARGE_RIBOSOMAL_SUBUNIT	GO_CYTOSOLIC_LARGE_RIBOSOMAL_SUBUNIT		55	0.657992	1.52262	0.113095	0.126533	1	5482	tags=89%, list=29%, signal=126%
GO_SIN3_TYPE_COMPLEX	GO_SIN3_TYPE_COMPLEX		15	0.573145	1.51993	0.0753968	0.128493	1	1199	tags=40%, list=6%, signal=43%
GO_AEROBIC_ELECTRON_TRANSPORT_CHAIN	GO_AEROBIC_ELECTRON_TRANSPORT_CHAIN		20	0.647048	1.51992	0.110204	0.128313	1	4427	tags=75%, list=24%, signal=98%
GO_REGULATION_OF_TRANSCRIPTION_BY_RNA_POLYMERASE_I	GO_REGULATION_OF_TRANSCRIPTION_BY_RNA_POLYMERASE_I		29	0.522185	1.51968	0.0599613	0.128328	1	5032	tags=62%, list=27%, signal=85%
GO_COFACTOR_METABOLIC_PROCESS	GO_COFACTOR_METABOLIC_PROCESS		432	0.363778	1.51959	0.0354906	0.128231	1	6546	tags=51%, list=35%, signal=77%
GO_CUL4_RING_E3_UBIQUITIN_LIGASE_COMPLEX	GO_CUL4_RING_E3_UBIQUITIN_LIGASE_COMPLEX		32	0.486067	1.51858	0.0612648	0.128798	1	5075	tags=50%, list=27%, signal=68%
GO_NEGATIVE_REGULATION_OF_PROTEASOMAL_PROTEIN_CATABOLIC_PROCESS	GO_NEGATIVE_REGULATION_OF_PROTEASOMAL_PROTEIN_CATABOLIC_PROCESS		55	0.408877	1.51853	0.0294118	0.128662	1	5754	tags=47%, list=31%, signal=68%
GO_SERINE_FAMILY_AMINO_ACID_METABOLIC_PROCESS	GO_SERINE_FAMILY_AMINO_ACID_METABOLIC_PROCESS		37	0.464769	1.51705	0.0511247	0.129601	1	6040	tags=57%, list=32%, signal=84%
GO_CYTOPLASMIC_UBIQUITIN_LIGASE_COMPLEX	GO_CYTOPLASMIC_UBIQUITIN_LIGASE_COMPLEX		16	0.543917	1.51425	0.0436508	0.131664	1	7762	tags=75%, list=41%, signal=128%
GO_POSITIVE_REGULATION_OF_DNA_BIOSYNTHETIC_PROCESS	GO_POSITIVE_REGULATION_OF_DNA_BIOSYNTHETIC_PROCESS		67	0.439757	1.51423	0.0826772	0.131498	1	1941	tags=39%, list=10%, signal=43%
GO_POSITIVE_REGULATION_OF_HISTONE_H3_K4_METHYLATION	GO_POSITIVE_REGULATION_OF_HISTONE_H3_K4_METHYLATION		17	0.558291	1.51379	0.0540541	0.131631	1	4683	tags=53%, list=25%, signal=71%
GO_TRANSCRIPTION_ELONGATION_FROM_RNA_POLYMERASE_I_PROMOTER	GO_TRANSCRIPTION_ELONGATION_FROM_RNA_POLYMERASE_I_PROMOTER		30	0.532702	1.51188	0.088	0.132916	1	6026	tags=67%, list=32%, signal=98%
GO_REGULATION_OF_CYCLIN_DEPENDENT_PROTEIN_KINASE_ACTIVITY	GO_REGULATION_OF_CYCLIN_DEPENDENT_PROTEIN_KINASE_ACTIVITY		99	0.372728	1.51164	0.0439771	0.132915	1	4404	tags=41%, list=24%, signal=54%
GO_MONOCARBOXYLIC_ACID_CATABOLIC_PROCESS	GO_MONOCARBOXYLIC_ACID_CATABOLIC_PROCESS		127	0.403367	1.51092	0.0731707	0.133306	1	5392	tags=48%, list=29%, signal=67%
GO_REGULATION_OF_NUCLEOTIDE_METABOLIC_PROCESS	GO_REGULATION_OF_NUCLEOTIDE_METABOLIC_PROCESS		112	0.346104	1.5103	0.0207547	0.133648	1	3620	tags=35%, list=19%, signal=43%
GO_NEGATIVE_REGULATION_OF_RESPONSE_TO_DNA_DAMAGE_STIMULUS	GO_NEGATIVE_REGULATION_OF_RESPONSE_TO_DNA_DAMAGE_STIMULUS		72	0.401044	1.51019	0.0667976	0.133544	1	5053	tags=49%, list=27%, signal=66%
GO_MITOCHONDRIAL_ELECTRON_TRANSPORT_NADH_TO_UBIQUINONE	GO_MITOCHONDRIAL_ELECTRON_TRANSPORT_NADH_TO_UBIQUINONE		53	0.590993	1.50919	0.138614	0.134197	1	5386	tags=75%, list=29%, signal=106%
GO_POSITIVE_REGULATION_OF_MITOCHONDRIAL_OUTER_MEMBRANE_PERMEABILIZATION_INVOLVED_IN_APOPTOTIC_SIGNALING_PATHWAY	GO_POSITIVE_REGULATION_OF_MITOCHONDRIAL_OUTER_MEMBRANE_PERMEABILIZATION_INVOLVED_IN_APOPTOTIC_SIGNALING_PATHWAY		34	0.481934	1.50746	0.0753968	0.135413	1	6423	tags=68%, list=34%, signal=103%
GO_TRANSLATION_REGULATOR_ACTIVITY	GO_TRANSLATION_REGULATOR_ACTIVITY		136	0.401317	1.50671	0.0716981	0.135838	1	6629	tags=62%, list=35%, signal=95%
GO_INTEGRATOR_COMPLEX	GO_INTEGRATOR_COMPLEX		22	0.542149	1.50601	0.0707269	0.136193	1	3954	tags=55%, list=21%, signal=69%
GO_ELECTRON_TRANSPORT_CHAIN	GO_ELECTRON_TRANSPORT_CHAIN		179	0.460792	1.50568	0.124248	0.136264	1	4812	tags=56%, list=26%, signal=75%
GO_FATTY_ACID_BETA_OXIDATION_USING_ACYL_COA_OXIDASE	GO_FATTY_ACID_BETA_OXIDATION_USING_ACYL_COA_OXIDASE		15	0.557657	1.50463	0.0711297	0.136925	1	6264	tags=73%, list=33%, signal=110%
GO_MITOTIC_CYTOKINESIS	GO_MITOTIC_CYTOKINESIS		69	0.409759	1.5043	0.0650888	0.137008	1	3497	tags=39%, list=19%, signal=48%
GO_POSITIVE_REGULATION_OF_DOUBLE_STRAND_BREAK_REPAIR	GO_POSITIVE_REGULATION_OF_DOUBLE_STRAND_BREAK_REPAIR		29	0.492243	1.50349	0.0744275	0.137422	1	4993	tags=55%, list=27%, signal=75%
GO_DNA_UNWINDING_INVOLVED_IN_DNA_REPLICATION	GO_DNA_UNWINDING_INVOLVED_IN_DNA_REPLICATION		15	0.617262	1.50303	0.0717054	0.137606	1	5358	tags=87%, list=29%, signal=121%
GO_REGULATION_OF_CELLULAR_AMIDE_METABOLIC_PROCESS	GO_REGULATION_OF_CELLULAR_AMIDE_METABOLIC_PROCESS		393	0.342631	1.503	0.0517241	0.137439	1	5507	tags=47%, list=29%, signal=65%
GO_CHROMATIN_DNA_BINDING	GO_CHROMATIN_DNA_BINDING		89	0.382933	1.50288	0.0499002	0.137352	1	3410	tags=30%, list=18%, signal=37%
GO_REGULATION_OF_CELLULAR_AMINE_METABOLIC_PROCESS	GO_REGULATION_OF_CELLULAR_AMINE_METABOLIC_PROCESS		79	0.455385	1.50239	0.090535	0.137548	1	5278	tags=59%, list=28%, signal=83%
GO_MIDBODY	GO_MIDBODY		172	0.367966	1.50234	0.0612648	0.137403	1	4085	tags=39%, list=22%, signal=49%
GO_LIGASE_ACTIVITY_FORMING_CARBON_NITROGEN_BONDS	GO_LIGASE_ACTIVITY_FORMING_CARBON_NITROGEN_BONDS		43	0.456182	1.50129	0.0745968	0.138052	1	4744	tags=47%, list=25%, signal=62%
GO_NEGATIVE_REGULATION_OF_DNA_DEPENDENT_DNA_REPLICATION	GO_NEGATIVE_REGULATION_OF_DNA_DEPENDENT_DNA_REPLICATION		18	0.590012	1.49946	0.0792079	0.139282	1	3238	tags=50%, list=17%, signal=60%
GO_HISTONE_LYSINE_N_METHYLTRANSFERASE_ACTIVITY	GO_HISTONE_LYSINE_N_METHYLTRANSFERASE_ACTIVITY		44	0.475343	1.49726	0.0961538	0.140866	1	2598	tags=41%, list=14%, signal=47%
GO_POSITIVE_REGULATION_OF_NUCLEAR_DIVISION	GO_POSITIVE_REGULATION_OF_NUCLEAR_DIVISION		61	0.384236	1.49687	0.035343	0.140972	1	1697	tags=23%, list=9%, signal=25%
GO_PROTEIN_METHYLTRANSFERASE_ACTIVITY	GO_PROTEIN_METHYLTRANSFERASE_ACTIVITY		83	0.40396	1.49628	0.0855513	0.14125	1	4175	tags=43%, list=22%, signal=56%
GO_TRANSLATION_REGULATOR_ACTIVITY_NUCLEIC_ACID_BINDING	GO_TRANSLATION_REGULATOR_ACTIVITY_NUCLEIC_ACID_BINDING		106	0.422041	1.49585	0.0802239	0.141409	1	6629	tags=65%, list=35%, signal=100%
GO_REGULATION_OF_RETINOIC_ACID_RECEPTOR_SIGNALING_PATHWAY	GO_REGULATION_OF_RETINOIC_ACID_RECEPTOR_SIGNALING_PATHWAY		16	0.498932	1.49569	0.0546559	0.141359	1	7883	tags=63%, list=42%, signal=108%
GO_2_IRON_2_SULFUR_CLUSTER_BINDING	GO_2_IRON_2_SULFUR_CLUSTER_BINDING		21	0.559546	1.4955	0.0853659	0.141318	1	3228	tags=48%, list=17%, signal=57%
GO_N_TERMINAL_PROTEIN_AMINO_ACID_ACETYLATION	GO_N_TERMINAL_PROTEIN_AMINO_ACID_ACETYLATION		16	0.537626	1.49529	0.054326	0.141298	1	6231	tags=69%, list=33%, signal=103%
GO_SMALL_MOLECULE_CATABOLIC_PROCESS	GO_SMALL_MOLECULE_CATABOLIC_PROCESS		432	0.328175	1.49526	0.048583	0.141125	1	5640	tags=42%, list=30%, signal=58%
GO_ORGANOPHOSPHATE_ESTER_TRANSMEMBRANE_TRANSPORTER_ACTIVITY	GO_ORGANOPHOSPHATE_ESTER_TRANSMEMBRANE_TRANSPORTER_ACTIVITY		24	0.487074	1.49523	0.0647773	0.140958	1	6167	tags=54%, list=33%, signal=81%
GO_MRNA_BINDING	GO_MRNA_BINDING		249	0.384395	1.49519	0.0742188	0.140799	1	2967	tags=35%, list=16%, signal=41%
GO_REGULATION_OF_MITOTIC_SPINDLE_ASSEMBLY	GO_REGULATION_OF_MITOTIC_SPINDLE_ASSEMBLY		20	0.563	1.49519	0.0693878	0.140613	1	5976	tags=65%, list=32%, signal=95%
GO_PURINE_NUCLEOSIDE_MONOPHOSPHATE_METABOLIC_PROCESS	GO_PURINE_NUCLEOSIDE_MONOPHOSPHATE_METABOLIC_PROCESS		36	0.448841	1.49481	0.0557692	0.140745	1	5780	tags=58%, list=31%, signal=84%
GO_PEPTIDYL_LYSINE_DIMETHYLATION	GO_PEPTIDYL_LYSINE_DIMETHYLATION		17	0.520161	1.49388	0.0671937	0.141305	1	1889	tags=41%, list=10%, signal=46%
GO_SAGA_TYPE_COMPLEX	GO_SAGA_TYPE_COMPLEX		26	0.48296	1.49387	0.0526316	0.141125	1	6930	tags=58%, list=37%, signal=92%
GO_NUCLEOSIDE_PHOSPHATE_BIOSYNTHETIC_PROCESS	GO_NUCLEOSIDE_PHOSPHATE_BIOSYNTHETIC_PROCESS		252	0.331739	1.49373	0.0298805	0.141058	1	4695	tags=40%, list=25%, signal=52%
GO_NUCLEOBASE_CONTAINING_COMPOUND_TRANSMEMBRANE_TRANSPORTER_ACTIVITY	GO_NUCLEOBASE_CONTAINING_COMPOUND_TRANSMEMBRANE_TRANSPORTER_ACTIVITY		42	0.43964	1.49364	0.0514403	0.140937	1	1841	tags=24%, list=10%, signal=26%
GO_NUCLEOTIDE_EXCISION_REPAIR_DNA_DAMAGE_RECOGNITION	GO_NUCLEOTIDE_EXCISION_REPAIR_DNA_DAMAGE_RECOGNITION		23	0.530445	1.49323	0.0954199	0.141108	1	5075	tags=57%, list=27%, signal=77%
GO_CELLULAR_MODIFIED_AMINO_ACID_BIOSYNTHETIC_PROCESS	GO_CELLULAR_MODIFIED_AMINO_ACID_BIOSYNTHETIC_PROCESS		49	0.452775	1.49305	0.0777311	0.141049	1	4144	tags=49%, list=22%, signal=63%
GO_CORE_PROMOTER_SEQUENCE_SPECIFIC_DNA_BINDING	GO_CORE_PROMOTER_SEQUENCE_SPECIFIC_DNA_BINDING		41	0.440109	1.49271	0.0606618	0.141113	1	4146	tags=41%, list=22%, signal=53%
GO_PURINE_NUCLEOBASE_METABOLIC_PROCESS	GO_PURINE_NUCLEOBASE_METABOLIC_PROCESS		21	0.532578	1.49252	0.0928433	0.141092	1	6758	tags=71%, list=36%, signal=112%
GO_REGULATION_OF_MRNA_3_END_PROCESSING	GO_REGULATION_OF_MRNA_3_END_PROCESSING		27	0.516938	1.4918	0.0707071	0.141479	1	5111	tags=67%, list=27%, signal=92%
GO_POSITIVE_REGULATION_OF_DNA_RECOMBINATION	GO_POSITIVE_REGULATION_OF_DNA_RECOMBINATION		37	0.46526	1.49168	0.0651341	0.14141	1	2596	tags=35%, list=14%, signal=41%
GO_NADH_METABOLIC_PROCESS	GO_NADH_METABOLIC_PROCESS		39	0.456707	1.49161	0.0781563	0.141272	1	5250	tags=46%, list=28%, signal=64%
GO_REGULATION_OF_SPINDLE_ASSEMBLY	GO_REGULATION_OF_SPINDLE_ASSEMBLY		27	0.525273	1.49125	0.0839844	0.141377	1	6001	tags=59%, list=32%, signal=87%
GO_DNA_DEALKYLATION	GO_DNA_DEALKYLATION		33	0.44662	1.49123	0.0525328	0.141204	1	4412	tags=39%, list=24%, signal=51%
GO_OXIDOREDUCTION_COENZYME_METABOLIC_PROCESS	GO_OXIDOREDUCTION_COENZYME_METABOLIC_PROCESS		52	0.393995	1.49112	0.043299	0.141108	1	5415	tags=50%, list=29%, signal=70%
GO_RIBONUCLEOSIDE_TRIPHOSPHATE_BIOSYNTHETIC_PROCESS	GO_RIBONUCLEOSIDE_TRIPHOSPHATE_BIOSYNTHETIC_PROCESS		48	0.412082	1.49094	0.0496894	0.141078	1	3620	tags=42%, list=19%, signal=52%
GO_CENTRIOLE	GO_CENTRIOLE		137	0.389581	1.48913	0.068	0.142386	1	3012	tags=31%, list=16%, signal=37%
GO_LYSINE_ACETYLATED_HISTONE_BINDING	GO_LYSINE_ACETYLATED_HISTONE_BINDING		19	0.550664	1.48897	0.0764925	0.142333	1	4557	tags=58%, list=24%, signal=76%
GO_TRANSFERASE_ACTIVITY_TRANSFERRING_ALKYL_OR_ARYL_OTHER_THAN_METHYL_GROUPS	GO_TRANSFERASE_ACTIVITY_TRANSFERRING_ALKYL_OR_ARYL_OTHER_THAN_METHYL_GROUPS		54	0.43214	1.48874	0.0608519	0.142333	1	6329	tags=59%, list=34%, signal=89%
GO_HISTONE_H4_K16_ACETYLATION	GO_HISTONE_H4_K16_ACETYLATION		20	0.523876	1.48757	0.0873786	0.143066	1	2440	tags=30%, list=13%, signal=34%
GO_FOLIC_ACID_METABOLIC_PROCESS	GO_FOLIC_ACID_METABOLIC_PROCESS		19	0.521369	1.48745	0.0755102	0.142973	1	2830	tags=47%, list=15%, signal=56%
GO_NEGATIVE_REGULATION_OF_HISTONE_MODIFICATION	GO_NEGATIVE_REGULATION_OF_HISTONE_MODIFICATION		39	0.423132	1.48711	0.0617761	0.14306	1	4683	tags=41%, list=25%, signal=55%
GO_CELL_DIFFERENTIATION_INVOLVED_IN_EMBRYONIC_PLACENTA_DEVELOPMENT	GO_CELL_DIFFERENTIATION_INVOLVED_IN_EMBRYONIC_PLACENTA_DEVELOPMENT		27	0.462107	1.48697	0.065764	0.142978	1	4335	tags=48%, list=23%, signal=63%
GO_REGULATION_OF_TYPE_I_INTERFERON_MEDIATED_SIGNALING_PATHWAY	GO_REGULATION_OF_TYPE_I_INTERFERON_MEDIATED_SIGNALING_PATHWAY		34	0.463508	1.48608	0.0834846	0.143468	1	4769	tags=50%, list=25%, signal=67%
GO_HEME_METABOLIC_PROCESS	GO_HEME_METABOLIC_PROCESS		30	0.481785	1.48444	0.0912621	0.144655	1	3784	tags=40%, list=20%, signal=50%
GO_MICROBODY	GO_MICROBODY		131	0.378163	1.48422	0.0502092	0.14466	1	4957	tags=42%, list=26%, signal=57%
GO_RIG_I_SIGNALING_PATHWAY	GO_RIG_I_SIGNALING_PATHWAY		20	0.482144	1.48281	0.0623819	0.14564	1	2903	tags=35%, list=16%, signal=41%
GO_FORMATION_OF_EXTRACHROMOSOMAL_CIRCULAR_DNA	GO_FORMATION_OF_EXTRACHROMOSOMAL_CIRCULAR_DNA		15	0.573551	1.4826	0.0893536	0.145612	1	7222	tags=87%, list=39%, signal=141%
GO_V_D_J_RECOMBINATION	GO_V_D_J_RECOMBINATION		15	0.567558	1.48239	0.0821643	0.145591	1	2450	tags=47%, list=13%, signal=54%
GO_BRANCHED_CHAIN_AMINO_ACID_METABOLIC_PROCESS	GO_BRANCHED_CHAIN_AMINO_ACID_METABOLIC_PROCESS		21	0.530968	1.48209	0.100394	0.145651	1	5596	tags=67%, list=30%, signal=95%
GO_PYRIMIDINE_NUCLEOBASE_METABOLIC_PROCESS	GO_PYRIMIDINE_NUCLEOBASE_METABOLIC_PROCESS		16	0.536553	1.4819	0.101145	0.145612	1	5090	tags=63%, list=27%, signal=86%
GO_RNA_POLYMERASE_II_CORE_COMPLEX	GO_RNA_POLYMERASE_II_CORE_COMPLEX		15	0.573622	1.48028	0.0750988	0.146728	1	5657	tags=67%, list=30%, signal=95%
GO_RNA_INTERFERENCE	GO_RNA_INTERFERENCE		16	0.567295	1.48022	0.0917969	0.146589	1	4768	tags=63%, list=25%, signal=84%
GO_PROTEIN_N_LINKED_GLYCOSYLATION	GO_PROTEIN_N_LINKED_GLYCOSYLATION		78	0.423807	1.47984	0.0758483	0.146708	1	6104	tags=59%, list=33%, signal=87%
GO_NEGATIVE_REGULATION_OF_DNA_REPLICATION	GO_NEGATIVE_REGULATION_OF_DNA_REPLICATION		32	0.491865	1.47885	0.1	0.147338	1	3617	tags=44%, list=19%, signal=54%
GO_ESTABLISHMENT_OF_MITOTIC_SPINDLE_LOCALIZATION	GO_ESTABLISHMENT_OF_MITOTIC_SPINDLE_LOCALIZATION		35	0.463083	1.47833	0.088015	0.147585	1	1800	tags=34%, list=10%, signal=38%
GO_NUCLEOSIDE_BISPHOSPHATE_BIOSYNTHETIC_PROCESS	GO_NUCLEOSIDE_BISPHOSPHATE_BIOSYNTHETIC_PROCESS		67	0.402407	1.47748	0.0404858	0.1481	1	5596	tags=51%, list=30%, signal=72%
GO_POSITIVE_REGULATION_OF_PROTEIN_MODIFICATION_BY_SMALL_PROTEIN_CONJUGATION_OR_REMOVAL	GO_POSITIVE_REGULATION_OF_PROTEIN_MODIFICATION_BY_SMALL_PROTEIN_CONJUGATION_OR_REMOVAL		132	0.348864	1.47698	0.0412574	0.148323	1	4302	tags=37%, list=23%, signal=48%
GO_UBIQUITIN_BINDING	GO_UBIQUITIN_BINDING		74	0.391623	1.47646	0.0671937	0.148559	1	5788	tags=46%, list=31%, signal=66%
GO_SEX_CHROMOSOME	GO_SEX_CHROMOSOME		25	0.491069	1.47577	0.0916179	0.14892	1	3411	tags=36%, list=18%, signal=44%
GO_PROTEIN_IMPORT	GO_PROTEIN_IMPORT		190	0.345647	1.47528	0.037037	0.149113	1	3627	tags=36%, list=19%, signal=45%
GO_CYTOSKELETON_DEPENDENT_CYTOKINESIS	GO_CYTOSKELETON_DEPENDENT_CYTOKINESIS		85	0.380983	1.47421	0.0752475	0.149829	1	4740	tags=44%, list=25%, signal=58%
GO_GAMMA_TUBULIN_COMPLEX	GO_GAMMA_TUBULIN_COMPLEX		20	0.511467	1.47357	0.0728745	0.150208	1	2846	tags=45%, list=15%, signal=53%
GO_HYDROLASE_ACTIVITY_ACTING_ON_CARBON_NITROGEN_BUT_NOT_PEPTIDE_BONDS_IN_LINEAR_AMIDES	GO_HYDROLASE_ACTIVITY_ACTING_ON_CARBON_NITROGEN_BUT_NOT_PEPTIDE_BONDS_IN_LINEAR_AMIDES		72	0.353278	1.47241	0.0239521	0.150948	1	6585	tags=51%, list=35%, signal=79%
GO_CARBOXY_LYASE_ACTIVITY	GO_CARBOXY_LYASE_ACTIVITY		34	0.43663	1.47215	0.0761719	0.150982	1	5069	tags=47%, list=27%, signal=64%
GO_SPINDLE_LOCALIZATION	GO_SPINDLE_LOCALIZATION		50	0.426116	1.47198	0.0914179	0.150927	1	1800	tags=32%, list=10%, signal=35%
GO_EUKARYOTIC_48S_PREINITIATION_COMPLEX	GO_EUKARYOTIC_48S_PREINITIATION_COMPLEX		15	0.638935	1.47107	0.0884615	0.15148	1	6516	tags=93%, list=35%, signal=143%
GO_EUKARYOTIC_TRANSLATION_INITIATION_FACTOR_3_COMPLEX	GO_EUKARYOTIC_TRANSLATION_INITIATION_FACTOR_3_COMPLEX		16	0.613067	1.47085	0.109228	0.151469	1	6516	tags=88%, list=35%, signal=134%
GO_NUCLEAR_BODY_ORGANIZATION	GO_NUCLEAR_BODY_ORGANIZATION		16	0.491635	1.46994	0.0673077	0.152071	1	1570	tags=31%, list=8%, signal=34%
GO_POSITIVE_REGULATION_OF_TRANSCRIPTION_ELONGATION_FROM_RNA_POLYMERASE_II_PROMOTER	GO_POSITIVE_REGULATION_OF_TRANSCRIPTION_ELONGATION_FROM_RNA_POLYMERASE_II_PROMOTER		18	0.515593	1.46847	0.0861057	0.153153	1	4166	tags=50%, list=22%, signal=64%
GO_H4_HISTONE_ACETYLTRANSFERASE_COMPLEX	GO_H4_HISTONE_ACETYLTRANSFERASE_COMPLEX		41	0.433451	1.46826	0.0888031	0.153135	1	2800	tags=29%, list=15%, signal=34%
GO_MONOSACCHARIDE_BIOSYNTHETIC_PROCESS	GO_MONOSACCHARIDE_BIOSYNTHETIC_PROCESS		94	0.388264	1.46634	0.049896	0.154591	1	5194	tags=44%, list=28%, signal=60%
GO_MICROBODY_MEMBRANE	GO_MICROBODY_MEMBRANE		59	0.416501	1.46588	0.0723141	0.154782	1	4277	tags=44%, list=23%, signal=57%
GO_HISTONE_H4_K5_ACETYLATION	GO_HISTONE_H4_K5_ACETYLATION		16	0.547839	1.46519	0.0809249	0.155186	1	2440	tags=31%, list=13%, signal=36%
GO_MITOCHONDRIAL_OUTER_MEMBRANE_PERMEABILIZATION	GO_MITOCHONDRIAL_OUTER_MEMBRANE_PERMEABILIZATION		53	0.414217	1.46259	0.0633663	0.157229	1	6546	tags=55%, list=35%, signal=84%
GO_NUCLEOTIDASE_ACTIVITY	GO_NUCLEOTIDASE_ACTIVITY		15	0.499835	1.46179	0.0724346	0.157765	1	3544	tags=40%, list=19%, signal=49%
GO_LYSINE_N_METHYLTRANSFERASE_ACTIVITY	GO_LYSINE_N_METHYLTRANSFERASE_ACTIVITY		57	0.420432	1.4615	0.105769	0.15781	1	3137	tags=39%, list=17%, signal=46%
GO_SOMATIC_DIVERSIFICATION_OF_IMMUNE_RECEPTORS_VIA_GERMLINE_RECOMBINATION_WITHIN_A_SINGLE_LOCUS	GO_SOMATIC_DIVERSIFICATION_OF_IMMUNE_RECEPTORS_VIA_GERMLINE_RECOMBINATION_WITHIN_A_SINGLE_LOCUS		60	0.436036	1.46115	0.0769231	0.157919	1	2596	tags=32%, list=14%, signal=37%
GO_SCF_DEPENDENT_PROTEASOMAL_UBIQUITIN_DEPENDENT_PROTEIN_CATABOLIC_PROCESS	GO_SCF_DEPENDENT_PROTEASOMAL_UBIQUITIN_DEPENDENT_PROTEIN_CATABOLIC_PROCESS		93	0.413188	1.45996	0.110664	0.158761	1	3762	tags=45%, list=20%, signal=56%
GO_REGULATION_OF_HISTONE_METHYLATION	GO_REGULATION_OF_HISTONE_METHYLATION		64	0.411501	1.45979	0.0770713	0.158703	1	4993	tags=45%, list=27%, signal=62%
GO_ESTABLISHMENT_OF_PROTEIN_LOCALIZATION_TO_MEMBRANE	GO_ESTABLISHMENT_OF_PROTEIN_LOCALIZATION_TO_MEMBRANE		319	0.36019	1.4585	0.111753	0.159643	1	4610	tags=45%, list=25%, signal=58%
GO_CARBOXY_TERMINAL_DOMAIN_PROTEIN_KINASE_COMPLEX	GO_CARBOXY_TERMINAL_DOMAIN_PROTEIN_KINASE_COMPLEX		19	0.565191	1.4585	0.0930693	0.159447	1	6498	tags=79%, list=35%, signal=121%
GO_UBIQUITIN_LIKE_PROTEIN_BINDING	GO_UBIQUITIN_LIKE_PROTEIN_BINDING		94	0.376559	1.45823	0.0737052	0.159474	1	6045	tags=48%, list=32%, signal=70%
GO_NEGATIVE_REGULATION_OF_TELOMERE_MAINTENANCE_VIA_TELOMERE_LENGTHENING	GO_NEGATIVE_REGULATION_OF_TELOMERE_MAINTENANCE_VIA_TELOMERE_LENGTHENING		26	0.492292	1.45761	0.080292	0.159815	1	5369	tags=50%, list=29%, signal=70%
GO_DNA_BINDING_BENDING	GO_DNA_BINDING_BENDING		18	0.510145	1.45688	0.0845361	0.160264	1	3440	tags=44%, list=18%, signal=54%
GO_POSITIVE_REGULATION_OF_GLIAL_CELL_PROLIFERATION	GO_POSITIVE_REGULATION_OF_GLIAL_CELL_PROLIFERATION		15	0.513802	1.45591	0.0698603	0.160922	1	2280	tags=33%, list=12%, signal=38%
GO_GENERAL_TRANSCRIPTION_INITIATION_FACTOR_ACTIVITY	GO_GENERAL_TRANSCRIPTION_INITIATION_FACTOR_ACTIVITY		18	0.559511	1.45496	0.093254	0.161553	1	6983	tags=78%, list=37%, signal=124%
GO_INNATE_IMMUNE_RESPONSE_ACTIVATING_CELL_SURFACE_RECEPTOR_SIGNALING_PATHWAY	GO_INNATE_IMMUNE_RESPONSE_ACTIVATING_CELL_SURFACE_RECEPTOR_SIGNALING_PATHWAY		113	0.389136	1.45492	0.104364	0.161403	1	5083	tags=45%, list=27%, signal=62%
GO_POSITIVE_REGULATION_OF_UBIQUITIN_PROTEIN_TRANSFERASE_ACTIVITY	GO_POSITIVE_REGULATION_OF_UBIQUITIN_PROTEIN_TRANSFERASE_ACTIVITY		33	0.438218	1.45456	0.078	0.161525	1	4109	tags=42%, list=22%, signal=54%
GO_GLYCOLYTIC_PROCESS_THROUGH_FRUCTOSE_6_PHOSPHATE	GO_GLYCOLYTIC_PROCESS_THROUGH_FRUCTOSE_6_PHOSPHATE		27	0.492584	1.45243	0.111562	0.163189	1	5810	tags=52%, list=31%, signal=75%
GO_BASAL_TRANSCRIPTION_MACHINERY_BINDING	GO_BASAL_TRANSCRIPTION_MACHINERY_BINDING		55	0.429401	1.45213	0.094	0.163269	1	6626	tags=67%, list=35%, signal=104%
GO_NUCLEOSIDE_METABOLIC_PROCESS	GO_NUCLEOSIDE_METABOLIC_PROCESS		103	0.360973	1.45093	0.0618763	0.164121	1	4466	tags=41%, list=24%, signal=53%
GO_MODIFICATION_DEPENDENT_PROTEIN_BINDING	GO_MODIFICATION_DEPENDENT_PROTEIN_BINDING		141	0.374767	1.44968	0.0945946	0.165027	1	4996	tags=39%, list=27%, signal=53%
GO_PEPTIDYL_ARGININE_MODIFICATION	GO_PEPTIDYL_ARGININE_MODIFICATION		27	0.423703	1.44918	0.064833	0.165257	1	4557	tags=41%, list=24%, signal=54%
GO_RNA_POLYMERASE_II_PREINITIATION_COMPLEX_ASSEMBLY	GO_RNA_POLYMERASE_II_PREINITIATION_COMPLEX_ASSEMBLY		26	0.481025	1.44829	0.086785	0.165826	1	7043	tags=62%, list=38%, signal=99%
GO_TRANSCRIPTION_INITIATION_FROM_RNA_POLYMERASE_I_PROMOTER	GO_TRANSCRIPTION_INITIATION_FROM_RNA_POLYMERASE_I_PROMOTER		35	0.479512	1.44797	0.118812	0.165911	1	6492	tags=74%, list=35%, signal=114%
GO_HISTONE_METHYLTRANSFERASE_ACTIVITY	GO_HISTONE_METHYLTRANSFERASE_ACTIVITY		55	0.436982	1.44773	0.104449	0.165944	1	2598	tags=38%, list=14%, signal=44%
GO_RETROGRADE_VESICLE_MEDIATED_TRANSPORT_GOLGI_TO_ENDOPLASMIC_RETICULUM	GO_RETROGRADE_VESICLE_MEDIATED_TRANSPORT_GOLGI_TO_ENDOPLASMIC_RETICULUM		85	0.433337	1.44756	0.0949495	0.165893	1	5446	tags=49%, list=29%, signal=69%
GO_PROTEIN_TARGETING_TO_MEMBRANE	GO_PROTEIN_TARGETING_TO_MEMBRANE		191	0.415153	1.44714	0.156126	0.166065	1	4567	tags=49%, list=24%, signal=64%
GO_CELLULAR_KETONE_METABOLIC_PROCESS	GO_CELLULAR_KETONE_METABOLIC_PROCESS		234	0.332616	1.44695	0.0616302	0.166032	1	5278	tags=41%, list=28%, signal=57%
GO_PROTEIN_LOCALIZATION_TO_MICROTUBULE_ORGANIZING_CENTER	GO_PROTEIN_LOCALIZATION_TO_MICROTUBULE_ORGANIZING_CENTER		32	0.469466	1.44682	0.0963391	0.165949	1	2873	tags=34%, list=15%, signal=41%
GO_MITOTIC_G2_M_TRANSITION_CHECKPOINT	GO_MITOTIC_G2_M_TRANSITION_CHECKPOINT		29	0.459319	1.44641	0.108108	0.166132	1	2340	tags=34%, list=13%, signal=39%
GO_INTERLEUKIN_1_MEDIATED_SIGNALING_PATHWAY	GO_INTERLEUKIN_1_MEDIATED_SIGNALING_PATHWAY		98	0.418372	1.44526	0.13215	0.166947	1	5002	tags=50%, list=27%, signal=68%
GO_DOSAGE_COMPENSATION	GO_DOSAGE_COMPENSATION		16	0.552572	1.44226	0.111954	0.169381	1	5665	tags=63%, list=30%, signal=90%
GO_MAGNESIUM_ION_BINDING	GO_MAGNESIUM_ION_BINDING		204	0.320598	1.44213	0.0373281	0.16928	1	4640	tags=39%, list=25%, signal=51%
GO_NEGATIVE_REGULATION_OF_CHROMATIN_ORGANIZATION	GO_NEGATIVE_REGULATION_OF_CHROMATIN_ORGANIZATION		48	0.405358	1.44174	0.0949612	0.169426	1	5549	tags=46%, list=30%, signal=65%
GO_GLUCOSE_CATABOLIC_PROCESS	GO_GLUCOSE_CATABOLIC_PROCESS		34	0.445391	1.4416	0.0885312	0.16935	1	5810	tags=50%, list=31%, signal=72%
GO_NUCLEOSIDE_TRIPHOSPHATE_METABOLIC_PROCESS	GO_NUCLEOSIDE_TRIPHOSPHATE_METABOLIC_PROCESS		87	0.357111	1.44083	0.0785855	0.169833	1	3620	tags=37%, list=19%, signal=45%
GO_ACETYL_COA_BIOSYNTHETIC_PROCESS	GO_ACETYL_COA_BIOSYNTHETIC_PROCESS		21	0.524531	1.4405	0.106509	0.169937	1	5596	tags=67%, list=30%, signal=95%
GO_PROTEIN_DNA_COMPLEX_DISASSEMBLY	GO_PROTEIN_DNA_COMPLEX_DISASSEMBLY		18	0.547298	1.43986	0.122568	0.170344	1	6253	tags=78%, list=33%, signal=117%
GO_CELLULAR_RESPONSE_TO_REACTIVE_NITROGEN_SPECIES	GO_CELLULAR_RESPONSE_TO_REACTIVE_NITROGEN_SPECIES		18	0.492381	1.43941	0.076779	0.170554	1	1849	tags=28%, list=10%, signal=31%
GO_REGULATION_OF_CHOLESTEROL_METABOLIC_PROCESS	GO_REGULATION_OF_CHOLESTEROL_METABOLIC_PROCESS		56	0.431663	1.43927	0.109533	0.170475	1	4932	tags=50%, list=26%, signal=68%
GO_PROTEIN_EXIT_FROM_ENDOPLASMIC_RETICULUM	GO_PROTEIN_EXIT_FROM_ENDOPLASMIC_RETICULUM		44	0.455921	1.43876	0.0990291	0.170727	1	6532	tags=57%, list=35%, signal=87%
GO_ENERGY_DERIVATION_BY_OXIDATION_OF_ORGANIC_COMPOUNDS	GO_ENERGY_DERIVATION_BY_OXIDATION_OF_ORGANIC_COMPOUNDS		269	0.368535	1.43825	0.11976	0.171015	1	5032	tags=46%, list=27%, signal=63%
GO_CELLULAR_RESPONSE_TO_NITRIC_OXIDE	GO_CELLULAR_RESPONSE_TO_NITRIC_OXIDE		15	0.514756	1.43716	0.0716981	0.171793	1	1849	tags=33%, list=10%, signal=37%
GO_REGULATION_OF_GENE_EXPRESSION_BY_GENETIC_IMPRINTING	GO_REGULATION_OF_GENE_EXPRESSION_BY_GENETIC_IMPRINTING		19	0.479035	1.43583	0.0846457	0.172822	1	4765	tags=47%, list=25%, signal=63%
GO_HISTONE_MONOUBIQUITINATION	GO_HISTONE_MONOUBIQUITINATION		29	0.467368	1.43571	0.111336	0.172729	1	6676	tags=62%, list=36%, signal=96%
GO_NEGATIVE_REGULATION_OF_PROTEOLYSIS_INVOLVED_IN_CELLULAR_PROTEIN_CATABOLIC_PROCESS	GO_NEGATIVE_REGULATION_OF_PROTEOLYSIS_INVOLVED_IN_CELLULAR_PROTEIN_CATABOLIC_PROCESS		71	0.368161	1.43324	0.0755814	0.17482	1	6545	tags=49%, list=35%, signal=76%
GO_REGULATION_OF_TRANSLATION_IN_RESPONSE_TO_STRESS	GO_REGULATION_OF_TRANSLATION_IN_RESPONSE_TO_STRESS		18	0.511392	1.43289	0.105882	0.174936	1	6505	tags=56%, list=35%, signal=85%
GO_POSITIVE_REGULATION_OF_MRNA_METABOLIC_PROCESS	GO_POSITIVE_REGULATION_OF_MRNA_METABOLIC_PROCESS		76	0.405544	1.43276	0.0851064	0.174856	1	5111	tags=46%, list=27%, signal=63%
GO_COENZYME_BINDING	GO_COENZYME_BINDING		282	0.339983	1.43189	0.0772358	0.175448	1	6555	tags=54%, list=35%, signal=82%
GO_MITOCHONDRIAL_CALCIUM_ION_HOMEOSTASIS	GO_MITOCHONDRIAL_CALCIUM_ION_HOMEOSTASIS		25	0.421871	1.43021	0.0856031	0.176789	1	3878	tags=40%, list=21%, signal=50%
GO_ENDOPLASMIC_RETICULUM_TO_CYTOSOL_TRANSPORT	GO_ENDOPLASMIC_RETICULUM_TO_CYTOSOL_TRANSPORT		28	0.506802	1.42964	0.116601	0.177108	1	7762	tags=64%, list=41%, signal=110%
GO_FATTY_ACID_CATABOLIC_PROCESS	GO_FATTY_ACID_CATABOLIC_PROCESS		103	0.397697	1.42952	0.10766	0.177024	1	5392	tags=50%, list=29%, signal=69%
GO_DISULFIDE_OXIDOREDUCTASE_ACTIVITY	GO_DISULFIDE_OXIDOREDUCTASE_ACTIVITY		39	0.469578	1.42914	0.125761	0.17716	1	3076	tags=49%, list=16%, signal=58%
GO_CYCLIN_DEPENDENT_PROTEIN_KINASE_ACTIVITY	GO_CYCLIN_DEPENDENT_PROTEIN_KINASE_ACTIVITY		30	0.412315	1.42901	0.0770751	0.177057	1	5980	tags=60%, list=32%, signal=88%
GO_RIBOSE_PHOSPHATE_BIOSYNTHETIC_PROCESS	GO_RIBOSE_PHOSPHATE_BIOSYNTHETIC_PROCESS		166	0.328727	1.42709	0.0551181	0.17857	1	4686	tags=40%, list=25%, signal=53%
GO_SOMATIC_RECOMBINATION_OF_IMMUNOGLOBULIN_GENE_SEGMENTS	GO_SOMATIC_RECOMBINATION_OF_IMMUNOGLOBULIN_GENE_SEGMENTS		50	0.425062	1.42706	0.0948767	0.17838	1	2596	tags=30%, list=14%, signal=35%
GO_ORGANIC_ACID_CATABOLIC_PROCESS	GO_ORGANIC_ACID_CATABOLIC_PROCESS		267	0.336022	1.42627	0.0767635	0.178915	1	5272	tags=42%, list=28%, signal=57%
GO_NEGATIVE_REGULATION_OF_CELLULAR_PROTEIN_CATABOLIC_PROCESS	GO_NEGATIVE_REGULATION_OF_CELLULAR_PROTEIN_CATABOLIC_PROCESS		85	0.357732	1.4256	0.0473373	0.179315	1	5338	tags=40%, list=29%, signal=56%
GO_RESPONSE_TO_INTERLEUKIN_12	GO_RESPONSE_TO_INTERLEUKIN_12		49	0.444785	1.42533	0.129771	0.179372	1	4372	tags=41%, list=23%, signal=53%
GO_NEGATIVE_REGULATION_OF_PROTEIN_ACETYLATION	GO_NEGATIVE_REGULATION_OF_PROTEIN_ACETYLATION		22	0.449265	1.42472	0.0758755	0.179764	1	1384	tags=27%, list=7%, signal=29%
GO_APOPTOTIC_MITOCHONDRIAL_CHANGES	GO_APOPTOTIC_MITOCHONDRIAL_CHANGES		116	0.350046	1.42434	0.0728347	0.179922	1	4386	tags=37%, list=23%, signal=48%
GO_NUCLEAR_MEMBRANE	GO_NUCLEAR_MEMBRANE		291	0.31529	1.42347	0.044	0.180559	1	5047	tags=41%, list=27%, signal=55%
GO_MITOCHONDRION_MORPHOGENESIS	GO_MITOCHONDRION_MORPHOGENESIS		21	0.485535	1.42209	0.0951456	0.181656	1	2075	tags=38%, list=11%, signal=43%
GO_CARBON_CARBON_LYASE_ACTIVITY	GO_CARBON_CARBON_LYASE_ACTIVITY		50	0.402193	1.42132	0.0781893	0.182194	1	6188	tags=50%, list=33%, signal=75%
GO_SINGLE_STRANDED_RNA_BINDING	GO_SINGLE_STRANDED_RNA_BINDING		81	0.394836	1.42115	0.120079	0.182142	1	2822	tags=37%, list=15%, signal=43%
GO_ER_NUCLEUS_SIGNALING_PATHWAY	GO_ER_NUCLEUS_SIGNALING_PATHWAY		45	0.440117	1.42068	0.118343	0.182349	1	6445	tags=53%, list=34%, signal=81%
GO_TRANSLATION_PREINITIATION_COMPLEX	GO_TRANSLATION_PREINITIATION_COMPLEX		18	0.571275	1.42035	0.123106	0.18246	1	6516	tags=78%, list=35%, signal=119%
GO_OXIDOREDUCTASE_ACTIVITY_ACTING_ON_CH_OH_GROUP_OF_DONORS	GO_OXIDOREDUCTASE_ACTIVITY_ACTING_ON_CH_OH_GROUP_OF_DONORS		126	0.377675	1.42001	0.113684	0.182546	1	6942	tags=56%, list=37%, signal=88%
GO_HISTONE_PHOSPHORYLATION	GO_HISTONE_PHOSPHORYLATION		36	0.406578	1.4197	0.0931174	0.182633	1	2814	tags=33%, list=15%, signal=39%
GO_RESPONSE_TO_IONIZING_RADIATION	GO_RESPONSE_TO_IONIZING_RADIATION		139	0.365332	1.41927	0.0700389	0.18286	1	5162	tags=46%, list=28%, signal=63%
GO_REPRESSING_TRANSCRIPTION_FACTOR_BINDING	GO_REPRESSING_TRANSCRIPTION_FACTOR_BINDING		71	0.362563	1.41739	0.0761905	0.184479	1	1461	tags=21%, list=8%, signal=23%
GO_COVALENT_CHROMATIN_MODIFICATION	GO_COVALENT_CHROMATIN_MODIFICATION		450	0.323575	1.41613	0.095064	0.18548	1	4765	tags=36%, list=25%, signal=47%
GO_HEAT_SHOCK_PROTEIN_BINDING	GO_HEAT_SHOCK_PROTEIN_BINDING		117	0.342796	1.41581	0.065764	0.185566	1	5053	tags=43%, list=27%, signal=58%
GO_PROTEIN_N_TERMINUS_BINDING	GO_PROTEIN_N_TERMINUS_BINDING		108	0.352851	1.41514	0.0677291	0.185985	1	4634	tags=38%, list=25%, signal=50%
GO_LIGASE_ACTIVITY_FORMING_CARBON_SULFUR_BONDS	GO_LIGASE_ACTIVITY_FORMING_CARBON_SULFUR_BONDS		40	0.419365	1.41499	0.0685225	0.185917	1	6533	tags=58%, list=35%, signal=88%
GO_PHOSPHATIDYLETHANOLAMINE_BIOSYNTHETIC_PROCESS	GO_PHOSPHATIDYLETHANOLAMINE_BIOSYNTHETIC_PROCESS		15	0.5013	1.41469	0.0910891	0.186023	1	5752	tags=60%, list=31%, signal=87%
GO_S_ACYLTRANSFERASE_ACTIVITY	GO_S_ACYLTRANSFERASE_ACTIVITY		32	0.415885	1.41437	0.084507	0.186134	1	7030	tags=56%, list=38%, signal=90%
GO_CELLULAR_RESPONSE_TO_UV	GO_CELLULAR_RESPONSE_TO_UV		78	0.37495	1.41347	0.0801527	0.186756	1	4463	tags=44%, list=24%, signal=57%
GO_PROTEIN_HETEROTETRAMERIZATION	GO_PROTEIN_HETEROTETRAMERIZATION		26	0.441464	1.41282	0.0885312	0.187197	1	1299	tags=31%, list=7%, signal=33%
GO_PROTEIN_INSERTION_INTO_MITOCHONDRIAL_MEMBRANE_INVOLVED_IN_APOPTOTIC_SIGNALING_PATHWAY	GO_PROTEIN_INSERTION_INTO_MITOCHONDRIAL_MEMBRANE_INVOLVED_IN_APOPTOTIC_SIGNALING_PATHWAY		30	0.433117	1.41233	0.11002	0.187449	1	7139	tags=67%, list=38%, signal=108%
GO_REGULATION_OF_STEM_CELL_DIFFERENTIATION	GO_REGULATION_OF_STEM_CELL_DIFFERENTIATION		114	0.358599	1.41232	0.0912548	0.187251	1	3624	tags=42%, list=19%, signal=52%
GO_NADP_BINDING	GO_NADP_BINDING		51	0.38384	1.41091	0.0989899	0.188333	1	3904	tags=37%, list=21%, signal=47%
GO_NUCLEOSIDE_BISPHOSPHATE_METABOLIC_PROCESS	GO_NUCLEOSIDE_BISPHOSPHATE_METABOLIC_PROCESS		138	0.350592	1.40928	0.0804829	0.189786	1	5596	tags=43%, list=30%, signal=61%
GO_PEPTIDYL_ARGININE_METHYLATION	GO_PEPTIDYL_ARGININE_METHYLATION		15	0.491634	1.40812	0.0961538	0.190726	1	4557	tags=53%, list=24%, signal=70%
GO_COFACTOR_BINDING	GO_COFACTOR_BINDING		484	0.310986	1.40791	0.0697211	0.190722	1	6555	tags=49%, list=35%, signal=73%
GO_NEGATIVE_REGULATION_OF_TELOMERE_MAINTENANCE	GO_NEGATIVE_REGULATION_OF_TELOMERE_MAINTENANCE		35	0.444625	1.40789	0.107335	0.190523	1	5369	tags=46%, list=29%, signal=64%
GO_LYASE_ACTIVITY	GO_LYASE_ACTIVITY		182	0.327244	1.40787	0.0585774	0.19033	1	3318	tags=32%, list=18%, signal=38%
GO_OXIDOREDUCTASE_ACTIVITY_ACTING_ON_A_HEME_GROUP_OF_DONORS	GO_OXIDOREDUCTASE_ACTIVITY_ACTING_ON_A_HEME_GROUP_OF_DONORS		27	0.532784	1.4077	0.164659	0.19028	1	4427	tags=63%, list=24%, signal=82%
GO_PROTEIN_QUALITY_CONTROL_FOR_MISFOLDED_OR_INCOMPLETELY_SYNTHESIZED_PROTEINS	GO_PROTEIN_QUALITY_CONTROL_FOR_MISFOLDED_OR_INCOMPLETELY_SYNTHESIZED_PROTEINS		28	0.44548	1.40716	0.115163	0.190572	1	6045	tags=57%, list=32%, signal=84%
GO_ELECTRON_TRANSFER_ACTIVITY	GO_ELECTRON_TRANSFER_ACTIVITY		110	0.432334	1.40673	0.157787	0.19078	1	4542	tags=53%, list=24%, signal=69%
GO_MITOTIC_CYTOKINETIC_PROCESS	GO_MITOTIC_CYTOKINETIC_PROCESS		23	0.483242	1.4067	0.149606	0.190598	1	5711	tags=61%, list=31%, signal=88%
GO_DEMETHYLATION	GO_DEMETHYLATION		71	0.360498	1.40668	0.0692308	0.190409	1	4412	tags=31%, list=24%, signal=40%
GO_DNA_REPLICATION_FACTOR_A_COMPLEX	GO_DNA_REPLICATION_FACTOR_A_COMPLEX		16	0.500882	1.40658	0.0912698	0.190291	1	2414	tags=38%, list=13%, signal=43%
GO_REGULATION_OF_MITOCHONDRIAL_MEMBRANE_PERMEABILITY_INVOLVED_IN_APOPTOTIC_PROCESS	GO_REGULATION_OF_MITOCHONDRIAL_MEMBRANE_PERMEABILITY_INVOLVED_IN_APOPTOTIC_PROCESS		59	0.385518	1.40641	0.0727273	0.190257	1	6546	tags=51%, list=35%, signal=78%
GO_ALCOHOL_DEHYDROGENASE_NADPPLUS_ACTIVITY	GO_ALCOHOL_DEHYDROGENASE_NADPPLUS_ACTIVITY		20	0.509706	1.40597	0.128631	0.19045	1	5515	tags=50%, list=29%, signal=71%
GO_REGULATION_OF_INTRINSIC_APOPTOTIC_SIGNALING_PATHWAY	GO_REGULATION_OF_INTRINSIC_APOPTOTIC_SIGNALING_PATHWAY		154	0.333768	1.40501	0.0745968	0.191211	1	4467	tags=39%, list=24%, signal=51%
GO_MICROTUBULE_ASSOCIATED_COMPLEX	GO_MICROTUBULE_ASSOCIATED_COMPLEX		149	0.335932	1.40493	0.0876827	0.191076	1	3734	tags=30%, list=20%, signal=37%
GO_NUCLEOSIDE_SALVAGE	GO_NUCLEOSIDE_SALVAGE		16	0.523488	1.40385	0.122699	0.191891	1	5641	tags=63%, list=30%, signal=89%
GO_MEMBRANE_DOCKING	GO_MEMBRANE_DOCKING		178	0.335973	1.40264	0.0778443	0.192797	1	3789	tags=31%, list=20%, signal=39%
GO_HYDRO_LYASE_ACTIVITY	GO_HYDRO_LYASE_ACTIVITY		53	0.388029	1.40223	0.0813492	0.192991	1	6357	tags=57%, list=34%, signal=85%
GO_PORE_COMPLEX_ASSEMBLY	GO_PORE_COMPLEX_ASSEMBLY		20	0.505041	1.40201	0.133981	0.192963	1	3055	tags=55%, list=16%, signal=66%
GO_METHYLATED_HISTONE_BINDING	GO_METHYLATED_HISTONE_BINDING		65	0.411154	1.40002	0.12426	0.194729	1	4964	tags=40%, list=27%, signal=54%
GO_CYCLOSPORIN_A_BINDING	GO_CYCLOSPORIN_A_BINDING		20	0.507631	1.39964	0.117296	0.194882	1	6212	tags=70%, list=33%, signal=105%
GO_PHOSPHATIDYLCHOLINE_BIOSYNTHETIC_PROCESS	GO_PHOSPHATIDYLCHOLINE_BIOSYNTHETIC_PROCESS		38	0.415597	1.39669	0.0826446	0.197537	1	6488	tags=58%, list=35%, signal=88%
GO_CYTOKINETIC_PROCESS	GO_CYTOKINETIC_PROCESS		39	0.433967	1.39602	0.133333	0.197995	1	4589	tags=54%, list=25%, signal=71%
GO_PROTEIN_KINASE_COMPLEX	GO_PROTEIN_KINASE_COMPLEX		102	0.361382	1.39573	0.0878906	0.198066	1	2854	tags=25%, list=15%, signal=30%
GO_PHOSPHOTRANSFERASE_ACTIVITY_FOR_OTHER_SUBSTITUTED_PHOSPHATE_GROUPS	GO_PHOSPHOTRANSFERASE_ACTIVITY_FOR_OTHER_SUBSTITUTED_PHOSPHATE_GROUPS		19	0.506787	1.39491	0.153386	0.198616	1	4144	tags=58%, list=22%, signal=74%
GO_CELLULAR_AMINO_ACID_CATABOLIC_PROCESS	GO_CELLULAR_AMINO_ACID_CATABOLIC_PROCESS		122	0.34902	1.39441	0.0833333	0.198911	1	5988	tags=46%, list=32%, signal=67%
GO_HISTONE_UBIQUITINATION	GO_HISTONE_UBIQUITINATION		45	0.437906	1.39437	0.10883	0.198759	1	6676	tags=58%, list=36%, signal=90%
GO_POLY_A_PLUS_MRNA_EXPORT_FROM_NUCLEUS	GO_POLY_A_PLUS_MRNA_EXPORT_FROM_NUCLEUS		17	0.470859	1.39369	0.117172	0.199215	1	8623	tags=76%, list=46%, signal=142%
GO_HISTONE_H2A_ACETYLATION	GO_HISTONE_H2A_ACETYLATION		16	0.497265	1.39352	0.123529	0.199173	1	3219	tags=38%, list=17%, signal=45%
GO_REGULATION_OF_CHOLESTEROL_BIOSYNTHETIC_PROCESS	GO_REGULATION_OF_CHOLESTEROL_BIOSYNTHETIC_PROCESS		43	0.445572	1.39199	0.141717	0.200466	1	4745	tags=53%, list=25%, signal=71%
GO_RNA_POLYMERASE_II_CTD_HEPTAPEPTIDE_REPEAT_KINASE_ACTIVITY	GO_RNA_POLYMERASE_II_CTD_HEPTAPEPTIDE_REPEAT_KINASE_ACTIVITY		18	0.515134	1.39191	0.142023	0.200323	1	6498	tags=67%, list=35%, signal=102%
GO_REGULATION_OF_PROTEIN_MODIFICATION_BY_SMALL_PROTEIN_CONJUGATION_OR_REMOVAL	GO_REGULATION_OF_PROTEIN_MODIFICATION_BY_SMALL_PROTEIN_CONJUGATION_OR_REMOVAL		224	0.315575	1.39154	0.0838207	0.200469	1	5478	tags=41%, list=29%, signal=57%
GO_HISTONE_H3_K9_METHYLATION	GO_HISTONE_H3_K9_METHYLATION		37	0.419385	1.39133	0.117417	0.200452	1	2660	tags=35%, list=14%, signal=41%
GO_CARBOHYDRATE_DERIVATIVE_TRANSMEMBRANE_TRANSPORTER_ACTIVITY	GO_CARBOHYDRATE_DERIVATIVE_TRANSMEMBRANE_TRANSPORTER_ACTIVITY		40	0.422937	1.3908	0.115152	0.200811	1	1841	tags=25%, list=10%, signal=28%
GO_REGULATION_OF_TELOMERE_CAPPING	GO_REGULATION_OF_TELOMERE_CAPPING		26	0.441307	1.39018	0.107143	0.201202	1	1923	tags=27%, list=10%, signal=30%
GO_NAD_METABOLIC_PROCESS	GO_NAD_METABOLIC_PROCESS		48	0.400822	1.38955	0.0973085	0.201608	1	5250	tags=44%, list=28%, signal=61%
GO_POSITIVE_REGULATION_OF_RESPONSE_TO_DNA_DAMAGE_STIMULUS	GO_POSITIVE_REGULATION_OF_RESPONSE_TO_DNA_DAMAGE_STIMULUS		94	0.357952	1.38802	0.0969582	0.202863	1	5162	tags=48%, list=28%, signal=66%
GO_POSITIVE_REGULATION_BY_HOST_OF_VIRAL_TRANSCRIPTION	GO_POSITIVE_REGULATION_BY_HOST_OF_VIRAL_TRANSCRIPTION		17	0.489897	1.38646	0.124514	0.204242	1	4553	tags=53%, list=24%, signal=70%
GO_PROTEIN_SERINE_THREONINE_PHOSPHATASE_ACTIVITY	GO_PROTEIN_SERINE_THREONINE_PHOSPHATASE_ACTIVITY		69	0.351846	1.38577	0.086785	0.204703	1	4077	tags=35%, list=22%, signal=44%
GO_SOMATIC_DIVERSIFICATION_OF_IMMUNE_RECEPTORS	GO_SOMATIC_DIVERSIFICATION_OF_IMMUNE_RECEPTORS		68	0.40517	1.38512	0.117308	0.205147	1	2596	tags=29%, list=14%, signal=34%
GO_SPERMATID_NUCLEUS_DIFFERENTIATION	GO_SPERMATID_NUCLEUS_DIFFERENTIATION		18	0.457087	1.38508	0.109615	0.204969	1	4620	tags=50%, list=25%, signal=66%
GO_PEPTIDE_TRANSMEMBRANE_TRANSPORTER_ACTIVITY	GO_PEPTIDE_TRANSMEMBRANE_TRANSPORTER_ACTIVITY		32	0.407532	1.38355	0.113281	0.206276	1	7004	tags=66%, list=37%, signal=105%
GO_NUCLEAR_TRANSCRIPTION_FACTOR_COMPLEX	GO_NUCLEAR_TRANSCRIPTION_FACTOR_COMPLEX		200	0.327587	1.38234	0.0680934	0.20729	1	4714	tags=37%, list=25%, signal=48%
GO_NAD_BINDING	GO_NAD_BINDING		55	0.408172	1.38154	0.127202	0.207859	1	6942	tags=64%, list=37%, signal=101%
GO_PIGMENT_BIOSYNTHETIC_PROCESS	GO_PIGMENT_BIOSYNTHETIC_PROCESS		55	0.374886	1.3793	0.111111	0.209941	1	2396	tags=31%, list=13%, signal=35%
GO_MICROTUBULE_MOTOR_ACTIVITY	GO_MICROTUBULE_MOTOR_ACTIVITY		83	0.378889	1.3779	0.131524	0.211152	1	585	tags=17%, list=3%, signal=17%
GO_NUCLEOSIDE_DIPHOSPHATE_KINASE_ACTIVITY	GO_NUCLEOSIDE_DIPHOSPHATE_KINASE_ACTIVITY		18	0.469643	1.37694	0.149254	0.21194	1	2991	tags=33%, list=16%, signal=40%
GO_2_OXOGLUTARATE_METABOLIC_PROCESS	GO_2_OXOGLUTARATE_METABOLIC_PROCESS		16	0.510128	1.37655	0.135081	0.212113	1	4523	tags=56%, list=24%, signal=74%
GO_TELOMERE_CAPPING	GO_TELOMERE_CAPPING		40	0.411259	1.37548	0.121495	0.212982	1	5140	tags=43%, list=27%, signal=58%
GO_REGULATION_OF_DNA_METHYLATION	GO_REGULATION_OF_DNA_METHYLATION		22	0.439037	1.37272	0.115312	0.215639	1	4456	tags=45%, list=24%, signal=60%
GO_NEGATIVE_REGULATION_OF_FATTY_ACID_BIOSYNTHETIC_PROCESS	GO_NEGATIVE_REGULATION_OF_FATTY_ACID_BIOSYNTHETIC_PROCESS		15	0.492279	1.37194	0.114688	0.216233	1	5603	tags=40%, list=30%, signal=57%
GO_HISTONE_H3_ACETYLATION	GO_HISTONE_H3_ACETYLATION		60	0.371332	1.37062	0.0982987	0.217384	1	5728	tags=42%, list=31%, signal=60%
GO_NEGATIVE_REGULATION_OF_CELL_CYCLE_G1_S_PHASE_TRANSITION	GO_NEGATIVE_REGULATION_OF_CELL_CYCLE_G1_S_PHASE_TRANSITION		103	0.347798	1.36686	0.0841683	0.221158	1	1076	tags=21%, list=6%, signal=23%
GO_HEMATOPOIETIC_PROGENITOR_CELL_DIFFERENTIATION	GO_HEMATOPOIETIC_PROGENITOR_CELL_DIFFERENTIATION		163	0.317089	1.3658	0.0868726	0.22208	1	3624	tags=37%, list=19%, signal=46%
GO_ALDO_KETO_REDUCTASE_NADP_ACTIVITY	GO_ALDO_KETO_REDUCTASE_NADP_ACTIVITY		25	0.47219	1.36403	0.120763	0.223722	1	5515	tags=48%, list=29%, signal=68%
GO_NUCLEAR_IMPORT_SIGNAL_RECEPTOR_ACTIVITY	GO_NUCLEAR_IMPORT_SIGNAL_RECEPTOR_ACTIVITY		20	0.501262	1.36318	0.163148	0.22434	1	3627	tags=35%, list=19%, signal=43%
GO_ARP2_3_COMPLEX_MEDIATED_ACTIN_NUCLEATION	GO_ARP2_3_COMPLEX_MEDIATED_ACTIN_NUCLEATION		33	0.409844	1.36213	0.11306	0.225261	1	4539	tags=42%, list=24%, signal=56%
GO_ISOPRENOID_BIOSYNTHETIC_PROCESS	GO_ISOPRENOID_BIOSYNTHETIC_PROCESS		28	0.448385	1.36186	0.157328	0.225284	1	4745	tags=50%, list=25%, signal=67%
GO_INTRINSIC_APOPTOTIC_SIGNALING_PATHWAY	GO_INTRINSIC_APOPTOTIC_SIGNALING_PATHWAY		275	0.306833	1.36154	0.0952381	0.225407	1	4467	tags=37%, list=24%, signal=48%
GO_REGULATION_OF_MRNA_POLYADENYLATION	GO_REGULATION_OF_MRNA_POLYADENYLATION		16	0.498024	1.36035	0.153696	0.226442	1	5053	tags=69%, list=27%, signal=94%
GO_THIOESTER_METABOLIC_PROCESS	GO_THIOESTER_METABOLIC_PROCESS		104	0.353696	1.36023	0.109533	0.226349	1	5596	tags=44%, list=30%, signal=63%
GO_RIBOSE_PHOSPHATE_METABOLIC_PROCESS	GO_RIBOSE_PHOSPHATE_METABOLIC_PROCESS		392	0.288335	1.35973	0.0524194	0.226657	1	3636	tags=31%, list=19%, signal=38%
GO_DEMETHYLASE_ACTIVITY	GO_DEMETHYLASE_ACTIVITY		38	0.404566	1.35877	0.135593	0.227464	1	5174	tags=42%, list=28%, signal=58%
GO_NUCLEAR_TRANSCRIBED_MRNA_POLY_A_TAIL_SHORTENING	GO_NUCLEAR_TRANSCRIBED_MRNA_POLY_A_TAIL_SHORTENING		29	0.421933	1.35815	0.123552	0.227884	1	4649	tags=45%, list=25%, signal=60%
GO_CHROMATIN_DISASSEMBLY	GO_CHROMATIN_DISASSEMBLY		18	0.525436	1.35772	0.168675	0.228107	1	2410	tags=44%, list=13%, signal=51%
GO_ALDITOL_METABOLIC_PROCESS	GO_ALDITOL_METABOLIC_PROCESS		22	0.457161	1.35758	0.130879	0.228021	1	3932	tags=50%, list=21%, signal=63%
GO_NEGATIVE_REGULATION_OF_ORGANELLE_ORGANIZATION	GO_NEGATIVE_REGULATION_OF_ORGANELLE_ORGANIZATION		363	0.283769	1.35725	0.0786948	0.228134	1	3026	tags=25%, list=16%, signal=29%
GO_3_UTR_MEDIATED_MRNA_STABILIZATION	GO_3_UTR_MEDIATED_MRNA_STABILIZATION		21	0.46256	1.35721	0.132184	0.227933	1	393	tags=19%, list=2%, signal=19%
GO_NUCLEOTIDE_TRANSMEMBRANE_TRANSPORTER_ACTIVITY	GO_NUCLEOTIDE_TRANSMEMBRANE_TRANSPORTER_ACTIVITY		19	0.46167	1.35677	0.121951	0.228182	1	6167	tags=47%, list=33%, signal=71%
GO_OXIDOREDUCTASE_ACTIVITY_ACTING_ON_THE_ALDEHYDE_OR_OXO_GROUP_OF_DONORS_NAD_OR_NADP_AS_ACCEPTOR	GO_OXIDOREDUCTASE_ACTIVITY_ACTING_ON_THE_ALDEHYDE_OR_OXO_GROUP_OF_DONORS_NAD_OR_NADP_AS_ACCEPTOR		34	0.42643	1.35646	0.125506	0.228278	1	5515	tags=59%, list=29%, signal=83%
GO_AROMATIC_AMINO_ACID_FAMILY_METABOLIC_PROCESS	GO_AROMATIC_AMINO_ACID_FAMILY_METABOLIC_PROCESS		40	0.376389	1.35637	0.0926316	0.22812	1	3041	tags=25%, list=16%, signal=30%
GO_FATTY_ACID_BETA_OXIDATION	GO_FATTY_ACID_BETA_OXIDATION		71	0.388887	1.35594	0.152263	0.228377	1	6264	tags=59%, list=33%, signal=89%
GO_NEGATIVE_REGULATION_OF_VIRAL_TRANSCRIPTION	GO_NEGATIVE_REGULATION_OF_VIRAL_TRANSCRIPTION		26	0.432189	1.35578	0.110687	0.228315	1	1383	tags=23%, list=7%, signal=25%
GO_RNA_POLYMERASE_II_TRANSCRIPTION_FACTOR_COMPLEX	GO_RNA_POLYMERASE_II_TRANSCRIPTION_FACTOR_COMPLEX		161	0.325551	1.35576	0.0969582	0.228091	1	5813	tags=43%, list=31%, signal=62%
GO_CHAPERONE_COMPLEX	GO_CHAPERONE_COMPLEX		21	0.509915	1.35547	0.185255	0.228158	1	1707	tags=43%, list=9%, signal=47%
GO_REGULATION_OF_CHROMATIN_ORGANIZATION	GO_REGULATION_OF_CHROMATIN_ORGANIZATION		173	0.324438	1.35463	0.124535	0.228835	1	5048	tags=41%, list=27%, signal=56%
GO_REGULATION_OF_DOUBLE_STRAND_BREAK_REPAIR_VIA_NONHOMOLOGOUS_END_JOINING	GO_REGULATION_OF_DOUBLE_STRAND_BREAK_REPAIR_VIA_NONHOMOLOGOUS_END_JOINING		20	0.459789	1.3536	0.145594	0.229706	1	2459	tags=35%, list=13%, signal=40%
GO_PHOSPHATIDYLGLYCEROL_METABOLIC_PROCESS	GO_PHOSPHATIDYLGLYCEROL_METABOLIC_PROCESS		31	0.40209	1.35338	0.0989899	0.229695	1	4461	tags=39%, list=24%, signal=51%
GO_PROTEIN_TETRAMERIZATION	GO_PROTEIN_TETRAMERIZATION		131	0.306914	1.35314	0.0662651	0.229716	1	4706	tags=33%, list=25%, signal=44%
GO_REGULATION_OF_ARP2_3_COMPLEX_MEDIATED_ACTIN_NUCLEATION	GO_REGULATION_OF_ARP2_3_COMPLEX_MEDIATED_ACTIN_NUCLEATION		16	0.457746	1.35287	0.112648	0.229763	1	2533	tags=31%, list=14%, signal=36%
GO_TRANSCRIPTIONAL_REPRESSOR_COMPLEX	GO_TRANSCRIPTIONAL_REPRESSOR_COMPLEX		83	0.355242	1.35193	0.125954	0.230578	1	5857	tags=47%, list=31%, signal=68%
GO_REGULATION_OF_SPINDLE_ORGANIZATION	GO_REGULATION_OF_SPINDLE_ORGANIZATION		41	0.418978	1.35186	0.131474	0.230414	1	1697	tags=29%, list=9%, signal=32%
GO_INTRINSIC_COMPONENT_OF_PEROXISOMAL_MEMBRANE	GO_INTRINSIC_COMPONENT_OF_PEROXISOMAL_MEMBRANE		15	0.511002	1.35172	0.14862	0.230336	1	6802	tags=67%, list=36%, signal=105%
GO_PROTEIN_ACETYLATION	GO_PROTEIN_ACETYLATION		192	0.31751	1.35029	0.108738	0.23161	1	4467	tags=33%, list=24%, signal=43%
GO_CELL_REDOX_HOMEOSTASIS	GO_CELL_REDOX_HOMEOSTASIS		75	0.373891	1.34938	0.137525	0.232386	1	6780	tags=61%, list=36%, signal=96%
GO_ADP_BINDING	GO_ADP_BINDING		36	0.410727	1.34696	0.128155	0.234761	1	3308	tags=44%, list=18%, signal=54%
GO_ALPHA_AMINO_ACID_METABOLIC_PROCESS	GO_ALPHA_AMINO_ACID_METABOLIC_PROCESS		193	0.31563	1.34416	0.0934959	0.237612	1	6040	tags=47%, list=32%, signal=68%
GO_HISTONE_H4_ACETYLATION	GO_HISTONE_H4_ACETYLATION		64	0.364679	1.34377	0.120229	0.237793	1	3475	tags=30%, list=19%, signal=36%
GO_UBIQUITIN_LIKE_PROTEIN_LIGASE_BINDING	GO_UBIQUITIN_LIKE_PROTEIN_LIGASE_BINDING		303	0.300957	1.34331	0.114878	0.238011	1	4923	tags=37%, list=26%, signal=50%
GO_PROTEIN_POLYUBIQUITINATION	GO_PROTEIN_POLYUBIQUITINATION		302	0.297951	1.34286	0.116761	0.238273	1	5552	tags=44%, list=30%, signal=61%
GO_INTERCELLULAR_BRIDGE	GO_INTERCELLULAR_BRIDGE		70	0.331385	1.34269	0.114662	0.238212	1	1855	tags=24%, list=10%, signal=27%
GO_AMINE_METABOLIC_PROCESS	GO_AMINE_METABOLIC_PROCESS		135	0.331498	1.33978	0.15	0.241208	1	5712	tags=50%, list=31%, signal=71%
GO_PEROXISOMAL_MEMBRANE_TRANSPORT	GO_PEROXISOMAL_MEMBRANE_TRANSPORT		18	0.470868	1.3385	0.151452	0.242382	1	4277	tags=44%, list=23%, signal=58%
GO_POSITIVE_REGULATION_OF_VIRAL_PROCESS	GO_POSITIVE_REGULATION_OF_VIRAL_PROCESS		104	0.356948	1.33844	0.149905	0.242209	1	6509	tags=58%, list=35%, signal=88%
GO_MRNA_3_UTR_BINDING	GO_MRNA_3_UTR_BINDING		88	0.355167	1.33594	0.153398	0.244656	1	2127	tags=28%, list=11%, signal=32%
GO_RESPIRATORY_CHAIN_COMPLEX_IV	GO_RESPIRATORY_CHAIN_COMPLEX_IV		19	0.543758	1.33591	0.213552	0.24443	1	5469	tags=63%, list=29%, signal=89%
GO_PROTEIN_NEDDYLATION	GO_PROTEIN_NEDDYLATION		16	0.535572	1.33549	0.214429	0.244645	1	6787	tags=69%, list=36%, signal=108%
GO_THIOESTER_BIOSYNTHETIC_PROCESS	GO_THIOESTER_BIOSYNTHETIC_PROCESS		53	0.377741	1.33474	0.125773	0.245196	1	5596	tags=49%, list=30%, signal=70%
GO_NEGATIVE_REGULATION_OF_HISTONE_ACETYLATION	GO_NEGATIVE_REGULATION_OF_HISTONE_ACETYLATION		15	0.463413	1.33399	0.124031	0.245753	1	1198	tags=27%, list=6%, signal=28%
GO_VITAMIN_B6_BINDING	GO_VITAMIN_B6_BINDING		51	0.366419	1.33349	0.123732	0.246064	1	7473	tags=57%, list=40%, signal=94%
GO_PROTON_TRANSMEMBRANE_TRANSPORT	GO_PROTON_TRANSMEMBRANE_TRANSPORT		136	0.326398	1.33273	0.138493	0.246599	1	6448	tags=46%, list=34%, signal=69%
GO_HOMOLOGOUS_CHROMOSOME_SEGREGATION	GO_HOMOLOGOUS_CHROMOSOME_SEGREGATION		57	0.393438	1.33178	0.156823	0.247402	1	1953	tags=19%, list=10%, signal=21%
GO_PURINE_CONTAINING_COMPOUND_METABOLIC_PROCESS	GO_PURINE_CONTAINING_COMPOUND_METABOLIC_PROCESS		432	0.280336	1.33042	0.06639	0.248705	1	3683	tags=30%, list=20%, signal=36%
GO_MANNOSYLATION	GO_MANNOSYLATION		34	0.39562	1.32947	0.142857	0.249531	1	6104	tags=50%, list=33%, signal=74%
GO_METHYL_CPG_BINDING	GO_METHYL_CPG_BINDING		21	0.439522	1.328	0.153398	0.250982	1	5986	tags=71%, list=32%, signal=105%
GO_HISTONE_H3_K27_METHYLATION	GO_HISTONE_H3_K27_METHYLATION		15	0.495472	1.328	0.166	0.250729	1	2660	tags=47%, list=14%, signal=54%
GO_OXIDOREDUCTASE_ACTIVITY_ACTING_ON_THE_ALDEHYDE_OR_OXO_GROUP_OF_DONORS	GO_OXIDOREDUCTASE_ACTIVITY_ACTING_ON_THE_ALDEHYDE_OR_OXO_GROUP_OF_DONORS		42	0.403393	1.32765	0.148374	0.250869	1	5560	tags=55%, list=30%, signal=78%
GO_HSP90_PROTEIN_BINDING	GO_HSP90_PROTEIN_BINDING		40	0.364191	1.32697	0.12	0.251396	1	4395	tags=40%, list=23%, signal=52%
GO_MYOSIN_V_BINDING	GO_MYOSIN_V_BINDING		17	0.482304	1.32464	0.157791	0.253932	1	3789	tags=41%, list=20%, signal=52%
GO_ALPHA_AMINO_ACID_CATABOLIC_PROCESS	GO_ALPHA_AMINO_ACID_CATABOLIC_PROCESS		103	0.330546	1.32445	0.115768	0.253898	1	7573	tags=56%, list=40%, signal=94%
GO_NEGATIVE_REGULATION_OF_INTRINSIC_APOPTOTIC_SIGNALING_PATHWAY_BY_P53_CLASS_MEDIATOR	GO_NEGATIVE_REGULATION_OF_INTRINSIC_APOPTOTIC_SIGNALING_PATHWAY_BY_P53_CLASS_MEDIATOR		21	0.417694	1.32375	0.132812	0.254411	1	4467	tags=43%, list=24%, signal=56%
GO_OXIDOREDUCTASE_ACTIVITY_ACTING_ON_NAD_P_H	GO_OXIDOREDUCTASE_ACTIVITY_ACTING_ON_NAD_P_H		104	0.392588	1.3237	0.199601	0.254212	1	5836	tags=56%, list=31%, signal=81%
GO_RESPONSE_TO_NITRIC_OXIDE	GO_RESPONSE_TO_NITRIC_OXIDE		18	0.447855	1.32262	0.121547	0.255178	1	1849	tags=28%, list=10%, signal=31%
GO_CHAPERONE_MEDIATED_PROTEIN_COMPLEX_ASSEMBLY	GO_CHAPERONE_MEDIATED_PROTEIN_COMPLEX_ASSEMBLY		19	0.445861	1.32125	0.153257	0.256475	1	3391	tags=37%, list=18%, signal=45%
GO_SYNAPTONEMAL_STRUCTURE	GO_SYNAPTONEMAL_STRUCTURE		40	0.398769	1.31971	0.149068	0.257987	1	5827	tags=38%, list=31%, signal=54%
GO_ACYLGLYCEROL_O_ACYLTRANSFERASE_ACTIVITY	GO_ACYLGLYCEROL_O_ACYLTRANSFERASE_ACTIVITY		20	0.440117	1.31879	0.150424	0.25875	1	4198	tags=45%, list=22%, signal=58%
GO_TERMINATION_OF_RNA_POLYMERASE_I_TRANSCRIPTION	GO_TERMINATION_OF_RNA_POLYMERASE_I_TRANSCRIPTION		31	0.458207	1.31867	0.181263	0.258634	1	6026	tags=68%, list=32%, signal=100%
GO_REGULATION_OF_UBIQUITIN_PROTEIN_TRANSFERASE_ACTIVITY	GO_REGULATION_OF_UBIQUITIN_PROTEIN_TRANSFERASE_ACTIVITY		52	0.370496	1.31845	0.159681	0.25862	1	4109	tags=38%, list=22%, signal=49%
GO_REGULATION_OF_MEMBRANE_PERMEABILITY	GO_REGULATION_OF_MEMBRANE_PERMEABILITY		80	0.338632	1.31817	0.121514	0.258705	1	6546	tags=51%, list=35%, signal=78%
GO_PROTEIN_ACYLATION	GO_PROTEIN_ACYLATION		236	0.298347	1.31813	0.124756	0.258493	1	5374	tags=36%, list=29%, signal=50%
GO_ANATOMICAL_STRUCTURE_HOMEOSTASIS	GO_ANATOMICAL_STRUCTURE_HOMEOSTASIS		403	0.266864	1.31792	0.0463822	0.258468	1	3448	tags=25%, list=18%, signal=30%
GO_PRODUCTION_OF_SMALL_RNA_INVOLVED_IN_GENE_SILENCING_BY_RNA	GO_PRODUCTION_OF_SMALL_RNA_INVOLVED_IN_GENE_SILENCING_BY_RNA		47	0.379947	1.31778	0.153846	0.258376	1	4585	tags=36%, list=25%, signal=48%
GO_GLYCINE_METABOLIC_PROCESS	GO_GLYCINE_METABOLIC_PROCESS		15	0.492312	1.31695	0.188641	0.259067	1	5864	tags=67%, list=31%, signal=97%
GO_OXIDOREDUCTASE_ACTIVITY_ACTING_ON_A_SULFUR_GROUP_OF_DONORS	GO_OXIDOREDUCTASE_ACTIVITY_ACTING_ON_A_SULFUR_GROUP_OF_DONORS		57	0.396884	1.31692	0.186235	0.258848	1	4125	tags=46%, list=22%, signal=58%
GO_DNA_DEMETHYLATION	GO_DNA_DEMETHYLATION		27	0.413975	1.31617	0.149905	0.259444	1	4412	tags=37%, list=24%, signal=48%
GO_ANTIGEN_PROCESSING_AND_PRESENTATION_OF_EXOGENOUS_PEPTIDE_ANTIGEN_VIA_MHC_CLASS_I	GO_ANTIGEN_PROCESSING_AND_PRESENTATION_OF_EXOGENOUS_PEPTIDE_ANTIGEN_VIA_MHC_CLASS_I		75	0.440393	1.31589	0.226562	0.25952	1	5703	tags=63%, list=30%, signal=90%
GO_HISTONE_DEACETYLASE_COMPLEX	GO_HISTONE_DEACETYLASE_COMPLEX		69	0.357191	1.31574	0.152964	0.259427	1	5249	tags=45%, list=28%, signal=62%
GO_BLASTOCYST_FORMATION	GO_BLASTOCYST_FORMATION		38	0.360203	1.31537	0.124764	0.259588	1	4098	tags=37%, list=22%, signal=47%
GO_REGULATION_OF_CELLULAR_KETONE_METABOLIC_PROCESS	GO_REGULATION_OF_CELLULAR_KETONE_METABOLIC_PROCESS		168	0.313495	1.31457	0.126	0.260234	1	5278	tags=41%, list=28%, signal=57%
GO_TRANSLATION_ELONGATION_FACTOR_ACTIVITY	GO_TRANSLATION_ELONGATION_FACTOR_ACTIVITY		19	0.482233	1.31449	0.201507	0.260075	1	3684	tags=47%, list=20%, signal=59%
GO_PROTEIN_LOCALIZATION_TO_NUCLEUS	GO_PROTEIN_LOCALIZATION_TO_NUCLEUS		262	0.302013	1.31426	0.12381	0.260086	1	3627	tags=32%, list=19%, signal=39%
GO_UBIQUITIN_DEPENDENT_ERAD_PATHWAY	GO_UBIQUITIN_DEPENDENT_ERAD_PATHWAY		75	0.364845	1.31316	0.164062	0.261102	1	5925	tags=44%, list=32%, signal=64%
GO_REGULATION_OF_DNA_BINDING	GO_REGULATION_OF_DNA_BINDING		122	0.300765	1.31312	0.101167	0.260897	1	3461	tags=30%, list=18%, signal=36%
GO_CORE_PROMOTER_BINDING	GO_CORE_PROMOTER_BINDING		51	0.378486	1.31294	0.173042	0.260848	1	4371	tags=41%, list=23%, signal=54%
GO_PURINE_NUCLEOSIDE_BIOSYNTHETIC_PROCESS	GO_PURINE_NUCLEOSIDE_BIOSYNTHETIC_PROCESS		22	0.436352	1.31278	0.203219	0.260805	1	5641	tags=55%, list=30%, signal=78%
GO_VITAMIN_METABOLIC_PROCESS	GO_VITAMIN_METABOLIC_PROCESS		131	0.324183	1.31238	0.107287	0.261027	1	3828	tags=29%, list=20%, signal=36%
GO_PROTEIN_FOLDING	GO_PROTEIN_FOLDING		207	0.327413	1.31143	0.143137	0.261855	1	5085	tags=43%, list=27%, signal=59%
GO_NUCLEOSIDE_MONOPHOSPHATE_KINASE_ACTIVITY	GO_NUCLEOSIDE_MONOPHOSPHATE_KINASE_ACTIVITY		22	0.409338	1.31085	0.172764	0.262306	1	5780	tags=50%, list=31%, signal=72%
GO_REGULATION_OF_CELLULAR_RESPIRATION	GO_REGULATION_OF_CELLULAR_RESPIRATION		29	0.387328	1.31079	0.10058	0.262112	1	2905	tags=31%, list=16%, signal=37%
GO_NF_KAPPAB_BINDING	GO_NF_KAPPAB_BINDING		30	0.41007	1.31022	0.16441	0.262543	1	6585	tags=60%, list=35%, signal=92%
GO_ESC_E_Z_COMPLEX	GO_ESC_E_Z_COMPLEX		16	0.488321	1.30919	0.199601	0.263444	1	4661	tags=56%, list=25%, signal=75%
GO_MRNA_5_UTR_BINDING	GO_MRNA_5_UTR_BINDING		25	0.464371	1.30712	0.197556	0.265627	1	5338	tags=64%, list=29%, signal=89%
GO_MIDBODY_ABSCISSION	GO_MIDBODY_ABSCISSION		17	0.49373	1.30692	0.202869	0.265603	1	5711	tags=59%, list=31%, signal=85%
GO_NEGATIVE_REGULATION_OF_CIRCADIAN_RHYTHM	GO_NEGATIVE_REGULATION_OF_CIRCADIAN_RHYTHM		15	0.459653	1.30647	0.160542	0.265852	1	760	tags=20%, list=4%, signal=21%
GO_KETONE_BIOSYNTHETIC_PROCESS	GO_KETONE_BIOSYNTHETIC_PROCESS		41	0.361899	1.30622	0.123173	0.265898	1	4756	tags=44%, list=25%, signal=59%
GO_SWI_SNF_COMPLEX	GO_SWI_SNF_COMPLEX		21	0.432798	1.30469	0.162698	0.267464	1	5691	tags=52%, list=30%, signal=75%
GO_REGULATION_OF_PROTON_TRANSPORT	GO_REGULATION_OF_PROTON_TRANSPORT		21	0.430407	1.30437	0.176938	0.26758	1	3219	tags=38%, list=17%, signal=46%
GO_CENTRIOLAR_SATELLITE	GO_CENTRIOLAR_SATELLITE		95	0.314985	1.30235	0.146154	0.269689	1	3255	tags=32%, list=17%, signal=38%
GO_REGULATORY_RNA_BINDING	GO_REGULATORY_RNA_BINDING		38	0.400111	1.30083	0.170172	0.27117	1	2235	tags=26%, list=12%, signal=30%
GO_GLUCOSYLTRANSFERASE_ACTIVITY	GO_GLUCOSYLTRANSFERASE_ACTIVITY		16	0.465257	1.30065	0.167728	0.271128	1	5945	tags=56%, list=32%, signal=82%
GO_HISTONE_DEUBIQUITINATION	GO_HISTONE_DEUBIQUITINATION		22	0.445888	1.29944	0.197266	0.27232	1	7586	tags=73%, list=41%, signal=122%
GO_REGULATION_OF_PROTEIN_EXPORT_FROM_NUCLEUS	GO_REGULATION_OF_PROTEIN_EXPORT_FROM_NUCLEUS		38	0.399257	1.29932	0.164706	0.272185	1	4916	tags=45%, list=26%, signal=61%
GO_REGULATION_OF_PROTEIN_EXIT_FROM_ENDOPLASMIC_RETICULUM	GO_REGULATION_OF_PROTEIN_EXIT_FROM_ENDOPLASMIC_RETICULUM		26	0.416534	1.29893	0.189723	0.2724	1	7064	tags=58%, list=38%, signal=93%
GO_ACID_AMINO_ACID_LIGASE_ACTIVITY	GO_ACID_AMINO_ACID_LIGASE_ACTIVITY		17	0.426476	1.29889	0.150198	0.272187	1	2955	tags=29%, list=16%, signal=35%
GO_DOUBLE_STRANDED_RNA_BINDING	GO_DOUBLE_STRANDED_RNA_BINDING		74	0.37643	1.29671	0.193916	0.274607	1	2383	tags=28%, list=13%, signal=32%
GO_RIBONUCLEOPROTEIN_GRANULE	GO_RIBONUCLEOPROTEIN_GRANULE		226	0.302803	1.29568	0.161538	0.275573	1	6528	tags=51%, list=35%, signal=78%
GO_CYTOPLASMIC_PATTERN_RECOGNITION_RECEPTOR_SIGNALING_PATHWAY	GO_CYTOPLASMIC_PATTERN_RECOGNITION_RECEPTOR_SIGNALING_PATHWAY		61	0.354703	1.29418	0.151631	0.277116	1	2903	tags=26%, list=16%, signal=31%
GO_ACETYL_COA_METABOLIC_PROCESS	GO_ACETYL_COA_METABOLIC_PROCESS		37	0.399707	1.29319	0.167677	0.27802	1	5596	tags=51%, list=30%, signal=73%
GO_MONOSACCHARIDE_METABOLIC_PROCESS	GO_MONOSACCHARIDE_METABOLIC_PROCESS		283	0.285075	1.29182	0.11465	0.279361	1	5404	tags=39%, list=29%, signal=53%
GO_HISTONE_H3_K9_MODIFICATION	GO_HISTONE_H3_K9_MODIFICATION		48	0.365705	1.29176	0.187739	0.279159	1	3219	tags=33%, list=17%, signal=40%
GO_DNA_TEMPLATED_TRANSCRIPTION_INITIATION	GO_DNA_TEMPLATED_TRANSCRIPTION_INITIATION		231	0.302432	1.29122	0.15098	0.279559	1	4282	tags=37%, list=23%, signal=48%
GO_ESTABLISHMENT_OF_SPINDLE_ORIENTATION	GO_ESTABLISHMENT_OF_SPINDLE_ORIENTATION		37	0.391982	1.29035	0.186916	0.28031	1	1800	tags=30%, list=10%, signal=33%
GO_REGULATION_OF_ACTIN_NUCLEATION	GO_REGULATION_OF_ACTIN_NUCLEATION		25	0.390642	1.28964	0.167002	0.280854	1	2610	tags=28%, list=14%, signal=32%
GO_CELLULAR_ALDEHYDE_METABOLIC_PROCESS	GO_CELLULAR_ALDEHYDE_METABOLIC_PROCESS		62	0.339149	1.2894	0.155102	0.280848	1	4030	tags=40%, list=22%, signal=51%
GO_FUCOSE_METABOLIC_PROCESS	GO_FUCOSE_METABOLIC_PROCESS		15	0.453835	1.28758	0.188679	0.28277	1	5018	tags=47%, list=27%, signal=64%
GO_REGULATION_OF_SMALL_MOLECULE_METABOLIC_PROCESS	GO_REGULATION_OF_SMALL_MOLECULE_METABOLIC_PROCESS		412	0.271643	1.28662	0.0783133	0.283671	1	5102	tags=38%, list=27%, signal=51%
GO_PROTEIN_DISULFIDE_OXIDOREDUCTASE_ACTIVITY	GO_PROTEIN_DISULFIDE_OXIDOREDUCTASE_ACTIVITY		21	0.447282	1.28484	0.217647	0.285444	1	3076	tags=43%, list=16%, signal=51%
GO_NEGATIVE_REGULATION_OF_DEFENSE_RESPONSE_TO_VIRUS	GO_NEGATIVE_REGULATION_OF_DEFENSE_RESPONSE_TO_VIRUS		23	0.391639	1.28402	0.153543	0.286145	1	3387	tags=39%, list=18%, signal=48%
GO_BINDING_OF_SPERM_TO_ZONA_PELLUCIDA	GO_BINDING_OF_SPERM_TO_ZONA_PELLUCIDA		37	0.415185	1.28334	0.200397	0.286729	1	6593	tags=43%, list=35%, signal=67%
GO_OXIDOREDUCTASE_ACTIVITY_ACTING_ON_THE_CH_NH_GROUP_OF_DONORS	GO_OXIDOREDUCTASE_ACTIVITY_ACTING_ON_THE_CH_NH_GROUP_OF_DONORS		27	0.390468	1.28277	0.160569	0.287176	1	6297	tags=59%, list=34%, signal=89%
GO_PALMITOYLTRANSFERASE_ACTIVITY	GO_PALMITOYLTRANSFERASE_ACTIVITY		39	0.355911	1.28158	0.158004	0.288346	1	7030	tags=49%, list=38%, signal=78%
GO_MANNOSYLTRANSFERASE_ACTIVITY	GO_MANNOSYLTRANSFERASE_ACTIVITY		27	0.397172	1.28116	0.185804	0.288531	1	6104	tags=56%, list=33%, signal=82%
GO_NLS_BEARING_PROTEIN_IMPORT_INTO_NUCLEUS	GO_NLS_BEARING_PROTEIN_IMPORT_INTO_NUCLEUS		20	0.467906	1.28006	0.222846	0.289647	1	3627	tags=30%, list=19%, signal=37%
GO_GLUTAMINE_FAMILY_AMINO_ACID_BIOSYNTHETIC_PROCESS	GO_GLUTAMINE_FAMILY_AMINO_ACID_BIOSYNTHETIC_PROCESS		16	0.445861	1.27838	0.194831	0.291412	1	7290	tags=69%, list=39%, signal=113%
GO_MODULATION_BY_VIRUS_OF_HOST_CELLULAR_PROCESS	GO_MODULATION_BY_VIRUS_OF_HOST_CELLULAR_PROCESS		18	0.422306	1.27785	0.183432	0.291764	1	3627	tags=39%, list=19%, signal=48%
GO_REGULATION_OF_MICROTUBULE_BASED_PROCESS	GO_REGULATION_OF_MICROTUBULE_BASED_PROCESS		217	0.291295	1.27754	0.151163	0.291893	1	1834	tags=21%, list=10%, signal=23%
GO_FLEMMING_BODY	GO_FLEMMING_BODY		31	0.410854	1.27679	0.213861	0.292555	1	5711	tags=55%, list=31%, signal=79%
GO_TRANSFERASE_ACTIVITY_TRANSFERRING_NITROGENOUS_GROUPS	GO_TRANSFERASE_ACTIVITY_TRANSFERRING_NITROGENOUS_GROUPS		23	0.41687	1.27661	0.178862	0.292509	1	5201	tags=52%, list=28%, signal=72%
GO_PURINE_CONTAINING_COMPOUND_BIOSYNTHETIC_PROCESS	GO_PURINE_CONTAINING_COMPOUND_BIOSYNTHETIC_PROCESS		180	0.288392	1.27457	0.117886	0.294707	1	3219	tags=29%, list=17%, signal=35%
GO_DEACETYLASE_ACTIVITY	GO_DEACETYLASE_ACTIVITY		44	0.345126	1.27443	0.160985	0.294608	1	4738	tags=39%, list=25%, signal=52%
GO_RESPONSE_TO_HEAT	GO_RESPONSE_TO_HEAT		171	0.312337	1.27384	0.163107	0.295091	1	2414	tags=27%, list=13%, signal=31%
GO_CARBOHYDRATE_KINASE_ACTIVITY	GO_CARBOHYDRATE_KINASE_ACTIVITY		21	0.432134	1.27358	0.202083	0.295143	1	5250	tags=48%, list=28%, signal=66%
GO_NUCLEOBASE_CONTAINING_SMALL_MOLECULE_BIOSYNTHETIC_PROCESS	GO_NUCLEOBASE_CONTAINING_SMALL_MOLECULE_BIOSYNTHETIC_PROCESS		102	0.305068	1.2733	0.141473	0.295199	1	4458	tags=40%, list=24%, signal=52%
GO_PROTEASOMAL_PROTEIN_CATABOLIC_PROCESS	GO_PROTEASOMAL_PROTEIN_CATABOLIC_PROCESS		467	0.287361	1.27313	0.156436	0.295128	1	5754	tags=41%, list=31%, signal=58%
GO_MICROTUBULE	GO_MICROTUBULE		414	0.27446	1.27261	0.148515	0.295478	1	3734	tags=29%, list=20%, signal=35%
GO_REGULATION_OF_MEIOTIC_CELL_CYCLE	GO_REGULATION_OF_MEIOTIC_CELL_CYCLE		48	0.340715	1.27199	0.146881	0.295945	1	4232	tags=35%, list=23%, signal=46%
GO_PML_BODY	GO_PML_BODY		98	0.325771	1.27147	0.174168	0.296325	1	6001	tags=44%, list=32%, signal=64%
GO_CELLULAR_RESPONSE_TO_LIGHT_STIMULUS	GO_CELLULAR_RESPONSE_TO_LIGHT_STIMULUS		120	0.290984	1.2711	0.135189	0.296526	1	4463	tags=33%, list=24%, signal=43%
GO_ALPHA_AMINO_ACID_BIOSYNTHETIC_PROCESS	GO_ALPHA_AMINO_ACID_BIOSYNTHETIC_PROCESS		63	0.349364	1.27102	0.162	0.29635	1	6040	tags=54%, list=32%, signal=79%
GO_CELL_CYCLE_ARREST	GO_CELL_CYCLE_ARREST		229	0.276003	1.26981	0.117063	0.29761	1	4467	tags=35%, list=24%, signal=46%
GO_INTRINSIC_COMPONENT_OF_ENDOPLASMIC_RETICULUM_MEMBRANE	GO_INTRINSIC_COMPONENT_OF_ENDOPLASMIC_RETICULUM_MEMBRANE		152	0.330234	1.26832	0.184211	0.299265	1	5368	tags=41%, list=29%, signal=57%
GO_NUCLEOTIDE_SUGAR_METABOLIC_PROCESS	GO_NUCLEOTIDE_SUGAR_METABOLIC_PROCESS		37	0.395467	1.2663	0.21371	0.301507	1	4595	tags=49%, list=25%, signal=64%
GO_PHOSPHOLIPID_BIOSYNTHETIC_PROCESS	GO_PHOSPHOLIPID_BIOSYNTHETIC_PROCESS		256	0.28745	1.26352	0.152083	0.304749	1	5756	tags=41%, list=31%, signal=59%
GO_PYRIMIDINE_CONTAINING_COMPOUND_CATABOLIC_PROCESS	GO_PYRIMIDINE_CONTAINING_COMPOUND_CATABOLIC_PROCESS		38	0.353718	1.26305	0.164032	0.30508	1	4458	tags=34%, list=24%, signal=45%
GO_CELLULAR_MODIFIED_AMINO_ACID_METABOLIC_PROCESS	GO_CELLULAR_MODIFIED_AMINO_ACID_METABOLIC_PROCESS		184	0.300077	1.26206	0.150862	0.306066	1	3787	tags=29%, list=20%, signal=36%
GO_CELLULAR_RESPONSE_TO_ZINC_ION	GO_CELLULAR_RESPONSE_TO_ZINC_ION		22	0.445815	1.26084	0.203252	0.30738	1	6824	tags=55%, list=36%, signal=86%
GO_POSITIVE_REGULATION_OF_HISTONE_METHYLATION	GO_POSITIVE_REGULATION_OF_HISTONE_METHYLATION		40	0.372811	1.26071	0.183752	0.307274	1	4993	tags=45%, list=27%, signal=61%
GO_REGULATION_OF_CELL_CYCLE_G1_S_PHASE_TRANSITION	GO_REGULATION_OF_CELL_CYCLE_G1_S_PHASE_TRANSITION		161	0.295407	1.26061	0.136015	0.307125	1	4625	tags=38%, list=25%, signal=50%
GO_POLYAMINE_METABOLIC_PROCESS	GO_POLYAMINE_METABOLIC_PROCESS		17	0.451513	1.26024	0.212245	0.307303	1	5712	tags=71%, list=31%, signal=102%
GO_VITAMIN_TRANSMEMBRANE_TRANSPORTER_ACTIVITY	GO_VITAMIN_TRANSMEMBRANE_TRANSPORTER_ACTIVITY		28	0.395258	1.25965	0.188259	0.307723	1	8891	tags=68%, list=48%, signal=129%
GO_TUMOR_NECROSIS_FACTOR_MEDIATED_SIGNALING_PATHWAY	GO_TUMOR_NECROSIS_FACTOR_MEDIATED_SIGNALING_PATHWAY		158	0.321984	1.25898	0.226168	0.308331	1	6018	tags=47%, list=32%, signal=68%
GO_SEH1_ASSOCIATED_COMPLEX	GO_SEH1_ASSOCIATED_COMPLEX		16	0.424561	1.25848	0.173554	0.308697	1	4121	tags=50%, list=22%, signal=64%
GO_POSITIVE_REGULATION_OF_ESTABLISHMENT_OF_PROTEIN_LOCALIZATION_TO_MITOCHONDRION	GO_POSITIVE_REGULATION_OF_ESTABLISHMENT_OF_PROTEIN_LOCALIZATION_TO_MITOCHONDRION		57	0.337338	1.25758	0.168906	0.309578	1	7566	tags=65%, list=40%, signal=109%
GO_CARBOHYDRATE_PHOSPHORYLATION	GO_CARBOHYDRATE_PHOSPHORYLATION		23	0.42243	1.2575	0.207819	0.309424	1	5250	tags=48%, list=28%, signal=66%
GO_LYSOPHOSPHOLIPID_ACYLTRANSFERASE_ACTIVITY	GO_LYSOPHOSPHOLIPID_ACYLTRANSFERASE_ACTIVITY		15	0.460122	1.25554	0.201754	0.311654	1	4198	tags=47%, list=22%, signal=60%
GO_HYDROLASE_ACTIVITY_ACTING_ON_CARBON_NITROGEN_BUT_NOT_PEPTIDE_BONDS	GO_HYDROLASE_ACTIVITY_ACTING_ON_CARBON_NITROGEN_BUT_NOT_PEPTIDE_BONDS		126	0.274421	1.25352	0.11	0.314036	1	6915	tags=46%, list=37%, signal=73%
GO_VESICLE_TETHERING_COMPLEX	GO_VESICLE_TETHERING_COMPLEX		63	0.347035	1.25308	0.204819	0.314299	1	6651	tags=51%, list=36%, signal=79%
GO_GLYCOSYL_COMPOUND_CATABOLIC_PROCESS	GO_GLYCOSYL_COMPOUND_CATABOLIC_PROCESS		40	0.353775	1.25275	0.191057	0.314443	1	6801	tags=48%, list=36%, signal=74%
GO_PHOSPHATIDYLGLYCEROL_ACYL_CHAIN_REMODELING	GO_PHOSPHATIDYLGLYCEROL_ACYL_CHAIN_REMODELING		18	0.425219	1.25206	0.188641	0.31505	1	8372	tags=61%, list=45%, signal=110%
GO_UBIQUITIN_DEPENDENT_PROTEIN_CATABOLIC_PROCESS_VIA_THE_MULTIVESICULAR_BODY_SORTING_PATHWAY	GO_UBIQUITIN_DEPENDENT_PROTEIN_CATABOLIC_PROCESS_VIA_THE_MULTIVESICULAR_BODY_SORTING_PATHWAY		22	0.39938	1.25166	0.205714	0.315281	1	6045	tags=55%, list=32%, signal=80%
GO_PROTEIN_LOCALIZATION_TO_CYTOSKELETON	GO_PROTEIN_LOCALIZATION_TO_CYTOSKELETON		58	0.347562	1.25166	0.214015	0.315	1	3084	tags=34%, list=16%, signal=41%
GO_SINGLE_STRANDED_VIRAL_RNA_REPLICATION_VIA_DOUBLE_STRANDED_DNA_INTERMEDIATE	GO_SINGLE_STRANDED_VIRAL_RNA_REPLICATION_VIA_DOUBLE_STRANDED_DNA_INTERMEDIATE		18	0.443969	1.25107	0.223077	0.315482	1	6419	tags=44%, list=34%, signal=68%
GO_PROTEIN_DEMETHYLATION	GO_PROTEIN_DEMETHYLATION		32	0.394705	1.25088	0.226562	0.315454	1	7300	tags=50%, list=39%, signal=82%
GO_PROTEIN_K11_LINKED_UBIQUITINATION	GO_PROTEIN_K11_LINKED_UBIQUITINATION		28	0.42023	1.24989	0.219067	0.31644	1	4214	tags=50%, list=23%, signal=64%
GO_PIGMENT_METABOLIC_PROCESS	GO_PIGMENT_METABOLIC_PROCESS		70	0.318989	1.2483	0.171315	0.318181	1	2555	tags=26%, list=14%, signal=30%
GO_RESPONSE_TO_ARSENIC_CONTAINING_SUBSTANCE	GO_RESPONSE_TO_ARSENIC_CONTAINING_SUBSTANCE		33	0.374302	1.24662	0.208897	0.320094	1	1880	tags=24%, list=10%, signal=27%
GO_RESPONSE_TO_RADIATION	GO_RESPONSE_TO_RADIATION		424	0.249696	1.24619	0.132812	0.320391	1	5107	tags=34%, list=27%, signal=46%
GO_VIRION_ASSEMBLY	GO_VIRION_ASSEMBLY		39	0.403489	1.24508	0.241036	0.321547	1	5711	tags=44%, list=31%, signal=63%
GO_NEGATIVE_REGULATION_OF_TRANSLATIONAL_INITIATION	GO_NEGATIVE_REGULATION_OF_TRANSLATIONAL_INITIATION		19	0.427109	1.24507	0.216433	0.321268	1	6509	tags=74%, list=35%, signal=113%
GO_NEGATIVE_REGULATION_OF_EPIDERMIS_DEVELOPMENT	GO_NEGATIVE_REGULATION_OF_EPIDERMIS_DEVELOPMENT		18	0.432219	1.24274	0.175299	0.323967	1	4259	tags=44%, list=23%, signal=57%
GO_SULFUR_AMINO_ACID_CATABOLIC_PROCESS	GO_SULFUR_AMINO_ACID_CATABOLIC_PROCESS		15	0.44098	1.24223	0.201629	0.324361	1	5936	tags=60%, list=32%, signal=88%
GO_MITOTIC_SPINDLE_POLE	GO_MITOTIC_SPINDLE_POLE		27	0.397143	1.24182	0.213873	0.324595	1	4223	tags=44%, list=23%, signal=57%
GO_FC_EPSILON_RECEPTOR_SIGNALING_PATHWAY	GO_FC_EPSILON_RECEPTOR_SIGNALING_PATHWAY		111	0.3319	1.2417	0.200371	0.324452	1	5692	tags=47%, list=30%, signal=67%
GO_NEGATIVE_REGULATION_OF_INTRINSIC_APOPTOTIC_SIGNALING_PATHWAY	GO_NEGATIVE_REGULATION_OF_INTRINSIC_APOPTOTIC_SIGNALING_PATHWAY		92	0.310447	1.24139	0.176699	0.324542	1	4467	tags=38%, list=24%, signal=50%
GO_HYDROLASE_ACTIVITY_ACTING_ON_GLYCOSYL_BONDS	GO_HYDROLASE_ACTIVITY_ACTING_ON_GLYCOSYL_BONDS		108	0.299157	1.24137	0.170124	0.324278	1	7206	tags=49%, list=39%, signal=79%
GO_TYPE_I_INTERFERON_PRODUCTION	GO_TYPE_I_INTERFERON_PRODUCTION		122	0.333909	1.24046	0.218045	0.325176	1	3997	tags=32%, list=21%, signal=40%
GO_PURINE_CONTAINING_COMPOUND_SALVAGE	GO_PURINE_CONTAINING_COMPOUND_SALVAGE		15	0.439773	1.23863	0.209434	0.327324	1	5641	tags=60%, list=30%, signal=86%
GO_URONIC_ACID_METABOLIC_PROCESS	GO_URONIC_ACID_METABOLIC_PROCESS		23	0.434574	1.23858	0.21118	0.327102	1	9273	tags=74%, list=50%, signal=146%
GO_REGULATION_OF_LIPOPROTEIN_PARTICLE_CLEARANCE	GO_REGULATION_OF_LIPOPROTEIN_PARTICLE_CLEARANCE		18	0.435412	1.23782	0.213018	0.327793	1	2262	tags=28%, list=12%, signal=32%
GO_REGULATION_OF_ENDOPLASMIC_RETICULUM_UNFOLDED_PROTEIN_RESPONSE	GO_REGULATION_OF_ENDOPLASMIC_RETICULUM_UNFOLDED_PROTEIN_RESPONSE		24	0.405891	1.23762	0.214552	0.327755	1	5725	tags=46%, list=31%, signal=66%
GO_VOLTAGE_GATED_ANION_CHANNEL_ACTIVITY	GO_VOLTAGE_GATED_ANION_CHANNEL_ACTIVITY		17	0.429483	1.23626	0.221983	0.329264	1	3394	tags=35%, list=18%, signal=43%
GO_HEPATOCYTE_DIFFERENTIATION	GO_HEPATOCYTE_DIFFERENTIATION		15	0.412401	1.23578	0.179541	0.329577	1	3867	tags=40%, list=21%, signal=50%
GO_TRANSPOSITION	GO_TRANSPOSITION		26	0.41108	1.23537	0.195171	0.329821	1	7197	tags=54%, list=38%, signal=87%
GO_TRANSCRIPTION_FACTOR_COMPLEX	GO_TRANSCRIPTION_FACTOR_COMPLEX		360	0.263492	1.23485	0.12218	0.330194	1	4877	tags=35%, list=26%, signal=46%
GO_ALCOHOL_BIOSYNTHETIC_PROCESS	GO_ALCOHOL_BIOSYNTHETIC_PROCESS		169	0.280489	1.23462	0.145228	0.33021	1	4099	tags=32%, list=22%, signal=41%
GO_POSITIVE_REGULATION_OF_ISOTYPE_SWITCHING	GO_POSITIVE_REGULATION_OF_ISOTYPE_SWITCHING		22	0.41301	1.23444	0.215385	0.330156	1	2596	tags=32%, list=14%, signal=37%
GO_CARBOHYDRATE_DERIVATIVE_TRANSPORT	GO_CARBOHYDRATE_DERIVATIVE_TRANSPORT		72	0.333155	1.23016	0.193939	0.335639	1	7048	tags=49%, list=38%, signal=78%
GO_INTRINSIC_COMPONENT_OF_ORGANELLE_MEMBRANE	GO_INTRINSIC_COMPONENT_OF_ORGANELLE_MEMBRANE		367	0.277222	1.2301	0.184825	0.335412	1	5047	tags=36%, list=27%, signal=48%
GO_HYDROLASE_ACTIVITY_ACTING_ON_CARBON_NITROGEN_BUT_NOT_PEPTIDE_BONDS_IN_CYCLIC_AMIDINES	GO_HYDROLASE_ACTIVITY_ACTING_ON_CARBON_NITROGEN_BUT_NOT_PEPTIDE_BONDS_IN_CYCLIC_AMIDINES		33	0.368523	1.22931	0.218992	0.336135	1	1079	tags=18%, list=6%, signal=19%
GO_MITOCHONDRIAL_GENOME_MAINTENANCE	GO_MITOCHONDRIAL_GENOME_MAINTENANCE		22	0.396816	1.22619	0.224	0.340033	1	2271	tags=36%, list=12%, signal=41%
GO_REGULATION_OF_GLIAL_CELL_PROLIFERATION	GO_REGULATION_OF_GLIAL_CELL_PROLIFERATION		29	0.349334	1.22426	0.189135	0.34231	1	2280	tags=24%, list=12%, signal=27%
GO_NEGATIVE_REGULATION_OF_VIRAL_RELEASE_FROM_HOST_CELL	GO_NEGATIVE_REGULATION_OF_VIRAL_RELEASE_FROM_HOST_CELL		15	0.454562	1.22387	0.245045	0.342496	1	2755	tags=40%, list=15%, signal=47%
GO_PEPTIDYL_LYSINE_ACETYLATION	GO_PEPTIDYL_LYSINE_ACETYLATION		162	0.292101	1.2228	0.178707	0.343624	1	4467	tags=30%, list=24%, signal=39%
GO_EXECUTION_PHASE_OF_APOPTOSIS	GO_EXECUTION_PHASE_OF_APOPTOSIS		81	0.303077	1.22228	0.158859	0.344049	1	3798	tags=32%, list=20%, signal=40%
GO_INTRINSIC_APOPTOTIC_SIGNALING_PATHWAY_IN_RESPONSE_TO_ENDOPLASMIC_RETICULUM_STRESS	GO_INTRINSIC_APOPTOTIC_SIGNALING_PATHWAY_IN_RESPONSE_TO_ENDOPLASMIC_RETICULUM_STRESS		61	0.326362	1.22102	0.196154	0.345467	1	6999	tags=57%, list=37%, signal=91%
GO_O_ACYLTRANSFERASE_ACTIVITY	GO_O_ACYLTRANSFERASE_ACTIVITY		44	0.334386	1.22068	0.199161	0.345591	1	4198	tags=34%, list=22%, signal=44%
GO_LONG_CHAIN_FATTY_ACYL_COA_METABOLIC_PROCESS	GO_LONG_CHAIN_FATTY_ACYL_COA_METABOLIC_PROCESS		25	0.375049	1.21913	0.206478	0.347369	1	4654	tags=44%, list=25%, signal=58%
GO_MITOTIC_G2_DNA_DAMAGE_CHECKPOINT	GO_MITOTIC_G2_DNA_DAMAGE_CHECKPOINT		19	0.399698	1.21909	0.213611	0.347131	1	1840	tags=26%, list=10%, signal=29%
GO_SULFATE_TRANSPORT	GO_SULFATE_TRANSPORT		15	0.429289	1.21898	0.226981	0.34697	1	1716	tags=20%, list=9%, signal=22%
GO_SPHINGOID_METABOLIC_PROCESS	GO_SPHINGOID_METABOLIC_PROCESS		17	0.424998	1.21751	0.238298	0.348692	1	6324	tags=53%, list=34%, signal=80%
GO_DETOXIFICATION_OF_INORGANIC_COMPOUND	GO_DETOXIFICATION_OF_INORGANIC_COMPOUND		16	0.502377	1.21746	0.2827	0.348463	1	6824	tags=63%, list=36%, signal=98%
GO_CIS_TRANS_ISOMERASE_ACTIVITY	GO_CIS_TRANS_ISOMERASE_ACTIVITY		44	0.355362	1.2165	0.234818	0.34951	1	6212	tags=57%, list=33%, signal=85%
GO_DNA_METHYLATION_INVOLVED_IN_GAMETE_GENERATION	GO_DNA_METHYLATION_INVOLVED_IN_GAMETE_GENERATION		20	0.436997	1.21639	0.243564	0.34937	1	7854	tags=65%, list=42%, signal=112%
GO_POLYUBIQUITIN_MODIFICATION_DEPENDENT_PROTEIN_BINDING	GO_POLYUBIQUITIN_MODIFICATION_DEPENDENT_PROTEIN_BINDING		48	0.342585	1.21585	0.236641	0.349801	1	5415	tags=40%, list=29%, signal=56%
GO_POSITIVE_REGULATION_OF_CHROMATIN_ORGANIZATION	GO_POSITIVE_REGULATION_OF_CHROMATIN_ORGANIZATION		102	0.302441	1.21513	0.203065	0.350501	1	5044	tags=41%, list=27%, signal=56%
GO_RESPONSE_TO_ANTINEOPLASTIC_AGENT	GO_RESPONSE_TO_ANTINEOPLASTIC_AGENT		92	0.288961	1.21422	0.157371	0.351442	1	3867	tags=29%, list=21%, signal=37%
GO_CELLULAR_PROTEIN_CONTAINING_COMPLEX_LOCALIZATION	GO_CELLULAR_PROTEIN_CONTAINING_COMPLEX_LOCALIZATION		22	0.387519	1.21399	0.217557	0.351468	1	1772	tags=32%, list=9%, signal=35%
GO_POSITIVE_REGULATION_OF_PROTEIN_LOCALIZATION_TO_NUCLEUS	GO_POSITIVE_REGULATION_OF_PROTEIN_LOCALIZATION_TO_NUCLEUS		74	0.331213	1.21316	0.235067	0.352295	1	4395	tags=43%, list=23%, signal=56%
GO_NUCLEAR_ENVELOPE_ORGANIZATION	GO_NUCLEAR_ENVELOPE_ORGANIZATION		51	0.337436	1.21194	0.241245	0.353709	1	3702	tags=33%, list=20%, signal=41%
GO_GLUTATHIONE_METABOLIC_PROCESS	GO_GLUTATHIONE_METABOLIC_PROCESS		51	0.357704	1.21138	0.242363	0.354169	1	3347	tags=33%, list=18%, signal=40%
GO_ANTIGEN_PROCESSING_AND_PRESENTATION_OF_PEPTIDE_ANTIGEN_VIA_MHC_CLASS_I	GO_ANTIGEN_PROCESSING_AND_PRESENTATION_OF_PEPTIDE_ANTIGEN_VIA_MHC_CLASS_I		96	0.377194	1.2102	0.291829	0.355487	1	5703	tags=54%, list=30%, signal=78%
GO_STEROL_BIOSYNTHETIC_PROCESS	GO_STEROL_BIOSYNTHETIC_PROCESS		76	0.34855	1.20968	0.242739	0.355886	1	4856	tags=42%, list=26%, signal=57%
GO_PHOSPHATIDYLETHANOLAMINE_METABOLIC_PROCESS	GO_PHOSPHATIDYLETHANOLAMINE_METABOLIC_PROCESS		19	0.396206	1.20849	0.222445	0.357189	1	5752	tags=53%, list=31%, signal=76%
GO_LOW_DENSITY_LIPOPROTEIN_PARTICLE_CLEARANCE	GO_LOW_DENSITY_LIPOPROTEIN_PARTICLE_CLEARANCE		34	0.366667	1.20825	0.24	0.357197	1	2962	tags=24%, list=16%, signal=28%
GO_RNA_CAP_BINDING	GO_RNA_CAP_BINDING		18	0.447333	1.20705	0.262042	0.35856	1	5940	tags=56%, list=32%, signal=81%
GO_FATTY_ACYL_COA_METABOLIC_PROCESS	GO_FATTY_ACYL_COA_METABOLIC_PROCESS		41	0.348645	1.20672	0.231855	0.35872	1	4654	tags=39%, list=25%, signal=52%
GO_CELLULAR_AMINO_ACID_BIOSYNTHETIC_PROCESS	GO_CELLULAR_AMINO_ACID_BIOSYNTHETIC_PROCESS		80	0.306669	1.20538	0.212	0.360281	1	6040	tags=49%, list=32%, signal=72%
GO_NEGATIVE_REGULATION_OF_RESPONSE_TO_ENDOPLASMIC_RETICULUM_STRESS	GO_NEGATIVE_REGULATION_OF_RESPONSE_TO_ENDOPLASMIC_RETICULUM_STRESS		43	0.35691	1.20262	0.239923	0.363878	1	7381	tags=53%, list=39%, signal=88%
GO_THIOLESTER_HYDROLASE_ACTIVITY	GO_THIOLESTER_HYDROLASE_ACTIVITY		36	0.350024	1.20235	0.219124	0.363954	1	5378	tags=42%, list=29%, signal=58%
GO_CELLULAR_RESPONSE_TO_HYDROGEN_PEROXIDE	GO_CELLULAR_RESPONSE_TO_HYDROGEN_PEROXIDE		87	0.298273	1.20166	0.205323	0.364581	1	2905	tags=28%, list=16%, signal=33%
GO_GLUTAMATE_METABOLIC_PROCESS	GO_GLUTAMATE_METABOLIC_PROCESS		32	0.359058	1.20165	0.203156	0.364281	1	8020	tags=66%, list=43%, signal=115%
GO_RESPONSE_TO_GAMMA_RADIATION	GO_RESPONSE_TO_GAMMA_RADIATION		54	0.351635	1.20119	0.220729	0.36459	1	5092	tags=44%, list=27%, signal=61%
GO_ORGANIC_CATION_TRANSMEMBRANE_TRANSPORTER_ACTIVITY	GO_ORGANIC_CATION_TRANSMEMBRANE_TRANSPORTER_ACTIVITY		23	0.392044	1.20118	0.21281	0.364279	1	5520	tags=52%, list=30%, signal=74%
GO_REGULATION_OF_SPHINGOLIPID_BIOSYNTHETIC_PROCESS	GO_REGULATION_OF_SPHINGOLIPID_BIOSYNTHETIC_PROCESS		17	0.404366	1.20093	0.24	0.364317	1	5507	tags=53%, list=29%, signal=75%
GO_SYNAPSIS	GO_SYNAPSIS		47	0.372297	1.20092	0.241237	0.364007	1	5204	tags=34%, list=28%, signal=47%
GO_LIPOPROTEIN_BIOSYNTHETIC_PROCESS	GO_LIPOPROTEIN_BIOSYNTHETIC_PROCESS		93	0.293474	1.20043	0.206823	0.364422	1	7111	tags=51%, list=38%, signal=81%
GO_SUMO_BINDING	GO_SUMO_BINDING		16	0.415531	1.20042	0.263258	0.364132	1	3855	tags=50%, list=21%, signal=63%
GO_RIBONUCLEOSIDE_TRIPHOSPHATE_METABOLIC_PROCESS	GO_RIBONUCLEOSIDE_TRIPHOSPHATE_METABOLIC_PROCESS		62	0.306345	1.19968	0.224409	0.364807	1	3620	tags=35%, list=19%, signal=44%
GO_GLUTAMINE_FAMILY_AMINO_ACID_METABOLIC_PROCESS	GO_GLUTAMINE_FAMILY_AMINO_ACID_METABOLIC_PROCESS		70	0.313884	1.19786	0.20198	0.367036	1	7764	tags=63%, list=41%, signal=107%
GO_ATP_DEPENDENT_MICROTUBULE_MOTOR_ACTIVITY	GO_ATP_DEPENDENT_MICROTUBULE_MOTOR_ACTIVITY		48	0.355984	1.19766	0.259494	0.367003	1	452	tags=13%, list=2%, signal=13%
GO_LUNG_CELL_DIFFERENTIATION	GO_LUNG_CELL_DIFFERENTIATION		23	0.363356	1.19691	0.234127	0.367764	1	2623	tags=30%, list=14%, signal=35%
GO_HEPATICOBILIARY_SYSTEM_DEVELOPMENT	GO_HEPATICOBILIARY_SYSTEM_DEVELOPMENT		137	0.26129	1.19664	0.143725	0.367845	1	3189	tags=27%, list=17%, signal=32%
GO_VIRAL_LIFE_CYCLE	GO_VIRAL_LIFE_CYCLE		317	0.271409	1.19649	0.200382	0.367729	1	4045	tags=29%, list=22%, signal=36%
GO_P_BODY	GO_P_BODY		86	0.31384	1.19606	0.246654	0.368012	1	4119	tags=36%, list=22%, signal=46%
GO_ERAD_PATHWAY	GO_ERAD_PATHWAY		96	0.319816	1.19481	0.258449	0.369472	1	6532	tags=47%, list=35%, signal=72%
GO_REGULATION_OF_TRANSCRIPTION_INITIATION_FROM_RNA_POLYMERASE_II_PROMOTER	GO_REGULATION_OF_TRANSCRIPTION_INITIATION_FROM_RNA_POLYMERASE_II_PROMOTER		27	0.38344	1.19432	0.236473	0.36983	1	7043	tags=59%, list=38%, signal=95%
GO_NUCLEAR_ENVELOPE_REASSEMBLY	GO_NUCLEAR_ENVELOPE_REASSEMBLY		18	0.438992	1.19308	0.288462	0.371305	1	5903	tags=56%, list=32%, signal=81%
GO_REGULATION_OF_RESPONSE_TO_ENDOPLASMIC_RETICULUM_STRESS	GO_REGULATION_OF_RESPONSE_TO_ENDOPLASMIC_RETICULUM_STRESS		83	0.314439	1.19307	0.235521	0.371002	1	7064	tags=53%, list=38%, signal=85%
GO_REGULATION_OF_ERAD_PATHWAY	GO_REGULATION_OF_ERAD_PATHWAY		29	0.361395	1.19173	0.243295	0.372616	1	7064	tags=55%, list=38%, signal=89%
GO_FLAVIN_ADENINE_DINUCLEOTIDE_BINDING	GO_FLAVIN_ADENINE_DINUCLEOTIDE_BINDING		79	0.30721	1.1914	0.256566	0.372756	1	6297	tags=54%, list=34%, signal=82%
GO_AU_RICH_ELEMENT_BINDING	GO_AU_RICH_ELEMENT_BINDING		26	0.373136	1.19129	0.251474	0.372614	1	2097	tags=35%, list=11%, signal=39%
GO_COPPER_ION_TRANSPORT	GO_COPPER_ION_TRANSPORT		18	0.397075	1.19102	0.230019	0.372657	1	4770	tags=44%, list=25%, signal=60%
GO_PIGMENT_GRANULE_LOCALIZATION	GO_PIGMENT_GRANULE_LOCALIZATION		26	0.361249	1.19058	0.226216	0.372977	1	4967	tags=35%, list=27%, signal=47%
GO_OUTER_MEMBRANE	GO_OUTER_MEMBRANE		192	0.259733	1.19028	0.213333	0.373053	1	4654	tags=35%, list=25%, signal=47%
GO_NEGATIVE_REGULATION_OF_PROTEIN_MODIFICATION_BY_SMALL_PROTEIN_CONJUGATION_OR_REMOVAL	GO_NEGATIVE_REGULATION_OF_PROTEIN_MODIFICATION_BY_SMALL_PROTEIN_CONJUGATION_OR_REMOVAL		83	0.288189	1.18877	0.218935	0.374834	1	5415	tags=40%, list=29%, signal=56%
GO_EXOCYST	GO_EXOCYST		17	0.414934	1.18801	0.264228	0.375565	1	7273	tags=65%, list=39%, signal=106%
GO_GLUTAMINE_METABOLIC_PROCESS	GO_GLUTAMINE_METABOLIC_PROCESS		22	0.399301	1.18797	0.273453	0.375311	1	5864	tags=64%, list=31%, signal=93%
GO_SHORT_CHAIN_FATTY_ACID_METABOLIC_PROCESS	GO_SHORT_CHAIN_FATTY_ACID_METABOLIC_PROCESS		16	0.435976	1.18714	0.28	0.376136	1	5551	tags=56%, list=30%, signal=80%
GO_REGULATION_OF_RELEASE_OF_CYTOCHROME_C_FROM_MITOCHONDRIA	GO_REGULATION_OF_RELEASE_OF_CYTOCHROME_C_FROM_MITOCHONDRIA		47	0.320685	1.18571	0.248544	0.377828	1	4386	tags=40%, list=23%, signal=53%
GO_OOCYTE_DIFFERENTIATION	GO_OOCYTE_DIFFERENTIATION		48	0.318528	1.18517	0.233068	0.378256	1	1917	tags=23%, list=10%, signal=25%
GO_POSITIVE_REGULATION_OF_TYPE_I_INTERFERON_PRODUCTION	GO_POSITIVE_REGULATION_OF_TYPE_I_INTERFERON_PRODUCTION		74	0.338375	1.18512	0.243948	0.378009	1	3997	tags=34%, list=21%, signal=43%
GO_DETERMINATION_OF_ADULT_LIFESPAN	GO_DETERMINATION_OF_ADULT_LIFESPAN		15	0.42258	1.18392	0.260456	0.37941	1	3757	tags=40%, list=20%, signal=50%
GO_MAGNESIUM_ION_TRANSMEMBRANE_TRANSPORTER_ACTIVITY	GO_MAGNESIUM_ION_TRANSMEMBRANE_TRANSPORTER_ACTIVITY		16	0.430029	1.18384	0.255187	0.379211	1	3700	tags=38%, list=20%, signal=47%
GO_CELLULAR_RESPONSE_TO_OXYGEN_LEVELS	GO_CELLULAR_RESPONSE_TO_OXYGEN_LEVELS		222	0.266387	1.1827	0.220532	0.380529	1	5092	tags=41%, list=27%, signal=56%
GO_PROTEIN_FOLDING_CHAPERONE	GO_PROTEIN_FOLDING_CHAPERONE		25	0.405595	1.18216	0.298246	0.380951	1	3086	tags=28%, list=16%, signal=33%
GO_MICROTUBULE_PLUS_END	GO_MICROTUBULE_PLUS_END		22	0.395773	1.18153	0.269231	0.381504	1	728	tags=23%, list=4%, signal=24%
GO_PROTEIN_PEPTIDYL_PROLYL_ISOMERIZATION	GO_PROTEIN_PEPTIDYL_PROLYL_ISOMERIZATION		42	0.342057	1.18115	0.243665	0.381715	1	6212	tags=57%, list=33%, signal=85%
GO_MULTIVESICULAR_BODY_ORGANIZATION	GO_MULTIVESICULAR_BODY_ORGANIZATION		31	0.407833	1.17701	0.299595	0.387414	1	5711	tags=48%, list=31%, signal=70%
GO_REGULATION_OF_NUCLEOBASE_CONTAINING_COMPOUND_TRANSPORT	GO_REGULATION_OF_NUCLEOBASE_CONTAINING_COMPOUND_TRANSPORT		16	0.457776	1.17668	0.301961	0.387572	1	7059	tags=75%, list=38%, signal=120%
GO_KINASE_REGULATOR_ACTIVITY	GO_KINASE_REGULATOR_ACTIVITY		200	0.251642	1.17617	0.186792	0.388009	1	5854	tags=39%, list=31%, signal=56%
GO_ACID_THIOL_LIGASE_ACTIVITY	GO_ACID_THIOL_LIGASE_ACTIVITY		30	0.360258	1.17261	0.252033	0.392817	1	6533	tags=53%, list=35%, signal=82%
GO_ENDOCRINE_PANCREAS_DEVELOPMENT	GO_ENDOCRINE_PANCREAS_DEVELOPMENT		45	0.339813	1.17211	0.263052	0.39321	1	4395	tags=31%, list=23%, signal=41%
GO_ANTIGEN_PROCESSING_AND_PRESENTATION_OF_PEPTIDE_ANTIGEN	GO_ANTIGEN_PROCESSING_AND_PRESENTATION_OF_PEPTIDE_ANTIGEN		186	0.32078	1.1718	0.276316	0.393357	1	3909	tags=32%, list=21%, signal=40%
GO_TRANSCRIPTION_INITIATION_FROM_RNA_POLYMERASE_II_PROMOTER	GO_TRANSCRIPTION_INITIATION_FROM_RNA_POLYMERASE_II_PROMOTER		185	0.268066	1.17178	0.238462	0.393051	1	4282	tags=35%, list=23%, signal=44%
GO_ENDODERMAL_CELL_FATE_COMMITMENT	GO_ENDODERMAL_CELL_FATE_COMMITMENT		15	0.390913	1.17067	0.272165	0.394366	1	4166	tags=40%, list=22%, signal=51%
GO_REGULATION_OF_HISTONE_MODIFICATION	GO_REGULATION_OF_HISTONE_MODIFICATION		141	0.276197	1.17004	0.238722	0.394943	1	4683	tags=35%, list=25%, signal=47%
GO_REGULATION_OF_INTRINSIC_APOPTOTIC_SIGNALING_PATHWAY_IN_RESPONSE_TO_DNA_DAMAGE	GO_REGULATION_OF_INTRINSIC_APOPTOTIC_SIGNALING_PATHWAY_IN_RESPONSE_TO_DNA_DAMAGE		37	0.331291	1.16953	0.263056	0.395345	1	4467	tags=49%, list=24%, signal=64%
GO_NUCLEOBASE_CONTAINING_SMALL_MOLECULE_CATABOLIC_PROCESS	GO_NUCLEOBASE_CONTAINING_SMALL_MOLECULE_CATABOLIC_PROCESS		49	0.305589	1.16889	0.239351	0.395987	1	4278	tags=33%, list=23%, signal=42%
GO_MAGNESIUM_ION_TRANSPORT	GO_MAGNESIUM_ION_TRANSPORT		17	0.41612	1.16863	0.271222	0.396023	1	3700	tags=35%, list=20%, signal=44%
GO_NAD_DEPENDENT_PROTEIN_DEACETYLASE_ACTIVITY	GO_NAD_DEPENDENT_PROTEIN_DEACETYLASE_ACTIVITY		16	0.411655	1.1673	0.260788	0.397658	1	4114	tags=44%, list=22%, signal=56%
GO_REGULATION_OF_CYSTEINE_TYPE_ENDOPEPTIDASE_ACTIVITY_INVOLVED_IN_APOPTOTIC_SIGNALING_PATHWAY	GO_REGULATION_OF_CYSTEINE_TYPE_ENDOPEPTIDASE_ACTIVITY_INVOLVED_IN_APOPTOTIC_SIGNALING_PATHWAY		17	0.421218	1.16333	0.292871	0.403097	1	4867	tags=53%, list=26%, signal=71%
GO_RESPONSE_TO_CADMIUM_ION	GO_RESPONSE_TO_CADMIUM_ION		61	0.312816	1.16306	0.242	0.403158	1	5193	tags=38%, list=28%, signal=52%
GO_AMIDE_TRANSMEMBRANE_TRANSPORTER_ACTIVITY	GO_AMIDE_TRANSMEMBRANE_TRANSPORTER_ACTIVITY		47	0.314721	1.16265	0.223108	0.403467	1	7054	tags=53%, list=38%, signal=85%
GO_NEGATIVE_REGULATION_OF_DNA_BIOSYNTHETIC_PROCESS	GO_NEGATIVE_REGULATION_OF_DNA_BIOSYNTHETIC_PROCESS		35	0.320202	1.16144	0.252252	0.404959	1	1269	tags=20%, list=7%, signal=21%
GO_GENERAL_TRANSCRIPTION_INITIATION_FACTOR_BINDING	GO_GENERAL_TRANSCRIPTION_INITIATION_FACTOR_BINDING		42	0.350809	1.16133	0.305447	0.404769	1	5505	tags=52%, list=29%, signal=74%
GO_RESPONSE_TO_TEMPERATURE_STIMULUS	GO_RESPONSE_TO_TEMPERATURE_STIMULUS		236	0.253302	1.1612	0.231068	0.40463	1	2866	tags=24%, list=15%, signal=28%
GO_CARBOXYLIC_ESTER_HYDROLASE_ACTIVITY	GO_CARBOXYLIC_ESTER_HYDROLASE_ACTIVITY		120	0.278341	1.1611	0.203319	0.404427	1	5130	tags=31%, list=27%, signal=42%
GO_PROTEIN_PHOSPHATASE_2A_BINDING	GO_PROTEIN_PHOSPHATASE_2A_BINDING		32	0.348655	1.16064	0.265226	0.404731	1	4928	tags=44%, list=26%, signal=59%
GO_POLY_PYRIMIDINE_TRACT_BINDING	GO_POLY_PYRIMIDINE_TRACT_BINDING		26	0.364842	1.16052	0.287356	0.40456	1	1453	tags=35%, list=8%, signal=37%
GO_PERK_MEDIATED_UNFOLDED_PROTEIN_RESPONSE	GO_PERK_MEDIATED_UNFOLDED_PROTEIN_RESPONSE		21	0.401902	1.15904	0.297872	0.406428	1	4395	tags=38%, list=23%, signal=50%
GO_NEURONAL_STEM_CELL_POPULATION_MAINTENANCE	GO_NEURONAL_STEM_CELL_POPULATION_MAINTENANCE		22	0.391248	1.15749	0.294004	0.40841	1	2240	tags=32%, list=12%, signal=36%
GO_REGULATION_OF_ATPASE_ACTIVITY	GO_REGULATION_OF_ATPASE_ACTIVITY		80	0.293839	1.15644	0.285714	0.409663	1	3996	tags=33%, list=21%, signal=41%
GO_CELLULAR_RESPONSE_TO_RADIATION	GO_CELLULAR_RESPONSE_TO_RADIATION		178	0.256803	1.15548	0.226562	0.41071	1	5102	tags=37%, list=27%, signal=50%
GO_CELLULAR_LIPID_CATABOLIC_PROCESS	GO_CELLULAR_LIPID_CATABOLIC_PROCESS		208	0.275418	1.15543	0.254582	0.410448	1	6698	tags=46%, list=36%, signal=70%
GO_UBIQUITIN_LIKE_PROTEIN_CONJUGATING_ENZYME_ACTIVITY	GO_UBIQUITIN_LIKE_PROTEIN_CONJUGATING_ENZYME_ACTIVITY		40	0.35832	1.15525	0.327485	0.410349	1	6211	tags=50%, list=33%, signal=75%
GO_RESPONSE_TO_OXYGEN_RADICAL	GO_RESPONSE_TO_OXYGEN_RADICAL		28	0.324169	1.15427	0.261628	0.411464	1	3347	tags=36%, list=18%, signal=43%
GO_GLUCOSE_METABOLIC_PROCESS	GO_GLUCOSE_METABOLIC_PROCESS		202	0.255789	1.15349	0.230453	0.412286	1	5404	tags=37%, list=29%, signal=52%
GO_REGULATION_OF_PEPTIDYL_LYSINE_ACETYLATION	GO_REGULATION_OF_PEPTIDYL_LYSINE_ACETYLATION		59	0.296463	1.15271	0.262956	0.413138	1	3953	tags=31%, list=21%, signal=39%
GO_CULLIN_RING_UBIQUITIN_LIGASE_COMPLEX	GO_CULLIN_RING_UBIQUITIN_LIGASE_COMPLEX		155	0.264876	1.15055	0.268939	0.416005	1	4236	tags=29%, list=23%, signal=37%
GO_ANTIGEN_PROCESSING_AND_PRESENTATION_OF_ENDOGENOUS_PEPTIDE_ANTIGEN	GO_ANTIGEN_PROCESSING_AND_PRESENTATION_OF_ENDOGENOUS_PEPTIDE_ANTIGEN		15	0.463097	1.14994	0.329457	0.41656	1	8017	tags=67%, list=43%, signal=117%
GO_FMN_BINDING	GO_FMN_BINDING		15	0.414167	1.14921	0.290581	0.41733	1	2935	tags=33%, list=16%, signal=40%
GO_NEGATIVE_REGULATION_OF_DEPHOSPHORYLATION	GO_NEGATIVE_REGULATION_OF_DEPHOSPHORYLATION		106	0.25291	1.14918	0.213307	0.417033	1	4679	tags=31%, list=25%, signal=41%
GO_REGULATION_OF_TRANSPOSITION	GO_REGULATION_OF_TRANSPOSITION		21	0.401355	1.1478	0.292308	0.418753	1	7197	tags=52%, list=38%, signal=85%
GO_POSITIVE_REGULATION_OF_RELEASE_OF_CYTOCHROME_C_FROM_MITOCHONDRIA	GO_POSITIVE_REGULATION_OF_RELEASE_OF_CYTOCHROME_C_FROM_MITOCHONDRIA		29	0.341788	1.14751	0.284872	0.418843	1	4386	tags=38%, list=23%, signal=49%
GO_GDP_DISSOCIATION_INHIBITOR_ACTIVITY	GO_GDP_DISSOCIATION_INHIBITOR_ACTIVITY		15	0.396944	1.14721	0.310976	0.418965	1	2702	tags=27%, list=14%, signal=31%
GO_RNA_POLYMERASE_II_GENERAL_TRANSCRIPTION_INITIATION_FACTOR_BINDING	GO_RNA_POLYMERASE_II_GENERAL_TRANSCRIPTION_INITIATION_FACTOR_BINDING		20	0.389853	1.14512	0.304854	0.421819	1	4757	tags=60%, list=25%, signal=80%
GO_CELLULAR_METABOLIC_COMPOUND_SALVAGE	GO_CELLULAR_METABOLIC_COMPOUND_SALVAGE		33	0.340653	1.14323	0.273085	0.424343	1	6758	tags=58%, list=36%, signal=90%
GO_THYROID_HORMONE_RECEPTOR_BINDING	GO_THYROID_HORMONE_RECEPTOR_BINDING		29	0.34146	1.143	0.287037	0.424331	1	4674	tags=45%, list=25%, signal=60%
GO_MALE_MEIOTIC_NUCLEAR_DIVISION	GO_MALE_MEIOTIC_NUCLEAR_DIVISION		48	0.356657	1.1416	0.314629	0.426076	1	7854	tags=52%, list=42%, signal=90%
GO_POSITIVE_REGULATION_OF_TRANSCRIPTION_INITIATION_FROM_RNA_POLYMERASE_II_PROMOTER	GO_POSITIVE_REGULATION_OF_TRANSCRIPTION_INITIATION_FROM_RNA_POLYMERASE_II_PROMOTER		19	0.394979	1.14087	0.27381	0.426837	1	3624	tags=37%, list=19%, signal=46%
GO_ESTABLISHMENT_OF_ORGANELLE_LOCALIZATION	GO_ESTABLISHMENT_OF_ORGANELLE_LOCALIZATION		402	0.246817	1.13936	0.25969	0.428811	1	3522	tags=24%, list=19%, signal=28%
GO_REGULATION_OF_ISOTYPE_SWITCHING	GO_REGULATION_OF_ISOTYPE_SWITCHING		31	0.358273	1.1391	0.290385	0.42885	1	2596	tags=26%, list=14%, signal=30%
GO_ENDOPLASMIC_RETICULUM_QUALITY_CONTROL_COMPARTMENT	GO_ENDOPLASMIC_RETICULUM_QUALITY_CONTROL_COMPARTMENT		22	0.408316	1.13828	0.336673	0.429767	1	7096	tags=50%, list=38%, signal=80%
GO_PURINE_NUCLEOTIDE_TRANSMEMBRANE_TRANSPORTER_ACTIVITY	GO_PURINE_NUCLEOTIDE_TRANSMEMBRANE_TRANSPORTER_ACTIVITY		15	0.40949	1.13767	0.318	0.430349	1	6997	tags=47%, list=37%, signal=74%
GO_HISTONE_METHYLTRANSFERASE_ACTIVITY_H3_K4_SPECIFIC	GO_HISTONE_METHYLTRANSFERASE_ACTIVITY_H3_K4_SPECIFIC		16	0.431444	1.13723	0.339768	0.430654	1	2247	tags=25%, list=12%, signal=28%
GO_NEGATIVE_REGULATION_OF_DNA_BINDING	GO_NEGATIVE_REGULATION_OF_DNA_BINDING		54	0.287069	1.13589	0.279441	0.432353	1	3401	tags=26%, list=18%, signal=32%
GO_GLYCEROLIPID_BIOSYNTHETIC_PROCESS	GO_GLYCEROLIPID_BIOSYNTHETIC_PROCESS		245	0.24928	1.1351	0.242739	0.433149	1	5588	tags=37%, list=30%, signal=52%
GO_FRUCTOSE_METABOLIC_PROCESS	GO_FRUCTOSE_METABOLIC_PROCESS		15	0.425828	1.13494	0.32981	0.43304	1	5247	tags=47%, list=28%, signal=65%
GO_PROTEIN_DISULFIDE_ISOMERASE_ACTIVITY	GO_PROTEIN_DISULFIDE_ISOMERASE_ACTIVITY		18	0.429628	1.13464	0.315151	0.433154	1	2987	tags=39%, list=16%, signal=46%
GO_PROTEIN_ADP_RIBOSYLATION	GO_PROTEIN_ADP_RIBOSYLATION		34	0.337154	1.13368	0.29572	0.434249	1	4114	tags=29%, list=22%, signal=38%
GO_RESPONSE_TO_INTERLEUKIN_7	GO_RESPONSE_TO_INTERLEUKIN_7		27	0.355405	1.13245	0.29771	0.435774	1	4181	tags=44%, list=22%, signal=57%
GO_MAINTENANCE_OF_PROTEIN_LOCATION_IN_NUCLEUS	GO_MAINTENANCE_OF_PROTEIN_LOCATION_IN_NUCLEUS		22	0.347437	1.13208	0.291585	0.435978	1	3287	tags=32%, list=18%, signal=39%
GO_HISTONE_DEMETHYLASE_ACTIVITY	GO_HISTONE_DEMETHYLASE_ACTIVITY		28	0.385853	1.13088	0.339844	0.437517	1	7187	tags=46%, list=38%, signal=75%
GO_PROTON_TRANSMEMBRANE_TRANSPORTER_ACTIVITY	GO_PROTON_TRANSMEMBRANE_TRANSPORTER_ACTIVITY		113	0.284249	1.1305	0.26327	0.437766	1	6448	tags=45%, list=34%, signal=68%
GO_VITAMIN_BIOSYNTHETIC_PROCESS	GO_VITAMIN_BIOSYNTHETIC_PROCESS		24	0.369734	1.13032	0.325444	0.437671	1	1654	tags=25%, list=9%, signal=27%
GO_GENETIC_IMPRINTING	GO_GENETIC_IMPRINTING		27	0.344437	1.13009	0.292969	0.43767	1	4765	tags=41%, list=25%, signal=55%
GO_CELLULAR_RESPONSE_TO_CADMIUM_ION	GO_CELLULAR_RESPONSE_TO_CADMIUM_ION		36	0.346226	1.12893	0.312115	0.439109	1	6824	tags=53%, list=36%, signal=83%
GO_PHOSPHATASE_ACTIVITY	GO_PHOSPHATASE_ACTIVITY		260	0.23546	1.12518	0.263918	0.444449	1	4159	tags=27%, list=22%, signal=35%
GO_SPERM_EGG_RECOGNITION	GO_SPERM_EGG_RECOGNITION		51	0.349045	1.12512	0.317172	0.444198	1	6695	tags=41%, list=36%, signal=64%
GO_C_ACYLTRANSFERASE_ACTIVITY	GO_C_ACYLTRANSFERASE_ACTIVITY		20	0.405308	1.12475	0.318841	0.44443	1	5596	tags=50%, list=30%, signal=71%
GO_REGULATION_OF_CYTOPLASMIC_TRANSLATION	GO_REGULATION_OF_CYTOPLASMIC_TRANSLATION		27	0.351999	1.12446	0.285988	0.444534	1	3109	tags=30%, list=17%, signal=35%
GO_CATALYTIC_ACTIVITY_ACTING_ON_A_GLYCOPROTEIN	GO_CATALYTIC_ACTIVITY_ACTING_ON_A_GLYCOPROTEIN		23	0.36521	1.1219	0.325203	0.448203	1	8680	tags=70%, list=46%, signal=130%
GO_ACTIN_NUCLEATION	GO_ACTIN_NUCLEATION		45	0.297095	1.12182	0.303922	0.447975	1	4539	tags=38%, list=24%, signal=50%
GO_NEGATIVE_REGULATION_OF_ATPASE_ACTIVITY	GO_NEGATIVE_REGULATION_OF_ATPASE_ACTIVITY		17	0.366625	1.12176	0.30572	0.447702	1	3617	tags=41%, list=19%, signal=51%
GO_OXIDATIVE_DEMETHYLATION	GO_OXIDATIVE_DEMETHYLATION		19	0.367422	1.11805	0.292089	0.453134	1	4412	tags=37%, list=24%, signal=48%
GO_LACTATE_METABOLIC_PROCESS	GO_LACTATE_METABOLIC_PROCESS		17	0.382681	1.11708	0.330629	0.454276	1	7274	tags=65%, list=39%, signal=106%
GO_PHOSPHOPROTEIN_PHOSPHATASE_ACTIVITY	GO_PHOSPHOPROTEIN_PHOSPHATASE_ACTIVITY		175	0.245569	1.11547	0.287402	0.45634	1	4077	tags=27%, list=22%, signal=34%
GO_POSITIVE_REGULATION_OF_TOR_SIGNALING	GO_POSITIVE_REGULATION_OF_TOR_SIGNALING		35	0.303248	1.11524	0.306613	0.456342	1	4387	tags=37%, list=23%, signal=48%
GO_INTRINSIC_APOPTOTIC_SIGNALING_PATHWAY_IN_RESPONSE_TO_DNA_DAMAGE	GO_INTRINSIC_APOPTOTIC_SIGNALING_PATHWAY_IN_RESPONSE_TO_DNA_DAMAGE		101	0.274139	1.11426	0.300578	0.457565	1	4467	tags=38%, list=24%, signal=49%
GO_REGULATION_OF_PROTEIN_ACETYLATION	GO_REGULATION_OF_PROTEIN_ACETYLATION		71	0.277739	1.11419	0.289773	0.45731	1	3325	tags=25%, list=18%, signal=31%
GO_REGULATION_OF_IMMUNOGLOBULIN_PRODUCTION	GO_REGULATION_OF_IMMUNOGLOBULIN_PRODUCTION		58	0.317213	1.11378	0.308989	0.457585	1	2596	tags=21%, list=14%, signal=24%
GO_UBIQUITIN_LIGASE_COMPLEX	GO_UBIQUITIN_LIGASE_COMPLEX		278	0.250745	1.11139	0.313093	0.460995	1	5552	tags=37%, list=30%, signal=52%
GO_PROTEIN_K63_LINKED_UBIQUITINATION	GO_PROTEIN_K63_LINKED_UBIQUITINATION		47	0.296953	1.11107	0.312377	0.461122	1	6001	tags=43%, list=32%, signal=62%
GO_COPPER_ION_HOMEOSTASIS	GO_COPPER_ION_HOMEOSTASIS		17	0.36424	1.10905	0.302064	0.463908	1	4113	tags=41%, list=22%, signal=53%
GO_POLYOL_BIOSYNTHETIC_PROCESS	GO_POLYOL_BIOSYNTHETIC_PROCESS		75	0.263752	1.1087	0.293501	0.464066	1	4064	tags=31%, list=22%, signal=39%
GO_CELLULAR_RESPONSE_TO_REACTIVE_OXYGEN_SPECIES	GO_CELLULAR_RESPONSE_TO_REACTIVE_OXYGEN_SPECIES		153	0.25194	1.10853	0.286538	0.463957	1	3617	tags=29%, list=19%, signal=35%
GO_GERM_CELL_NUCLEUS	GO_GERM_CELL_NUCLEUS		15	0.391341	1.10792	0.305857	0.464552	1	1247	tags=20%, list=7%, signal=21%
GO_POLYOL_CATABOLIC_PROCESS	GO_POLYOL_CATABOLIC_PROCESS		23	0.347084	1.10736	0.305556	0.46508	1	5142	tags=35%, list=27%, signal=48%
GO_POSITIVE_REGULATION_OF_CYCLIN_DEPENDENT_PROTEIN_KINASE_ACTIVITY	GO_POSITIVE_REGULATION_OF_CYCLIN_DEPENDENT_PROTEIN_KINASE_ACTIVITY		33	0.316552	1.10638	0.324324	0.466317	1	4769	tags=45%, list=25%, signal=61%
GO_COENZYME_CATABOLIC_PROCESS	GO_COENZYME_CATABOLIC_PROCESS		15	0.371543	1.10599	0.325397	0.466557	1	5596	tags=40%, list=30%, signal=57%
GO_REGULATION_OF_ENDOPLASMIC_RETICULUM_STRESS_INDUCED_INTRINSIC_APOPTOTIC_SIGNALING_PATHWAY	GO_REGULATION_OF_ENDOPLASMIC_RETICULUM_STRESS_INDUCED_INTRINSIC_APOPTOTIC_SIGNALING_PATHWAY		32	0.329507	1.10548	0.313646	0.466989	1	4395	tags=38%, list=23%, signal=49%
GO_NUCLEOTIDE_SUGAR_BIOSYNTHETIC_PROCESS	GO_NUCLEOTIDE_SUGAR_BIOSYNTHETIC_PROCESS		22	0.38488	1.10498	0.369352	0.467437	1	4595	tags=50%, list=25%, signal=66%
GO_ENTRAINMENT_OF_CIRCADIAN_CLOCK	GO_ENTRAINMENT_OF_CIRCADIAN_CLOCK		26	0.339896	1.10396	0.339321	0.468634	1	5102	tags=42%, list=27%, signal=58%
GO_RELEASE_OF_CYTOCHROME_C_FROM_MITOCHONDRIA	GO_RELEASE_OF_CYTOCHROME_C_FROM_MITOCHONDRIA		58	0.296409	1.1032	0.324165	0.469459	1	4386	tags=36%, list=23%, signal=47%
GO_CELLULAR_RESPONSE_TO_ANTIBIOTIC	GO_CELLULAR_RESPONSE_TO_ANTIBIOTIC		133	0.255882	1.10308	0.282609	0.469285	1	3747	tags=29%, list=20%, signal=35%
GO_CELLULAR_RESPONSE_TO_ESTRADIOL_STIMULUS	GO_CELLULAR_RESPONSE_TO_ESTRADIOL_STIMULUS		36	0.30626	1.103	0.310891	0.469034	1	2635	tags=22%, list=14%, signal=26%
GO_LIVER_REGENERATION	GO_LIVER_REGENERATION		29	0.326411	1.10274	0.298969	0.46906	1	852	tags=21%, list=5%, signal=22%
GO_PURINE_NUCLEOSIDE_METABOLIC_PROCESS	GO_PURINE_NUCLEOSIDE_METABOLIC_PROCESS		60	0.284175	1.10156	0.298625	0.470596	1	5780	tags=48%, list=31%, signal=70%
GO_VIRAL_RNA_GENOME_REPLICATION	GO_VIRAL_RNA_GENOME_REPLICATION		32	0.325929	1.10112	0.320537	0.470916	1	3748	tags=25%, list=20%, signal=31%
GO_NEGATIVE_REGULATION_OF_UBIQUITIN_PROTEIN_TRANSFERASE_ACTIVITY	GO_NEGATIVE_REGULATION_OF_UBIQUITIN_PROTEIN_TRANSFERASE_ACTIVITY		16	0.389943	1.09874	0.340594	0.474327	1	2945	tags=38%, list=16%, signal=44%
GO_IMMUNOGLOBULIN_PRODUCTION_INVOLVED_IN_IMMUNOGLOBULIN_MEDIATED_IMMUNE_RESPONSE	GO_IMMUNOGLOBULIN_PRODUCTION_INVOLVED_IN_IMMUNOGLOBULIN_MEDIATED_IMMUNE_RESPONSE		53	0.32739	1.09828	0.340344	0.474668	1	1037	tags=17%, list=6%, signal=18%
GO_REGULATION_OF_HISTONE_H3_K9_METHYLATION	GO_REGULATION_OF_HISTONE_H3_K9_METHYLATION		23	0.344729	1.09427	0.329389	0.480674	1	1375	tags=26%, list=7%, signal=28%
GO_UBIQUITIN_LIKE_PROTEIN_SPECIFIC_PROTEASE_ACTIVITY	GO_UBIQUITIN_LIKE_PROTEIN_SPECIFIC_PROTEASE_ACTIVITY		101	0.287991	1.09347	0.332068	0.481591	1	5167	tags=35%, list=28%, signal=48%
GO_REGULATION_OF_NUCLEOCYTOPLASMIC_TRANSPORT	GO_REGULATION_OF_NUCLEOCYTOPLASMIC_TRANSPORT		105	0.269945	1.09288	0.328972	0.4822	1	3617	tags=33%, list=19%, signal=41%
GO_PHOSPHOLIPASE_BINDING	GO_PHOSPHOLIPASE_BINDING		16	0.358108	1.09237	0.340344	0.482623	1	522	tags=19%, list=3%, signal=19%
GO_MITOCHONDRIAL_FUSION	GO_MITOCHONDRIAL_FUSION		23	0.35815	1.09188	0.358452	0.483058	1	5781	tags=52%, list=31%, signal=75%
GO_REGULATION_OF_ESTABLISHMENT_OF_PROTEIN_LOCALIZATION_TO_MITOCHONDRION	GO_REGULATION_OF_ESTABLISHMENT_OF_PROTEIN_LOCALIZATION_TO_MITOCHONDRION		70	0.273287	1.09101	0.322394	0.484101	1	7566	tags=60%, list=40%, signal=100%
GO_CYSTEINE_TYPE_PEPTIDASE_ACTIVITY	GO_CYSTEINE_TYPE_PEPTIDASE_ACTIVITY		161	0.251662	1.09038	0.315992	0.484724	1	5167	tags=35%, list=28%, signal=48%
GO_POSITIVE_REGULATION_OF_IMMUNOGLOBULIN_PRODUCTION	GO_POSITIVE_REGULATION_OF_IMMUNOGLOBULIN_PRODUCTION		38	0.324095	1.09026	0.319626	0.484545	1	1037	tags=16%, list=6%, signal=17%
GO_REGULATION_OF_PROTEIN_LOCALIZATION_TO_NUCLEUS	GO_REGULATION_OF_PROTEIN_LOCALIZATION_TO_NUCLEUS		117	0.266373	1.08993	0.330813	0.484709	1	4395	tags=38%, list=23%, signal=49%
GO_INTRINSIC_APOPTOTIC_SIGNALING_PATHWAY_IN_RESPONSE_TO_OXIDATIVE_STRESS	GO_INTRINSIC_APOPTOTIC_SIGNALING_PATHWAY_IN_RESPONSE_TO_OXIDATIVE_STRESS		42	0.313841	1.08991	0.331502	0.484371	1	3347	tags=33%, list=18%, signal=41%
GO_HISTONE_H3_DEACETYLATION	GO_HISTONE_H3_DEACETYLATION		19	0.366705	1.0896	0.354478	0.484487	1	3674	tags=37%, list=20%, signal=46%
GO_CHAPERONE_BINDING	GO_CHAPERONE_BINDING		101	0.267997	1.08954	0.326996	0.484209	1	4978	tags=40%, list=27%, signal=54%
GO_RESPONSE_TO_LIGHT_STIMULUS	GO_RESPONSE_TO_LIGHT_STIMULUS		299	0.21586	1.08808	0.272904	0.486201	1	5102	tags=30%, list=27%, signal=41%
GO_MULTICELLULAR_ORGANISM_AGING	GO_MULTICELLULAR_ORGANISM_AGING		33	0.295002	1.08716	0.323651	0.487336	1	3757	tags=30%, list=20%, signal=38%
GO_NEGATIVE_REGULATION_OF_FATTY_ACID_METABOLIC_PROCESS	GO_NEGATIVE_REGULATION_OF_FATTY_ACID_METABOLIC_PROCESS		24	0.327109	1.08682	0.336083	0.487515	1	6623	tags=42%, list=35%, signal=64%
GO_LIPID_OXIDATION	GO_LIPID_OXIDATION		101	0.287828	1.08578	0.335366	0.488826	1	5392	tags=43%, list=29%, signal=59%
GO_TBP_CLASS_PROTEIN_BINDING	GO_TBP_CLASS_PROTEIN_BINDING		22	0.359373	1.08497	0.371486	0.489756	1	7043	tags=64%, list=38%, signal=102%
GO_REGULATION_OF_GLUCONEOGENESIS	GO_REGULATION_OF_GLUCONEOGENESIS		45	0.30014	1.08424	0.345924	0.490617	1	5194	tags=40%, list=28%, signal=55%
GO_CELL_DIVISION_SITE	GO_CELL_DIVISION_SITE		66	0.284863	1.08337	0.332681	0.491669	1	3497	tags=35%, list=19%, signal=43%
GO_NIK_NF_KAPPAB_SIGNALING	GO_NIK_NF_KAPPAB_SIGNALING		160	0.269064	1.08265	0.323917	0.492446	1	5702	tags=43%, list=30%, signal=61%
GO_REGULATION_OF_CIRCADIAN_RHYTHM	GO_REGULATION_OF_CIRCADIAN_RHYTHM		111	0.259355	1.08182	0.350674	0.493392	1	3898	tags=23%, list=21%, signal=29%
GO_COFACTOR_TRANSMEMBRANE_TRANSPORTER_ACTIVITY	GO_COFACTOR_TRANSMEMBRANE_TRANSPORTER_ACTIVITY		22	0.348097	1.0818	0.34728	0.493042	1	3236	tags=23%, list=17%, signal=27%
GO_MICROTUBULE_ORGANIZING_CENTER_LOCALIZATION	GO_MICROTUBULE_ORGANIZING_CENTER_LOCALIZATION		30	0.337951	1.07995	0.338403	0.495678	1	1371	tags=20%, list=7%, signal=22%
GO_REGULATION_OF_CARBOHYDRATE_METABOLIC_PROCESS	GO_REGULATION_OF_CARBOHYDRATE_METABOLIC_PROCESS		195	0.22915	1.07991	0.321154	0.495359	1	5102	tags=35%, list=27%, signal=47%
GO_PROTEIN_O_LINKED_MANNOSYLATION	GO_PROTEIN_O_LINKED_MANNOSYLATION		17	0.370848	1.07986	0.35102	0.495058	1	4396	tags=35%, list=23%, signal=46%
GO_POLYOL_METABOLIC_PROCESS	GO_POLYOL_METABOLIC_PROCESS		123	0.241146	1.07802	0.311741	0.497597	1	4159	tags=29%, list=22%, signal=37%
GO_REGULATION_OF_SYMBIOSIS_ENCOMPASSING_MUTUALISM_THROUGH_PARASITISM	GO_REGULATION_OF_SYMBIOSIS_ENCOMPASSING_MUTUALISM_THROUGH_PARASITISM		213	0.258647	1.07772	0.34275	0.49771	1	5751	tags=39%, list=31%, signal=56%
GO_POSITIVE_REGULATION_OF_MUSCLE_CELL_APOPTOTIC_PROCESS	GO_POSITIVE_REGULATION_OF_MUSCLE_CELL_APOPTOTIC_PROCESS		27	0.324827	1.07745	0.342324	0.4978	1	5328	tags=37%, list=28%, signal=52%
GO_REGULATION_OF_MITOCHONDRION_ORGANIZATION	GO_REGULATION_OF_MITOCHONDRION_ORGANIZATION		177	0.243027	1.07742	0.341085	0.497457	1	4387	tags=32%, list=23%, signal=41%
GO_CERAMIDE_CATABOLIC_PROCESS	GO_CERAMIDE_CATABOLIC_PROCESS		19	0.356822	1.07546	0.363071	0.500195	1	7206	tags=53%, list=39%, signal=86%
GO_REGULATION_OF_GOLGI_ORGANIZATION	GO_REGULATION_OF_GOLGI_ORGANIZATION		15	0.380385	1.07432	0.373518	0.501765	1	4791	tags=47%, list=26%, signal=63%
GO_RESPONSE_TO_MISFOLDED_PROTEIN	GO_RESPONSE_TO_MISFOLDED_PROTEIN		25	0.338854	1.07431	0.382812	0.501402	1	6045	tags=48%, list=32%, signal=71%
GO_RESPONSE_TO_X_RAY	GO_RESPONSE_TO_X_RAY		31	0.320085	1.07353	0.351085	0.5023	1	3617	tags=35%, list=19%, signal=44%
GO_HISTONE_H2A_UBIQUITINATION	GO_HISTONE_H2A_UBIQUITINATION		25	0.35629	1.07179	0.369168	0.504802	1	7391	tags=52%, list=40%, signal=86%
GO_GLUTAMINE_FAMILY_AMINO_ACID_CATABOLIC_PROCESS	GO_GLUTAMINE_FAMILY_AMINO_ACID_CATABOLIC_PROCESS		27	0.325562	1.07176	0.355289	0.504463	1	3237	tags=30%, list=17%, signal=36%
GO_PHOSPHATIDYLCHOLINE_METABOLIC_PROCESS	GO_PHOSPHATIDYLCHOLINE_METABOLIC_PROCESS		79	0.273814	1.07071	0.344758	0.505761	1	7872	tags=52%, list=42%, signal=89%
GO_NEGATIVE_REGULATION_OF_INTRINSIC_APOPTOTIC_SIGNALING_PATHWAY_IN_RESPONSE_TO_DNA_DAMAGE	GO_NEGATIVE_REGULATION_OF_INTRINSIC_APOPTOTIC_SIGNALING_PATHWAY_IN_RESPONSE_TO_DNA_DAMAGE		30	0.312845	1.06993	0.354	0.506633	1	4467	tags=47%, list=24%, signal=61%
GO_POSITIVE_REGULATION_OF_MEIOTIC_CELL_CYCLE	GO_POSITIVE_REGULATION_OF_MEIOTIC_CELL_CYCLE		24	0.33446	1.0695	0.361055	0.506968	1	8599	tags=58%, list=46%, signal=108%
GO_TROPHECTODERMAL_CELL_DIFFERENTIATION	GO_TROPHECTODERMAL_CELL_DIFFERENTIATION		15	0.36509	1.06842	0.377111	0.508368	1	6758	tags=53%, list=36%, signal=83%
GO_BASE_CONVERSION_OR_SUBSTITUTION_EDITING	GO_BASE_CONVERSION_OR_SUBSTITUTION_EDITING		21	0.351354	1.06804	0.37428	0.508615	1	1571	tags=19%, list=8%, signal=21%
GO_VESICLE_DOCKING_INVOLVED_IN_EXOCYTOSIS	GO_VESICLE_DOCKING_INVOLVED_IN_EXOCYTOSIS		44	0.299411	1.06668	0.368421	0.510471	1	5867	tags=39%, list=31%, signal=56%
GO_CLATHRIN_COAT	GO_CLATHRIN_COAT		41	0.301881	1.06594	0.360624	0.511302	1	2962	tags=24%, list=16%, signal=29%
GO_CALCIUM_DEPENDENT_CYSTEINE_TYPE_ENDOPEPTIDASE_ACTIVITY	GO_CALCIUM_DEPENDENT_CYSTEINE_TYPE_ENDOPEPTIDASE_ACTIVITY		17	0.382159	1.06582	0.382892	0.511109	1	8075	tags=71%, list=43%, signal=124%
GO_MAINTENANCE_OF_PROTEIN_LOCALIZATION_IN_ORGANELLE	GO_MAINTENANCE_OF_PROTEIN_LOCALIZATION_IN_ORGANELLE		39	0.303105	1.06578	0.379845	0.510796	1	3287	tags=31%, list=18%, signal=37%
GO_PROTEIN_DEACETYLASE_ACTIVITY	GO_PROTEIN_DEACETYLASE_ACTIVITY		29	0.329021	1.06425	0.384906	0.512876	1	4738	tags=41%, list=25%, signal=55%
GO_REGULATION_OF_OXIDATIVE_STRESS_INDUCED_INTRINSIC_APOPTOTIC_SIGNALING_PATHWAY	GO_REGULATION_OF_OXIDATIVE_STRESS_INDUCED_INTRINSIC_APOPTOTIC_SIGNALING_PATHWAY		26	0.335184	1.06342	0.365672	0.513845	1	3347	tags=31%, list=18%, signal=37%
GO_REGULATION_OF_TRANSCRIPTION_BY_RNA_POLYMERASE_III	GO_REGULATION_OF_TRANSCRIPTION_BY_RNA_POLYMERASE_III		23	0.344123	1.06249	0.384016	0.515076	1	4070	tags=35%, list=22%, signal=44%
GO_COPI_COATED_VESICLE_MEMBRANE	GO_COPI_COATED_VESICLE_MEMBRANE		19	0.429451	1.05927	0.444223	0.520072	1	4708	tags=63%, list=25%, signal=84%
GO_HISTONE_DEACETYLASE_BINDING	GO_HISTONE_DEACETYLASE_BINDING		110	0.259654	1.05914	0.367537	0.519891	1	4893	tags=39%, list=26%, signal=53%
GO_REGULATION_OF_PROTEIN_STABILITY	GO_REGULATION_OF_PROTEIN_STABILITY		271	0.227107	1.05755	0.34275	0.5222	1	4473	tags=30%, list=24%, signal=38%
GO_CHAPERONE_MEDIATED_PROTEIN_FOLDING	GO_CHAPERONE_MEDIATED_PROTEIN_FOLDING		57	0.297363	1.05678	0.4	0.523063	1	2866	tags=30%, list=15%, signal=35%
GO_NUCLEAR_INNER_MEMBRANE	GO_NUCLEAR_INNER_MEMBRANE		59	0.264202	1.0537	0.364729	0.527846	1	906	tags=12%, list=5%, signal=12%
GO_SYNAPTONEMAL_COMPLEX_ORGANIZATION	GO_SYNAPTONEMAL_COMPLEX_ORGANIZATION		23	0.33559	1.05348	0.379381	0.527814	1	7789	tags=48%, list=42%, signal=82%
GO_INTERFERON_BETA_PRODUCTION	GO_INTERFERON_BETA_PRODUCTION		49	0.303854	1.05341	0.389635	0.527551	1	3997	tags=31%, list=21%, signal=39%
GO_HETEROCHROMATIN_ORGANIZATION	GO_HETEROCHROMATIN_ORGANIZATION		17	0.345207	1.04937	0.39548	0.533931	1	182	tags=18%, list=1%, signal=18%
GO_CELLULAR_RESPONSE_TO_OXYGEN_RADICAL	GO_CELLULAR_RESPONSE_TO_OXYGEN_RADICAL		25	0.312189	1.04857	0.392079	0.534914	1	3347	tags=36%, list=18%, signal=44%
GO_NEGATIVE_REGULATION_OF_ATP_METABOLIC_PROCESS	GO_NEGATIVE_REGULATION_OF_ATP_METABOLIC_PROCESS		25	0.31583	1.04812	0.376673	0.535287	1	5364	tags=40%, list=29%, signal=56%
GO_POSITIVE_REGULATION_OF_INTRINSIC_APOPTOTIC_SIGNALING_PATHWAY	GO_POSITIVE_REGULATION_OF_INTRINSIC_APOPTOTIC_SIGNALING_PATHWAY		56	0.280802	1.04715	0.389002	0.536485	1	4689	tags=36%, list=25%, signal=48%
GO_CYCLIN_BINDING	GO_CYCLIN_BINDING		30	0.29435	1.04572	0.381958	0.538539	1	6585	tags=53%, list=35%, signal=82%
GO_COPII_VESICLE_COAT	GO_COPII_VESICLE_COAT		15	0.42367	1.04541	0.425197	0.538651	1	848	tags=20%, list=5%, signal=21%
GO_CELLULAR_RESPONSE_TO_ALKALOID	GO_CELLULAR_RESPONSE_TO_ALKALOID		36	0.284339	1.0449	0.358382	0.539079	1	3238	tags=25%, list=17%, signal=30%
GO_POSITIVE_REGULATION_OF_VIRAL_LIFE_CYCLE	GO_POSITIVE_REGULATION_OF_VIRAL_LIFE_CYCLE		58	0.288931	1.04393	0.40613	0.540378	1	6509	tags=52%, list=35%, signal=79%
GO_MALE_MEIOSIS_I	GO_MALE_MEIOSIS_I		24	0.352555	1.0437	0.417339	0.540336	1	2913	tags=25%, list=16%, signal=30%
GO_REGULATION_OF_MAMMARY_GLAND_EPITHELIAL_CELL_PROLIFERATION	GO_REGULATION_OF_MAMMARY_GLAND_EPITHELIAL_CELL_PROLIFERATION		16	0.333216	1.04339	0.419173	0.540452	1	4670	tags=50%, list=25%, signal=67%
GO_GERM_CELL_DEVELOPMENT	GO_GERM_CELL_DEVELOPMENT		238	0.229959	1.04267	0.382716	0.541258	1	5487	tags=33%, list=29%, signal=46%
GO_ORGANOPHOSPHATE_CATABOLIC_PROCESS	GO_ORGANOPHOSPHATE_CATABOLIC_PROCESS		128	0.230832	1.04101	0.363095	0.543683	1	4640	tags=34%, list=25%, signal=44%
GO_HISTONE_H2A_MONOUBIQUITINATION	GO_HISTONE_H2A_MONOUBIQUITINATION		17	0.366397	1.04077	0.406953	0.543679	1	5907	tags=47%, list=32%, signal=69%
GO_VERY_LONG_CHAIN_FATTY_ACID_METABOLIC_PROCESS	GO_VERY_LONG_CHAIN_FATTY_ACID_METABOLIC_PROCESS		31	0.309663	1.04008	0.398357	0.544475	1	3463	tags=32%, list=19%, signal=40%
GO_MICROTUBULE_BINDING	GO_MICROTUBULE_BINDING		244	0.234712	1.03993	0.376258	0.544351	1	3252	tags=26%, list=17%, signal=31%
GO_PURINE_NUCLEOSIDE_TRIPHOSPHATE_METABOLIC_PROCESS	GO_PURINE_NUCLEOSIDE_TRIPHOSPHATE_METABOLIC_PROCESS		64	0.266313	1.03964	0.380198	0.544432	1	3219	tags=30%, list=17%, signal=36%
GO_NEGATIVE_REGULATION_OF_TYPE_I_INTERFERON_PRODUCTION	GO_NEGATIVE_REGULATION_OF_TYPE_I_INTERFERON_PRODUCTION		44	0.318242	1.03963	0.405458	0.544035	1	3900	tags=30%, list=21%, signal=37%
GO_C4_DICARBOXYLATE_TRANSPORT	GO_C4_DICARBOXYLATE_TRANSPORT		21	0.31808	1.03845	0.42915	0.545646	1	851	tags=14%, list=5%, signal=15%
GO_VIRAL_BUDDING	GO_VIRAL_BUDDING		25	0.364856	1.0384	0.432049	0.545309	1	9265	tags=72%, list=50%, signal=142%
GO_LIPOPROTEIN_CATABOLIC_PROCESS	GO_LIPOPROTEIN_CATABOLIC_PROCESS		15	0.355943	1.03771	0.387033	0.54608	1	3476	tags=33%, list=19%, signal=41%
GO_TRANSCRIPTION_COACTIVATOR_ACTIVITY	GO_TRANSCRIPTION_COACTIVATOR_ACTIVITY		318	0.228585	1.03719	0.382739	0.546551	1	2991	tags=24%, list=16%, signal=28%
GO_SPERMATID_DIFFERENTIATION	GO_SPERMATID_DIFFERENTIATION		144	0.244017	1.03675	0.358178	0.546931	1	5351	tags=32%, list=29%, signal=44%
GO_ASPARTATE_FAMILY_AMINO_ACID_BIOSYNTHETIC_PROCESS	GO_ASPARTATE_FAMILY_AMINO_ACID_BIOSYNTHETIC_PROCESS		23	0.330339	1.03628	0.42562	0.547343	1	1336	tags=26%, list=7%, signal=28%
GO_NONRIBOSOMAL_PEPTIDE_BIOSYNTHETIC_PROCESS	GO_NONRIBOSOMAL_PEPTIDE_BIOSYNTHETIC_PROCESS		18	0.367093	1.03479	0.421488	0.549528	1	2955	tags=39%, list=16%, signal=46%
GO_PCG_PROTEIN_COMPLEX	GO_PCG_PROTEIN_COMPLEX		47	0.307123	1.03477	0.412109	0.549146	1	4765	tags=40%, list=25%, signal=54%
GO_CELLULAR_CARBOHYDRATE_CATABOLIC_PROCESS	GO_CELLULAR_CARBOHYDRATE_CATABOLIC_PROCESS		41	0.281427	1.03446	0.382294	0.549268	1	5275	tags=37%, list=28%, signal=51%
GO_IMMUNE_RESPONSE_TO_TUMOR_CELL	GO_IMMUNE_RESPONSE_TO_TUMOR_CELL		17	0.380856	1.03441	0.404215	0.548945	1	2395	tags=18%, list=13%, signal=20%
GO_PROTEIN_SERINE_THREONINE_TYROSINE_KINASE_ACTIVITY	GO_PROTEIN_SERINE_THREONINE_TYROSINE_KINASE_ACTIVITY		44	0.270146	1.03419	0.377432	0.548928	1	2957	tags=23%, list=16%, signal=27%
GO_HSP70_PROTEIN_BINDING	GO_HSP70_PROTEIN_BINDING		42	0.273325	1.03407	0.406746	0.548713	1	4404	tags=33%, list=24%, signal=43%
GO_NEGATIVE_REGULATION_OF_RELEASE_OF_CYTOCHROME_C_FROM_MITOCHONDRIA	GO_NEGATIVE_REGULATION_OF_RELEASE_OF_CYTOCHROME_C_FROM_MITOCHONDRIA		19	0.342751	1.033	0.427734	0.550109	1	4380	tags=47%, list=23%, signal=62%
GO_ROUGH_ENDOPLASMIC_RETICULUM	GO_ROUGH_ENDOPLASMIC_RETICULUM		80	0.256469	1.03108	0.392638	0.552998	1	5500	tags=40%, list=29%, signal=56%
GO_MODULATION_BY_SYMBIONT_OF_HOST_CELLULAR_PROCESS	GO_MODULATION_BY_SYMBIONT_OF_HOST_CELLULAR_PROCESS		26	0.299586	1.03056	0.414313	0.55349	1	2682	tags=27%, list=14%, signal=31%
GO_MOTOR_ACTIVITY	GO_MOTOR_ACTIVITY		134	0.250386	1.0293	0.389113	0.55524	1	585	tags=11%, list=3%, signal=11%
GO_FATTY_ACYL_COA_BIOSYNTHETIC_PROCESS	GO_FATTY_ACYL_COA_BIOSYNTHETIC_PROCESS		32	0.304841	1.02848	0.41875	0.556229	1	5596	tags=41%, list=30%, signal=58%
GO_CELLULAR_BIOGENIC_AMINE_METABOLIC_PROCESS	GO_CELLULAR_BIOGENIC_AMINE_METABOLIC_PROCESS		54	0.256526	1.02812	0.37	0.55643	1	5712	tags=39%, list=31%, signal=56%
GO_MICROTUBULE_DEPOLYMERIZATION	GO_MICROTUBULE_DEPOLYMERIZATION		42	0.295349	1.02737	0.408829	0.557337	1	1166	tags=19%, list=6%, signal=20%
GO_UBIQUITIN_SPECIFIC_PROTEASE_BINDING	GO_UBIQUITIN_SPECIFIC_PROTEASE_BINDING		17	0.354189	1.02679	0.441118	0.557929	1	5194	tags=47%, list=28%, signal=65%
GO_RNA_DESTABILIZATION	GO_RNA_DESTABILIZATION		31	0.32246	1.02588	0.424812	0.559096	1	1731	tags=19%, list=9%, signal=21%
GO_ENTEROENDOCRINE_CELL_DIFFERENTIATION	GO_ENTEROENDOCRINE_CELL_DIFFERENTIATION		27	0.330019	1.02487	0.437372	0.560406	1	2275	tags=22%, list=12%, signal=25%
GO_L_AMINO_ACID_TRANSMEMBRANE_TRANSPORTER_ACTIVITY	GO_L_AMINO_ACID_TRANSMEMBRANE_TRANSPORTER_ACTIVITY		51	0.275518	1.0239	0.434694	0.561685	1	1988	tags=16%, list=11%, signal=18%
GO_RESPONSE_TO_ENDOPLASMIC_RETICULUM_STRESS	GO_RESPONSE_TO_ENDOPLASMIC_RETICULUM_STRESS		279	0.244795	1.02351	0.411067	0.56196	1	6567	tags=47%, list=35%, signal=71%
GO_B_CELL_APOPTOTIC_PROCESS	GO_B_CELL_APOPTOTIC_PROCESS		24	0.342654	1.02313	0.409346	0.562167	1	5478	tags=38%, list=29%, signal=53%
GO_ACROSOME_ASSEMBLY	GO_ACROSOME_ASSEMBLY		15	0.344317	1.02282	0.40748	0.56227	1	4903	tags=47%, list=26%, signal=63%
GO_CLATHRIN_ADAPTOR_COMPLEX	GO_CLATHRIN_ADAPTOR_COMPLEX		24	0.330007	1.02279	0.435849	0.561905	1	1595	tags=21%, list=9%, signal=23%
GO_SUMO_TRANSFERASE_ACTIVITY	GO_SUMO_TRANSFERASE_ACTIVITY		22	0.322309	1.02167	0.436255	0.563423	1	4032	tags=27%, list=22%, signal=35%
GO_REGULATION_OF_CHROMATIN_BINDING	GO_REGULATION_OF_CHROMATIN_BINDING		21	0.334572	1.02045	0.458333	0.56513	1	5930	tags=62%, list=32%, signal=91%
GO_KERATIN_FILAMENT	GO_KERATIN_FILAMENT		65	0.364704	1.0191	0.452479	0.567003	1	9447	tags=72%, list=50%, signal=146%
GO_MULTI_ORGANISM_CELLULAR_PROCESS	GO_MULTI_ORGANISM_CELLULAR_PROCESS		47	0.279672	1.01835	0.424951	0.567859	1	3453	tags=26%, list=18%, signal=31%
GO_CELLULAR_GLUCURONIDATION	GO_CELLULAR_GLUCURONIDATION		18	0.378429	1.01759	0.444672	0.568716	1	9273	tags=67%, list=50%, signal=132%
GO_ANTIGEN_PROCESSING_AND_PRESENTATION	GO_ANTIGEN_PROCESSING_AND_PRESENTATION		222	0.266888	1.0172	0.429379	0.568963	1	3913	tags=28%, list=21%, signal=35%
GO_POSITIVE_REGULATION_OF_MITOCHONDRION_ORGANIZATION	GO_POSITIVE_REGULATION_OF_MITOCHONDRION_ORGANIZATION		113	0.244697	1.01658	0.438114	0.569611	1	4386	tags=32%, list=23%, signal=41%
GO_ASPARTATE_FAMILY_AMINO_ACID_CATABOLIC_PROCESS	GO_ASPARTATE_FAMILY_AMINO_ACID_CATABOLIC_PROCESS		22	0.321147	1.01604	0.449692	0.570089	1	3740	tags=32%, list=20%, signal=40%
GO_POSITIVE_REGULATION_OF_ORGANELLE_ASSEMBLY	GO_POSITIVE_REGULATION_OF_ORGANELLE_ASSEMBLY		68	0.268469	1.01571	0.42515	0.570269	1	2692	tags=19%, list=14%, signal=22%
GO_TRANSFERASE_ACTIVITY_TRANSFERRING_PENTOSYL_GROUPS	GO_TRANSFERASE_ACTIVITY_TRANSFERRING_PENTOSYL_GROUPS		45	0.269555	1.01434	0.43152	0.572196	1	6172	tags=38%, list=33%, signal=56%
GO_MICROTUBULE_POLYMERIZATION_OR_DEPOLYMERIZATION	GO_MICROTUBULE_POLYMERIZATION_OR_DEPOLYMERIZATION		112	0.247983	1.01427	0.418919	0.571888	1	2518	tags=22%, list=13%, signal=26%
GO_HISTONE_DEACETYLATION	GO_HISTONE_DEACETYLATION		73	0.269186	1.01371	0.437023	0.572436	1	4738	tags=40%, list=25%, signal=53%
GO_REGULATION_OF_EXOSOMAL_SECRETION	GO_REGULATION_OF_EXOSOMAL_SECRETION		16	0.367507	1.01028	0.44685	0.577998	1	5711	tags=56%, list=31%, signal=81%
GO_REGULATION_OF_MITOCHONDRIAL_MEMBRANE_POTENTIAL	GO_REGULATION_OF_MITOCHONDRIAL_MEMBRANE_POTENTIAL		66	0.253823	1.00937	0.423529	0.579138	1	4386	tags=39%, list=23%, signal=51%
GO_REGULATION_OF_UBIQUITIN_DEPENDENT_PROTEIN_CATABOLIC_PROCESS	GO_REGULATION_OF_UBIQUITIN_DEPENDENT_PROTEIN_CATABOLIC_PROCESS		151	0.234043	1.00813	0.436399	0.580851	1	5409	tags=38%, list=29%, signal=53%
GO_RESPONSE_TO_INSECTICIDE	GO_RESPONSE_TO_INSECTICIDE		18	0.328498	1.00796	0.436893	0.580727	1	3400	tags=39%, list=18%, signal=47%
GO_MEMBRANE_COAT	GO_MEMBRANE_COAT		90	0.264283	1.00758	0.449219	0.580981	1	4045	tags=29%, list=22%, signal=37%
GO_POSITIVE_REGULATION_OF_ATPASE_ACTIVITY	GO_POSITIVE_REGULATION_OF_ATPASE_ACTIVITY		57	0.276803	1.00692	0.449597	0.581724	1	3996	tags=30%, list=21%, signal=38%
GO_INNER_EAR_AUDITORY_RECEPTOR_CELL_DIFFERENTIATION	GO_INNER_EAR_AUDITORY_RECEPTOR_CELL_DIFFERENTIATION		33	0.275928	1.00591	0.445148	0.583074	1	3938	tags=24%, list=21%, signal=31%
GO_CIRCADIAN_RHYTHM	GO_CIRCADIAN_RHYTHM		204	0.223909	1.00538	0.431335	0.583583	1	1731	tags=14%, list=9%, signal=15%
GO_CELLULAR_RESPONSE_TO_GLUCOSE_STARVATION	GO_CELLULAR_RESPONSE_TO_GLUCOSE_STARVATION		37	0.285176	1.00515	0.435453	0.583581	1	6445	tags=46%, list=34%, signal=70%
GO_MISFOLDED_PROTEIN_BINDING	GO_MISFOLDED_PROTEIN_BINDING		26	0.347633	1.005	0.444664	0.583448	1	5040	tags=31%, list=27%, signal=42%
GO_HAIR_CELL_DIFFERENTIATION	GO_HAIR_CELL_DIFFERENTIATION		40	0.268022	1.00491	0.456842	0.583173	1	3938	tags=25%, list=21%, signal=32%
GO_MOVEMENT_IN_ENVIRONMENT_OF_OTHER_ORGANISM_INVOLVED_IN_SYMBIOTIC_INTERACTION	GO_MOVEMENT_IN_ENVIRONMENT_OF_OTHER_ORGANISM_INVOLVED_IN_SYMBIOTIC_INTERACTION		34	0.325598	1.00455	0.477186	0.58337	1	6495	tags=47%, list=35%, signal=72%
GO_POSITIVE_REGULATION_OF_VIRAL_GENOME_REPLICATION	GO_POSITIVE_REGULATION_OF_VIRAL_GENOME_REPLICATION		35	0.301938	1.00194	0.448276	0.587491	1	8520	tags=80%, list=46%, signal=147%
GO_OOGENESIS	GO_OOGENESIS		82	0.245718	1.00087	0.465812	0.588974	1	4129	tags=29%, list=22%, signal=37%
GO_IMMUNOGLOBULIN_PRODUCTION	GO_IMMUNOGLOBULIN_PRODUCTION		101	0.278666	0.999831	0.441065	0.590366	1	2596	tags=19%, list=14%, signal=22%
GO_CULLIN_FAMILY_PROTEIN_BINDING	GO_CULLIN_FAMILY_PROTEIN_BINDING		18	0.338289	0.999706	0.452611	0.590177	1	5075	tags=44%, list=27%, signal=61%
GO_GLANDULAR_EPITHELIAL_CELL_DIFFERENTIATION	GO_GLANDULAR_EPITHELIAL_CELL_DIFFERENTIATION		47	0.278869	0.999651	0.486708	0.589847	1	2623	tags=21%, list=14%, signal=25%
GO_DEPHOSPHORYLATION	GO_DEPHOSPHORYLATION		466	0.199926	0.997982	0.46371	0.592341	1	4836	tags=30%, list=26%, signal=40%
GO_POSITIVE_REGULATION_OF_PROTEIN_EXPORT_FROM_NUCLEUS	GO_POSITIVE_REGULATION_OF_PROTEIN_EXPORT_FROM_NUCLEUS		21	0.337628	0.997439	0.448743	0.592845	1	6296	tags=48%, list=34%, signal=72%
GO_HYDROLASE_ACTIVITY_HYDROLYZING_O_GLYCOSYL_COMPOUNDS	GO_HYDROLASE_ACTIVITY_HYDROLYZING_O_GLYCOSYL_COMPOUNDS		85	0.251763	0.996775	0.450734	0.593585	1	7343	tags=46%, list=39%, signal=75%
GO_MACROMOLECULE_DEACYLATION	GO_MACROMOLECULE_DEACYLATION		100	0.244954	0.994622	0.472656	0.596883	1	4738	tags=37%, list=25%, signal=49%
GO_INTRACELLULAR_LIPID_TRANSPORT	GO_INTRACELLULAR_LIPID_TRANSPORT		39	0.283959	0.993817	0.460765	0.59787	1	4433	tags=33%, list=24%, signal=44%
GO_POSITIVE_REGULATION_OF_PROTEIN_ACETYLATION	GO_POSITIVE_REGULATION_OF_PROTEIN_ACETYLATION		41	0.270044	0.993242	0.464015	0.598427	1	4467	tags=29%, list=24%, signal=38%
GO_TRANS_GOLGI_NETWORK_MEMBRANE	GO_TRANS_GOLGI_NETWORK_MEMBRANE		86	0.258859	0.991865	0.48524	0.600391	1	6567	tags=47%, list=35%, signal=71%
GO_GLYCEROPHOSPHOLIPID_METABOLIC_PROCESS	GO_GLYCEROPHOSPHOLIPID_METABOLIC_PROCESS		309	0.21239	0.991358	0.447917	0.600801	1	5588	tags=35%, list=30%, signal=49%
GO_ENDOPLASMIC_RETICULUM_CALCIUM_ION_HOMEOSTASIS	GO_ENDOPLASMIC_RETICULUM_CALCIUM_ION_HOMEOSTASIS		23	0.317682	0.989948	0.46374	0.602833	1	6677	tags=61%, list=36%, signal=95%
GO_AMINO_ACID_BINDING	GO_AMINO_ACID_BINDING		56	0.248569	0.989617	0.444219	0.603	1	7971	tags=48%, list=43%, signal=84%
GO_CYSTEINE_TYPE_ENDOPEPTIDASE_ACTIVITY	GO_CYSTEINE_TYPE_ENDOPEPTIDASE_ACTIVITY		95	0.24033	0.988765	0.451362	0.604074	1	5083	tags=36%, list=27%, signal=49%
GO_H4_H2A_HISTONE_ACETYLTRANSFERASE_COMPLEX	GO_H4_H2A_HISTONE_ACETYLTRANSFERASE_COMPLEX		19	0.333222	0.988483	0.454728	0.604157	1	8613	tags=68%, list=46%, signal=127%
GO_POSITIVE_REGULATION_OF_PEPTIDYL_LYSINE_ACETYLATION	GO_POSITIVE_REGULATION_OF_PEPTIDYL_LYSINE_ACETYLATION		33	0.282506	0.987087	0.471513	0.60618	1	3815	tags=27%, list=20%, signal=34%
GO_NEGATIVE_REGULATION_OF_EXECUTION_PHASE_OF_APOPTOSIS	GO_NEGATIVE_REGULATION_OF_EXECUTION_PHASE_OF_APOPTOSIS		21	0.373155	0.986803	0.455969	0.606255	1	7199	tags=57%, list=38%, signal=93%
GO_NEGATIVE_REGULATION_OF_MEIOTIC_CELL_CYCLE	GO_NEGATIVE_REGULATION_OF_MEIOTIC_CELL_CYCLE		15	0.340587	0.986519	0.493042	0.606321	1	3267	tags=40%, list=17%, signal=48%
GO_NEGATIVE_REGULATION_OF_CELLULAR_CATABOLIC_PROCESS	GO_NEGATIVE_REGULATION_OF_CELLULAR_CATABOLIC_PROCESS		243	0.214663	0.985957	0.47619	0.606917	1	5137	tags=32%, list=27%, signal=43%
GO_MITOGEN_ACTIVATED_PROTEIN_KINASE_BINDING	GO_MITOGEN_ACTIVATED_PROTEIN_KINASE_BINDING		25	0.320503	0.984969	0.469835	0.608282	1	3783	tags=32%, list=20%, signal=40%
GO_KINASE_ACTIVATOR_ACTIVITY	GO_KINASE_ACTIVATOR_ACTIVITY		87	0.227264	0.98418	0.46627	0.609256	1	5083	tags=30%, list=27%, signal=41%
GO_DE_NOVO_PROTEIN_FOLDING	GO_DE_NOVO_PROTEIN_FOLDING		38	0.32052	0.983842	0.469262	0.609446	1	3076	tags=29%, list=16%, signal=35%
GO_T_CELL_RECEPTOR_SIGNALING_PATHWAY	GO_T_CELL_RECEPTOR_SIGNALING_PATHWAY		188	0.268597	0.982864	0.463687	0.610727	1	3624	tags=27%, list=19%, signal=33%
GO_PHOSPHATASE_INHIBITOR_ACTIVITY	GO_PHOSPHATASE_INHIBITOR_ACTIVITY		43	0.263089	0.982521	0.457732	0.610903	1	3447	tags=26%, list=18%, signal=31%
GO_PROTEIN_HETEROOLIGOMERIZATION	GO_PROTEIN_HETEROOLIGOMERIZATION		80	0.233096	0.980778	0.484536	0.613473	1	2591	tags=20%, list=14%, signal=23%
GO_NEGATIVE_REGULATION_OF_GENE_SILENCING	GO_NEGATIVE_REGULATION_OF_GENE_SILENCING		24	0.299754	0.980677	0.48728	0.613223	1	7289	tags=58%, list=39%, signal=95%
GO_EXTRACELLULAR_VESICLE_BIOGENESIS	GO_EXTRACELLULAR_VESICLE_BIOGENESIS		22	0.329639	0.980192	0.484064	0.613661	1	5711	tags=55%, list=31%, signal=78%
GO_NEGATIVE_REGULATION_OF_VIRAL_PROCESS	GO_NEGATIVE_REGULATION_OF_VIRAL_PROCESS		94	0.26781	0.979584	0.457854	0.614304	1	3871	tags=24%, list=21%, signal=31%
GO_ESTABLISHMENT_OF_PIGMENT_GRANULE_LOCALIZATION	GO_ESTABLISHMENT_OF_PIGMENT_GRANULE_LOCALIZATION		24	0.302632	0.979346	0.478632	0.614292	1	4967	tags=29%, list=27%, signal=40%
GO_AMMONIUM_ION_METABOLIC_PROCESS	GO_AMMONIUM_ION_METABOLIC_PROCESS		201	0.212095	0.979206	0.458159	0.614134	1	5752	tags=36%, list=31%, signal=51%
GO_REGULATION_OF_APOPTOTIC_SIGNALING_PATHWAY	GO_REGULATION_OF_APOPTOTIC_SIGNALING_PATHWAY		387	0.209673	0.976819	0.478764	0.617902	1	4467	tags=29%, list=24%, signal=38%
GO_ASPARTATE_FAMILY_AMINO_ACID_METABOLIC_PROCESS	GO_ASPARTATE_FAMILY_AMINO_ACID_METABOLIC_PROCESS		48	0.266679	0.976745	0.45082	0.617599	1	7473	tags=58%, list=40%, signal=97%
GO_MAGNESIUM_DEPENDENT_PROTEIN_SERINE_THREONINE_PHOSPHATASE_ACTIVITY	GO_MAGNESIUM_DEPENDENT_PROTEIN_SERINE_THREONINE_PHOSPHATASE_ACTIVITY		17	0.323032	0.976714	0.510934	0.617218	1	2521	tags=29%, list=13%, signal=34%
GO_CELLULAR_RESPONSE_TO_TOXIC_SUBSTANCE	GO_CELLULAR_RESPONSE_TO_TOXIC_SUBSTANCE		228	0.209434	0.974905	0.478599	0.620054	1	3617	tags=24%, list=19%, signal=30%
GO_RESPONSE_TO_INTERLEUKIN_1	GO_RESPONSE_TO_INTERLEUKIN_1		198	0.237981	0.974851	0.44486	0.619726	1	3900	tags=29%, list=21%, signal=36%
GO_REGULATION_OF_PROTEASOMAL_UBIQUITIN_DEPENDENT_PROTEIN_CATABOLIC_PROCESS	GO_REGULATION_OF_PROTEASOMAL_UBIQUITIN_DEPENDENT_PROTEIN_CATABOLIC_PROCESS		123	0.236327	0.974188	0.486328	0.620435	1	5409	tags=40%, list=29%, signal=56%
GO_MICROVILLUS_ORGANIZATION	GO_MICROVILLUS_ORGANIZATION		24	0.314711	0.973372	0.463563	0.621454	1	2610	tags=25%, list=14%, signal=29%
GO_CYTOPLASMIC_MICROTUBULE_ORGANIZATION	GO_CYTOPLASMIC_MICROTUBULE_ORGANIZATION		53	0.265721	0.971744	0.492126	0.62391	1	3252	tags=25%, list=17%, signal=30%
GO_PROTEIN_MANNOSYLATION	GO_PROTEIN_MANNOSYLATION		22	0.31331	0.970619	0.46988	0.625493	1	4396	tags=32%, list=23%, signal=42%
GO_MODULATION_BY_VIRUS_OF_HOST_MORPHOLOGY_OR_PHYSIOLOGY	GO_MODULATION_BY_VIRUS_OF_HOST_MORPHOLOGY_OR_PHYSIOLOGY		32	0.276805	0.968192	0.488048	0.629285	1	2682	tags=22%, list=14%, signal=25%
GO_CYTOPLASMIC_STRESS_GRANULE	GO_CYTOPLASMIC_STRESS_GRANULE		63	0.27789	0.966264	0.498062	0.632334	1	6509	tags=51%, list=35%, signal=78%
GO_CADHERIN_BINDING	GO_CADHERIN_BINDING		311	0.244354	0.965228	0.481905	0.633771	1	5810	tags=42%, list=31%, signal=60%
GO_ORGANELLE_DISASSEMBLY	GO_ORGANELLE_DISASSEMBLY		96	0.253002	0.964378	0.5	0.634841	1	3998	tags=28%, list=21%, signal=36%
GO_PEPTIDYL_GLUTAMIC_ACID_MODIFICATION	GO_PEPTIDYL_GLUTAMIC_ACID_MODIFICATION		26	0.286458	0.963117	0.47548	0.636658	1	8302	tags=62%, list=44%, signal=110%
GO_PROTEIN_K48_LINKED_UBIQUITINATION	GO_PROTEIN_K48_LINKED_UBIQUITINATION		55	0.259295	0.962455	0.486328	0.637385	1	4793	tags=36%, list=26%, signal=49%
GO_PROTEIN_PHOSPHATASE_TYPE_2A_COMPLEX	GO_PROTEIN_PHOSPHATASE_TYPE_2A_COMPLEX		19	0.332028	0.962032	0.492032	0.637676	1	5903	tags=53%, list=32%, signal=77%
GO_REGULATION_OF_STEROID_BIOSYNTHETIC_PROCESS	GO_REGULATION_OF_STEROID_BIOSYNTHETIC_PROCESS		86	0.250711	0.961161	0.48996	0.638813	1	4856	tags=37%, list=26%, signal=50%
GO_INTRACELLULAR_STEROL_TRANSPORT	GO_INTRACELLULAR_STEROL_TRANSPORT		22	0.311973	0.960107	0.479125	0.640219	1	4433	tags=32%, list=24%, signal=42%
GO_VIRAL_BUDDING_VIA_HOST_ESCRT_COMPLEX	GO_VIRAL_BUDDING_VIA_HOST_ESCRT_COMPLEX		21	0.362404	0.960045	0.498978	0.639888	1	9703	tags=76%, list=52%, signal=158%
GO_PYRIDINE_CONTAINING_COMPOUND_METABOLIC_PROCESS	GO_PYRIDINE_CONTAINING_COMPOUND_METABOLIC_PROCESS		40	0.253495	0.959347	0.511952	0.640728	1	5415	tags=40%, list=29%, signal=56%
GO_FEMALE_GAMETE_GENERATION	GO_FEMALE_GAMETE_GENERATION		130	0.216078	0.95931	0.548387	0.640359	1	2323	tags=18%, list=12%, signal=21%
GO_COFACTOR_TRANSPORT	GO_COFACTOR_TRANSPORT		43	0.264572	0.95896	0.507128	0.640541	1	6192	tags=40%, list=33%, signal=59%
GO_ALCOHOL_METABOLIC_PROCESS	GO_ALCOHOL_METABOLIC_PROCESS		365	0.203815	0.958478	0.513627	0.640951	1	4949	tags=30%, list=26%, signal=40%
GO_PHOSPHOLIPID_CATABOLIC_PROCESS	GO_PHOSPHOLIPID_CATABOLIC_PROCESS		39	0.270905	0.956971	0.5	0.643151	1	4274	tags=28%, list=23%, signal=36%
GO_PROTEIN_STABILIZATION	GO_PROTEIN_STABILIZATION		171	0.215784	0.955525	0.494382	0.645337	1	3858	tags=25%, list=21%, signal=31%
GO_MITOCHONDRION_LOCALIZATION	GO_MITOCHONDRION_LOCALIZATION		44	0.257092	0.954125	0.534113	0.647382	1	3058	tags=25%, list=16%, signal=30%
GO_RIBONUCLEOSIDE_CATABOLIC_PROCESS	GO_RIBONUCLEOSIDE_CATABOLIC_PROCESS		21	0.323892	0.953702	0.518738	0.64765	1	6801	tags=43%, list=36%, signal=67%
GO_BILE_ACID_METABOLIC_PROCESS	GO_BILE_ACID_METABOLIC_PROCESS		46	0.261577	0.952974	0.521212	0.648489	1	3791	tags=28%, list=20%, signal=35%
GO_LABYRINTHINE_LAYER_BLOOD_VESSEL_DEVELOPMENT	GO_LABYRINTHINE_LAYER_BLOOD_VESSEL_DEVELOPMENT		20	0.296513	0.952898	0.516807	0.648181	1	4335	tags=35%, list=23%, signal=46%
GO_REGULATION_OF_PROTEIN_OLIGOMERIZATION	GO_REGULATION_OF_PROTEIN_OLIGOMERIZATION		26	0.299054	0.952604	0.520309	0.648275	1	4386	tags=35%, list=23%, signal=45%
GO_NEGATIVE_REGULATION_OF_CYCLIN_DEPENDENT_PROTEIN_KINASE_ACTIVITY	GO_NEGATIVE_REGULATION_OF_CYCLIN_DEPENDENT_PROTEIN_KINASE_ACTIVITY		30	0.272371	0.952391	0.545817	0.648218	1	351	tags=13%, list=2%, signal=14%
GO_REGULATION_OF_MEIOTIC_NUCLEAR_DIVISION	GO_REGULATION_OF_MEIOTIC_NUCLEAR_DIVISION		30	0.293262	0.952377	0.546584	0.647802	1	668	tags=13%, list=4%, signal=14%
GO_S_ADENOSYLMETHIONINE_METABOLIC_PROCESS	GO_S_ADENOSYLMETHIONINE_METABOLIC_PROCESS		16	0.341283	0.951806	0.523904	0.648394	1	2140	tags=25%, list=11%, signal=28%
GO_OTIC_VESICLE_DEVELOPMENT	GO_OTIC_VESICLE_DEVELOPMENT		15	0.337917	0.951145	0.508368	0.649131	1	4910	tags=40%, list=26%, signal=54%
GO_ESTABLISHMENT_OR_MAINTENANCE_OF_CYTOSKELETON_POLARITY	GO_ESTABLISHMENT_OR_MAINTENANCE_OF_CYTOSKELETON_POLARITY		18	0.320739	0.950047	0.534749	0.65073	1	1166	tags=17%, list=6%, signal=18%
GO_RHODOPSIN_MEDIATED_SIGNALING_PATHWAY	GO_RHODOPSIN_MEDIATED_SIGNALING_PATHWAY		29	0.306565	0.949844	0.49789	0.650638	1	3280	tags=21%, list=18%, signal=25%
GO_NUCLEOTIDE_TRANSPORT	GO_NUCLEOTIDE_TRANSPORT		24	0.294554	0.949042	0.534791	0.651607	1	6167	tags=42%, list=33%, signal=62%
GO_ZINC_ION_HOMEOSTASIS	GO_ZINC_ION_HOMEOSTASIS		37	0.287275	0.948929	0.495816	0.651381	1	7977	tags=62%, list=43%, signal=108%
GO_AROMATIC_AMINO_ACID_FAMILY_CATABOLIC_PROCESS	GO_AROMATIC_AMINO_ACID_FAMILY_CATABOLIC_PROCESS		28	0.286672	0.946926	0.533473	0.654509	1	8020	tags=50%, list=43%, signal=87%
GO_ATP_BIOSYNTHETIC_PROCESS	GO_ATP_BIOSYNTHETIC_PROCESS		32	0.275749	0.945471	0.526096	0.656637	1	3620	tags=31%, list=19%, signal=39%
GO_INTRACELLULAR_ESTROGEN_RECEPTOR_SIGNALING_PATHWAY	GO_INTRACELLULAR_ESTROGEN_RECEPTOR_SIGNALING_PATHWAY		53	0.243885	0.945154	0.530214	0.65674	1	5691	tags=49%, list=30%, signal=70%
GO_ARACHIDONIC_ACID_MONOOXYGENASE_ACTIVITY	GO_ARACHIDONIC_ACID_MONOOXYGENASE_ACTIVITY		16	0.360478	0.943388	0.509921	0.659416	1	6981	tags=50%, list=37%, signal=80%
GO_POSITIVE_REGULATION_OF_INTERFERON_BETA_PRODUCTION	GO_POSITIVE_REGULATION_OF_INTERFERON_BETA_PRODUCTION		30	0.295514	0.942511	0.543599	0.660584	1	3997	tags=33%, list=21%, signal=42%
GO_REGULATION_OF_PROTEIN_HOMODIMERIZATION_ACTIVITY	GO_REGULATION_OF_PROTEIN_HOMODIMERIZATION_ACTIVITY		19	0.320205	0.942314	0.513109	0.660488	1	3079	tags=32%, list=16%, signal=38%
GO_RETROGRADE_TRANSPORT_ENDOSOME_TO_PLASMA_MEMBRANE	GO_RETROGRADE_TRANSPORT_ENDOSOME_TO_PLASMA_MEMBRANE		25	0.288317	0.941799	0.526012	0.660947	1	4565	tags=40%, list=24%, signal=53%
GO_MICROTUBULE_BASED_MOVEMENT	GO_MICROTUBULE_BASED_MOVEMENT		279	0.207984	0.940194	0.515151	0.663458	1	6259	tags=34%, list=33%, signal=50%
GO_VESICLE_COAT	GO_VESICLE_COAT		52	0.284237	0.939314	0.498092	0.664625	1	4708	tags=37%, list=25%, signal=49%
GO_REGULATION_OF_WATER_LOSS_VIA_SKIN	GO_REGULATION_OF_WATER_LOSS_VIA_SKIN		27	0.361984	0.938482	0.515213	0.665658	1	9473	tags=74%, list=51%, signal=150%
GO_NEGATIVE_REGULATION_OF_ENDOPLASMIC_RETICULUM_STRESS_INDUCED_INTRINSIC_APOPTOTIC_SIGNALING_PATHWAY	GO_NEGATIVE_REGULATION_OF_ENDOPLASMIC_RETICULUM_STRESS_INDUCED_INTRINSIC_APOPTOTIC_SIGNALING_PATHWAY		19	0.317418	0.938322	0.530452	0.665492	1	7381	tags=63%, list=39%, signal=104%
GO_GOLGI_ASSOCIATED_VESICLE_MEMBRANE	GO_GOLGI_ASSOCIATED_VESICLE_MEMBRANE		103	0.249666	0.937821	0.534113	0.665942	1	3802	tags=25%, list=20%, signal=32%
GO_PROTEIN_HOMOTETRAMERIZATION	GO_PROTEIN_HOMOTETRAMERIZATION		85	0.219573	0.937545	0.571429	0.665998	1	4639	tags=29%, list=25%, signal=39%
GO_NBAF_COMPLEX	GO_NBAF_COMPLEX		15	0.340927	0.93672	0.51434	0.667063	1	4583	tags=40%, list=24%, signal=53%
GO_RESPONSE_TO_AMINO_ACID_STARVATION	GO_RESPONSE_TO_AMINO_ACID_STARVATION		46	0.257963	0.936276	0.555556	0.667401	1	5679	tags=43%, list=30%, signal=62%
GO_AMINE_BIOSYNTHETIC_PROCESS	GO_AMINE_BIOSYNTHETIC_PROCESS		23	0.28937	0.935611	0.555992	0.668105	1	5712	tags=43%, list=31%, signal=63%
GO_ACTIVATION_OF_INNATE_IMMUNE_RESPONSE	GO_ACTIVATION_OF_INNATE_IMMUNE_RESPONSE		309	0.22195	0.935524	0.502825	0.667804	1	5278	tags=32%, list=28%, signal=44%
GO_NEGATIVE_REGULATION_OF_CATABOLIC_PROCESS	GO_NEGATIVE_REGULATION_OF_CATABOLIC_PROCESS		298	0.198104	0.935218	0.568519	0.66787	1	3465	tags=22%, list=19%, signal=26%
GO_ENDOPLASMIC_RETICULUM_MANNOSE_TRIMMING	GO_ENDOPLASMIC_RETICULUM_MANNOSE_TRIMMING		15	0.350953	0.935149	0.545639	0.667541	1	7096	tags=47%, list=38%, signal=75%
GO_POSITIVE_REGULATION_OF_NUCLEOCYTOPLASMIC_TRANSPORT	GO_POSITIVE_REGULATION_OF_NUCLEOCYTOPLASMIC_TRANSPORT		63	0.248482	0.932628	0.548638	0.671671	1	3871	tags=32%, list=21%, signal=40%
GO_KERATINIZATION	GO_KERATINIZATION		157	0.345631	0.931965	0.51782	0.672405	1	9105	tags=68%, list=49%, signal=130%
GO_VIRAL_GENOME_REPLICATION	GO_VIRAL_GENOME_REPLICATION		119	0.234511	0.93154	0.521318	0.672702	1	3978	tags=25%, list=21%, signal=32%
GO_EMBRYONIC_AXIS_SPECIFICATION	GO_EMBRYONIC_AXIS_SPECIFICATION		33	0.265605	0.931388	0.549383	0.672514	1	3677	tags=27%, list=20%, signal=34%
GO_RIBONUCLEOSIDE_METABOLIC_PROCESS	GO_RIBONUCLEOSIDE_METABOLIC_PROCESS		71	0.235229	0.930855	0.543825	0.673039	1	5993	tags=42%, list=32%, signal=62%
GO_COA_HYDROLASE_ACTIVITY	GO_COA_HYDROLASE_ACTIVITY		21	0.306777	0.928242	0.547521	0.677281	1	8872	tags=67%, list=47%, signal=127%
GO_QUINONE_BINDING	GO_QUINONE_BINDING		18	0.320343	0.927967	0.516966	0.677338	1	2169	tags=28%, list=12%, signal=31%
GO_LIPOPROTEIN_METABOLIC_PROCESS	GO_LIPOPROTEIN_METABOLIC_PROCESS		129	0.21224	0.927254	0.572581	0.678138	1	7111	tags=43%, list=38%, signal=70%
GO_ORGANIC_HYDROXY_COMPOUND_BIOSYNTHETIC_PROCESS	GO_ORGANIC_HYDROXY_COMPOUND_BIOSYNTHETIC_PROCESS		259	0.195468	0.926475	0.584582	0.679081	1	4099	tags=26%, list=22%, signal=33%
GO_STEREOCILIUM_TIP	GO_STEREOCILIUM_TIP		18	0.317255	0.926201	0.509203	0.679097	1	10535	tags=78%, list=56%, signal=178%
GO_PROTEIN_PHOSPHATASE_1_BINDING	GO_PROTEIN_PHOSPHATASE_1_BINDING		20	0.286895	0.925225	0.582329	0.680438	1	2274	tags=20%, list=12%, signal=23%
GO_POSITIVE_REGULATION_OF_CELLULAR_PROTEIN_LOCALIZATION	GO_POSITIVE_REGULATION_OF_CELLULAR_PROTEIN_LOCALIZATION		317	0.199089	0.922035	0.582418	0.685685	1	4395	tags=30%, list=23%, signal=39%
GO_SULFUR_COMPOUND_TRANSPORT	GO_SULFUR_COMPOUND_TRANSPORT		43	0.252961	0.92162	0.568034	0.686011	1	3007	tags=19%, list=16%, signal=22%
GO_COBALAMIN_METABOLIC_PROCESS	GO_COBALAMIN_METABOLIC_PROCESS		20	0.384682	0.920368	0.617021	0.687763	1	2605	tags=30%, list=14%, signal=35%
GO_REGULATION_OF_RECEPTOR_BIOSYNTHETIC_PROCESS	GO_REGULATION_OF_RECEPTOR_BIOSYNTHETIC_PROCESS		22	0.289307	0.920057	0.598361	0.687858	1	1191	tags=18%, list=6%, signal=19%
GO_REGULATION_OF_ORGANELLE_ASSEMBLY	GO_REGULATION_OF_ORGANELLE_ASSEMBLY		188	0.206855	0.919813	0.558882	0.687833	1	3583	tags=22%, list=19%, signal=27%
GO_PROTEIN_AUTOUBIQUITINATION	GO_PROTEIN_AUTOUBIQUITINATION		67	0.22879	0.918368	0.570039	0.690035	1	6676	tags=45%, list=36%, signal=69%
GO_NEGATIVE_REGULATION_OF_PROTEIN_DEPHOSPHORYLATION	GO_NEGATIVE_REGULATION_OF_PROTEIN_DEPHOSPHORYLATION		61	0.22568	0.917272	0.579798	0.691514	1	3447	tags=23%, list=18%, signal=28%
GO_REGULATION_OF_CYSTEINE_TYPE_ENDOPEPTIDASE_ACTIVITY	GO_REGULATION_OF_CYSTEINE_TYPE_ENDOPEPTIDASE_ACTIVITY		228	0.198496	0.916499	0.586538	0.692454	1	4706	tags=30%, list=25%, signal=39%
GO_NEGATIVE_REGULATION_OF_CELLULAR_AMIDE_METABOLIC_PROCESS	GO_NEGATIVE_REGULATION_OF_CELLULAR_AMIDE_METABOLIC_PROCESS		143	0.216095	0.91618	0.566288	0.69259	1	2810	tags=22%, list=15%, signal=25%
GO_RNA_POLYMERASE_II_SPECIFIC_DNA_BINDING_TRANSCRIPTION_FACTOR_BINDING	GO_RNA_POLYMERASE_II_SPECIFIC_DNA_BINDING_TRANSCRIPTION_FACTOR_BINDING		278	0.197776	0.916068	0.58034	0.692348	1	5790	tags=34%, list=31%, signal=49%
GO_NEGATIVE_REGULATION_OF_SIGNAL_TRANSDUCTION_BY_P53_CLASS_MEDIATOR	GO_NEGATIVE_REGULATION_OF_SIGNAL_TRANSDUCTION_BY_P53_CLASS_MEDIATOR		30	0.26483	0.91566	0.552783	0.692629	1	4643	tags=40%, list=25%, signal=53%
GO_REGULATION_OF_MEGAKARYOCYTE_DIFFERENTIATION	GO_REGULATION_OF_MEGAKARYOCYTE_DIFFERENTIATION		50	0.245542	0.915303	0.579457	0.692826	1	2247	tags=22%, list=12%, signal=25%
GO_CHAPERONE_COFACTOR_DEPENDENT_PROTEIN_REFOLDING	GO_CHAPERONE_COFACTOR_DEPENDENT_PROTEIN_REFOLDING		29	0.309579	0.913629	0.549801	0.695475	1	2866	tags=28%, list=15%, signal=33%
GO_GLYCEROLIPID_METABOLIC_PROCESS	GO_GLYCEROLIPID_METABOLIC_PROCESS		394	0.187585	0.913074	0.623984	0.696043	1	5610	tags=32%, list=30%, signal=45%
GO_POLE_PLASM	GO_POLE_PLASM		19	0.306687	0.911552	0.542443	0.698377	1	7854	tags=58%, list=42%, signal=100%
GO_REGULATION_OF_IMMUNOGLOBULIN_SECRETION	GO_REGULATION_OF_IMMUNOGLOBULIN_SECRETION		17	0.320925	0.910777	0.509615	0.699337	1	2108	tags=18%, list=11%, signal=20%
GO_CELLULAR_RESPONSE_TO_GAMMA_RADIATION	GO_CELLULAR_RESPONSE_TO_GAMMA_RADIATION		29	0.28251	0.910611	0.553191	0.699174	1	2549	tags=28%, list=14%, signal=32%
GO_REGULATION_OF_STEROID_METABOLIC_PROCESS	GO_REGULATION_OF_STEROID_METABOLIC_PROCESS		115	0.224405	0.910405	0.612774	0.699101	1	4932	tags=34%, list=26%, signal=46%
GO_PHOSPHATASE_COMPLEX	GO_PHOSPHATASE_COMPLEX		45	0.267882	0.909517	0.569721	0.700234	1	5903	tags=42%, list=32%, signal=62%
GO_CILIUM_ORGANIZATION	GO_CILIUM_ORGANIZATION		365	0.204172	0.90854	0.557143	0.701511	1	5269	tags=29%, list=28%, signal=40%
GO_POSITIVE_REGULATION_OF_B_CELL_MEDIATED_IMMUNITY	GO_POSITIVE_REGULATION_OF_B_CELL_MEDIATED_IMMUNITY		34	0.291765	0.907538	0.578947	0.702853	1	2596	tags=21%, list=14%, signal=24%
GO_TOR_SIGNALING	GO_TOR_SIGNALING		109	0.204591	0.907193	0.608268	0.703014	1	5032	tags=31%, list=27%, signal=42%
GO_LONG_CHAIN_FATTY_ACYL_COA_BIOSYNTHETIC_PROCESS	GO_LONG_CHAIN_FATTY_ACYL_COA_BIOSYNTHETIC_PROCESS		19	0.290571	0.906684	0.607219	0.70347	1	4654	tags=37%, list=25%, signal=49%
GO_REGULATION_OF_DEFENSE_RESPONSE_TO_VIRUS	GO_REGULATION_OF_DEFENSE_RESPONSE_TO_VIRUS		70	0.24456	0.90588	0.572816	0.704513	1	3886	tags=24%, list=21%, signal=31%
GO_PIRNA_METABOLIC_PROCESS	GO_PIRNA_METABOLIC_PROCESS		18	0.333343	0.905342	0.554241	0.705066	1	7854	tags=61%, list=42%, signal=105%
GO_RACEMASE_AND_EPIMERASE_ACTIVITY	GO_RACEMASE_AND_EPIMERASE_ACTIVITY		18	0.294394	0.905162	0.563525	0.704931	1	5081	tags=50%, list=27%, signal=69%
GO_NUCLEOSIDE_CATABOLIC_PROCESS	GO_NUCLEOSIDE_CATABOLIC_PROCESS		32	0.270661	0.905098	0.578313	0.704587	1	6801	tags=41%, list=36%, signal=64%
GO_POSITIVE_REGULATION_OF_PROTEIN_TARGETING_TO_MITOCHONDRION	GO_POSITIVE_REGULATION_OF_PROTEIN_TARGETING_TO_MITOCHONDRION		31	0.256936	0.904443	0.569498	0.705311	1	4793	tags=39%, list=26%, signal=52%
GO_BRAIN_MORPHOGENESIS	GO_BRAIN_MORPHOGENESIS		31	0.265739	0.90361	0.600798	0.706322	1	1706	tags=16%, list=9%, signal=18%
GO_FATTY_ACID_METABOLIC_PROCESS	GO_FATTY_ACID_METABOLIC_PROCESS		362	0.19954	0.902282	0.627049	0.708288	1	5290	tags=33%, list=28%, signal=45%
GO_ANTIGEN_PROCESSING_AND_PRESENTATION_OF_PEPTIDE_OR_POLYSACCHARIDE_ANTIGEN_VIA_MHC_CLASS_II	GO_ANTIGEN_PROCESSING_AND_PRESENTATION_OF_PEPTIDE_OR_POLYSACCHARIDE_ANTIGEN_VIA_MHC_CLASS_II		99	0.246696	0.902098	0.557836	0.708158	1	458	tags=9%, list=2%, signal=9%
GO_POSITIVE_REGULATION_OF_RESPONSE_TO_BIOTIC_STIMULUS	GO_POSITIVE_REGULATION_OF_RESPONSE_TO_BIOTIC_STIMULUS		383	0.211625	0.901858	0.530612	0.708134	1	5278	tags=30%, list=28%, signal=41%
GO_SOLUTE_ANION_ANTIPORTER_ACTIVITY	GO_SOLUTE_ANION_ANTIPORTER_ACTIVITY		31	0.267461	0.901855	0.584337	0.70768	1	6404	tags=42%, list=34%, signal=64%
GO_ENDOPLASMIC_RETICULUM_EXIT_SITE	GO_ENDOPLASMIC_RETICULUM_EXIT_SITE		25	0.308357	0.900528	0.586558	0.70956	1	6315	tags=56%, list=34%, signal=84%
GO_PHOTOTRANSDUCTION_VISIBLE_LIGHT	GO_PHOTOTRANSDUCTION_VISIBLE_LIGHT		34	0.282845	0.899214	0.547009	0.711452	1	3589	tags=21%, list=19%, signal=25%
GO_REGULATION_OF_ALCOHOL_BIOSYNTHETIC_PROCESS	GO_REGULATION_OF_ALCOHOL_BIOSYNTHETIC_PROCESS		74	0.223902	0.897186	0.571977	0.714526	1	3605	tags=27%, list=19%, signal=33%
GO_NEGATIVE_REGULATION_OF_APOPTOTIC_SIGNALING_PATHWAY	GO_NEGATIVE_REGULATION_OF_APOPTOTIC_SIGNALING_PATHWAY		221	0.201141	0.897113	0.627599	0.714212	1	4467	tags=28%, list=24%, signal=36%
GO_AP_TYPE_MEMBRANE_COAT_ADAPTOR_COMPLEX	GO_AP_TYPE_MEMBRANE_COAT_ADAPTOR_COMPLEX		40	0.256266	0.89545	0.591356	0.716721	1	4029	tags=28%, list=22%, signal=35%
GO_PHOSPHATIDYLCHOLINE_ACYL_CHAIN_REMODELING	GO_PHOSPHATIDYLCHOLINE_ACYL_CHAIN_REMODELING		26	0.271254	0.89494	0.62	0.717154	1	7872	tags=54%, list=42%, signal=93%
GO_SYNAPTIC_VESICLE_CYTOSKELETAL_TRANSPORT	GO_SYNAPTIC_VESICLE_CYTOSKELETAL_TRANSPORT		19	0.298108	0.894657	0.606855	0.717166	1	9354	tags=58%, list=50%, signal=116%
GO_NEGATIVE_REGULATION_OF_RESPONSE_TO_BIOTIC_STIMULUS	GO_NEGATIVE_REGULATION_OF_RESPONSE_TO_BIOTIC_STIMULUS		88	0.240879	0.893517	0.564547	0.71881	1	3978	tags=28%, list=21%, signal=36%
GO_MOTILE_CILIUM_ASSEMBLY	GO_MOTILE_CILIUM_ASSEMBLY		22	0.289298	0.892541	0.562887	0.72011	1	1423	tags=18%, list=8%, signal=20%
GO_STEROID_DEHYDROGENASE_ACTIVITY	GO_STEROID_DEHYDROGENASE_ACTIVITY		34	0.272679	0.891946	0.592827	0.720715	1	5515	tags=38%, list=29%, signal=54%
GO_REGULATION_OF_PROTEASOMAL_PROTEIN_CATABOLIC_PROCESS	GO_REGULATION_OF_PROTEASOMAL_PROTEIN_CATABOLIC_PROCESS		181	0.205425	0.891691	0.624266	0.72074	1	5017	tags=33%, list=27%, signal=44%
GO_COPI_COATED_VESICLE	GO_COPI_COATED_VESICLE		26	0.327509	0.891114	0.596422	0.721348	1	4708	tags=50%, list=25%, signal=67%
GO_POSITIVE_REGULATION_OF_PROTEIN_IMPORT	GO_POSITIVE_REGULATION_OF_PROTEIN_IMPORT		39	0.24195	0.890722	0.627151	0.721616	1	3871	tags=36%, list=21%, signal=45%
GO_RECEPTOR_BIOSYNTHETIC_PROCESS	GO_RECEPTOR_BIOSYNTHETIC_PROCESS		26	0.267805	0.89011	0.624498	0.72225	1	1191	tags=15%, list=6%, signal=16%
GO_REGULATION_OF_B_CELL_APOPTOTIC_PROCESS	GO_REGULATION_OF_B_CELL_APOPTOTIC_PROCESS		18	0.321294	0.888432	0.594393	0.724885	1	202	tags=11%, list=1%, signal=11%
GO_NEGATIVE_REGULATION_OF_PROTEIN_CATABOLIC_PROCESS	GO_NEGATIVE_REGULATION_OF_PROTEIN_CATABOLIC_PROCESS		130	0.199484	0.888308	0.662264	0.724614	1	5338	tags=34%, list=29%, signal=47%
GO_MEMBRANE_LIPID_CATABOLIC_PROCESS	GO_MEMBRANE_LIPID_CATABOLIC_PROCESS		32	0.266958	0.886561	0.58811	0.727327	1	6698	tags=56%, list=36%, signal=87%
GO_GLYCOSYLCERAMIDE_METABOLIC_PROCESS	GO_GLYCOSYLCERAMIDE_METABOLIC_PROCESS		18	0.296652	0.884229	0.596774	0.73113	1	5302	tags=39%, list=28%, signal=54%
GO_ESCRT_COMPLEX	GO_ESCRT_COMPLEX		26	0.295995	0.882322	0.586066	0.734092	1	9848	tags=69%, list=53%, signal=146%
GO_PEPTIDYL_CYSTEINE_MODIFICATION	GO_PEPTIDYL_CYSTEINE_MODIFICATION		45	0.229789	0.882259	0.630081	0.73373	1	3661	tags=27%, list=20%, signal=33%
GO_PEPTIDYL_THREONINE_DEPHOSPHORYLATION	GO_PEPTIDYL_THREONINE_DEPHOSPHORYLATION		16	0.305942	0.880642	0.601179	0.736225	1	2330	tags=25%, list=12%, signal=29%
GO_POSITIVE_REGULATION_OF_ERAD_PATHWAY	GO_POSITIVE_REGULATION_OF_ERAD_PATHWAY		15	0.305101	0.880627	0.58483	0.73578	1	6442	tags=53%, list=34%, signal=81%
GO_INNER_EAR_RECEPTOR_CELL_STEREOCILIUM_ORGANIZATION	GO_INNER_EAR_RECEPTOR_CELL_STEREOCILIUM_ORGANIZATION		28	0.257734	0.878716	0.595238	0.738793	1	3938	tags=29%, list=21%, signal=36%
GO_ESTABLISHMENT_OF_PROTEIN_LOCALIZATION_TO_VACUOLE	GO_ESTABLISHMENT_OF_PROTEIN_LOCALIZATION_TO_VACUOLE		47	0.25717	0.878609	0.634	0.738512	1	8392	tags=55%, list=45%, signal=100%
GO_VITAMIN_TRANSPORT	GO_VITAMIN_TRANSPORT		39	0.268987	0.877764	0.610887	0.739576	1	8891	tags=62%, list=48%, signal=117%
GO_PIGMENT_GRANULE	GO_PIGMENT_GRANULE		105	0.225177	0.87674	0.592079	0.740943	1	3384	tags=27%, list=18%, signal=32%
GO_NEGATIVE_REGULATION_OF_TRANSCRIPTION_REGULATORY_REGION_DNA_BINDING	GO_NEGATIVE_REGULATION_OF_TRANSCRIPTION_REGULATORY_REGION_DNA_BINDING		21	0.280201	0.876126	0.643154	0.741635	1	7604	tags=43%, list=41%, signal=72%
GO_GOLGI_VESICLE_TRANSPORT	GO_GOLGI_VESICLE_TRANSPORT		355	0.208372	0.875216	0.60396	0.742765	1	6717	tags=42%, list=36%, signal=64%
GO_REGULATION_OF_PRODUCTION_OF_SMALL_RNA_INVOLVED_IN_GENE_SILENCING_BY_RNA	GO_REGULATION_OF_PRODUCTION_OF_SMALL_RNA_INVOLVED_IN_GENE_SILENCING_BY_RNA		20	0.275485	0.874871	0.636364	0.7429	1	4585	tags=35%, list=25%, signal=46%
GO_FIBROBLAST_APOPTOTIC_PROCESS	GO_FIBROBLAST_APOPTOTIC_PROCESS		20	0.283909	0.874577	0.627376	0.742961	1	3974	tags=35%, list=21%, signal=44%
GO_POSITIVE_REGULATION_OF_PROTEIN_CONTAINING_COMPLEX_ASSEMBLY	GO_POSITIVE_REGULATION_OF_PROTEIN_CONTAINING_COMPLEX_ASSEMBLY		234	0.192996	0.873917	0.651663	0.743706	1	4679	tags=30%, list=25%, signal=39%
GO_CIRCADIAN_REGULATION_OF_GENE_EXPRESSION	GO_CIRCADIAN_REGULATION_OF_GENE_EXPRESSION		62	0.226886	0.872924	0.648045	0.745043	1	1073	tags=11%, list=6%, signal=12%
GO_MICROTUBULE_NUCLEATION	GO_MICROTUBULE_NUCLEATION		26	0.287313	0.872856	0.592814	0.744698	1	2481	tags=23%, list=13%, signal=27%
GO_ACTIVATION_OF_CYSTEINE_TYPE_ENDOPEPTIDASE_ACTIVITY_INVOLVED_IN_APOPTOTIC_PROCESS	GO_ACTIVATION_OF_CYSTEINE_TYPE_ENDOPEPTIDASE_ACTIVITY_INVOLVED_IN_APOPTOTIC_PROCESS		86	0.213524	0.872519	0.611219	0.744834	1	4616	tags=31%, list=25%, signal=41%
GO_POSITIVE_REGULATION_OF_MRNA_CATABOLIC_PROCESS	GO_POSITIVE_REGULATION_OF_MRNA_CATABOLIC_PROCESS		47	0.254087	0.872238	0.600768	0.744867	1	4649	tags=30%, list=25%, signal=40%
GO_UBIQUITIN_LIKE_PROTEIN_TRANSFERASE_ACTIVITY	GO_UBIQUITIN_LIKE_PROTEIN_TRANSFERASE_ACTIVITY		393	0.187627	0.870995	0.646943	0.746637	1	6284	tags=37%, list=34%, signal=55%
GO_PROTEIN_K63_LINKED_DEUBIQUITINATION	GO_PROTEIN_K63_LINKED_DEUBIQUITINATION		32	0.250451	0.870569	0.653775	0.746946	1	5162	tags=31%, list=28%, signal=43%
GO_FC_RECEPTOR_SIGNALING_PATHWAY	GO_FC_RECEPTOR_SIGNALING_PATHWAY		179	0.21972	0.86883	0.610487	0.749663	1	5083	tags=34%, list=27%, signal=46%
GO_PROTEIN_ADP_RIBOSYLASE_ACTIVITY	GO_PROTEIN_ADP_RIBOSYLASE_ACTIVITY		15	0.32683	0.868352	0.6	0.750032	1	7178	tags=47%, list=38%, signal=76%
GO_CELLULAR_RESPONSE_TO_IONIZING_RADIATION	GO_CELLULAR_RESPONSE_TO_IONIZING_RADIATION		67	0.231709	0.867894	0.629482	0.750404	1	5999	tags=46%, list=32%, signal=68%
GO_NEGATIVE_REGULATION_OF_CYSTEINE_TYPE_ENDOPEPTIDASE_ACTIVITY	GO_NEGATIVE_REGULATION_OF_CYSTEINE_TYPE_ENDOPEPTIDASE_ACTIVITY		90	0.203213	0.866724	0.693069	0.752019	1	4426	tags=29%, list=24%, signal=38%
GO_NEGATIVE_REGULATION_OF_CELL_CYCLE_ARREST	GO_NEGATIVE_REGULATION_OF_CELL_CYCLE_ARREST		23	0.258411	0.866522	0.66537	0.751902	1	969	tags=13%, list=5%, signal=14%
GO_STEROID_BIOSYNTHETIC_PROCESS	GO_STEROID_BIOSYNTHETIC_PROCESS		190	0.197791	0.86649	0.654618	0.751483	1	5010	tags=32%, list=27%, signal=43%
GO_PHOSPHATASE_BINDING	GO_PHOSPHATASE_BINDING		184	0.193296	0.86444	0.674766	0.754786	1	3735	tags=23%, list=20%, signal=29%
GO_RESPONSE_TO_CAFFEINE	GO_RESPONSE_TO_CAFFEINE		19	0.275069	0.864295	0.641762	0.754535	1	1606	tags=21%, list=9%, signal=23%
GO_PORE_COMPLEX	GO_PORE_COMPLEX		23	0.279319	0.864002	0.612359	0.754567	1	6133	tags=52%, list=33%, signal=78%
GO_LIPID_CATABOLIC_PROCESS	GO_LIPID_CATABOLIC_PROCESS		318	0.191436	0.863881	0.67019	0.754305	1	5071	tags=28%, list=27%, signal=37%
GO_VESICLE_DOCKING	GO_VESICLE_DOCKING		65	0.226416	0.863547	0.652977	0.754441	1	6651	tags=42%, list=36%, signal=64%
GO_GOLGI_TO_ENDOSOME_TRANSPORT	GO_GOLGI_TO_ENDOSOME_TRANSPORT		15	0.31377	0.860001	0.616731	0.7604	1	4815	tags=27%, list=26%, signal=36%
GO_AMINO_ACID_BETAINE_METABOLIC_PROCESS	GO_AMINO_ACID_BETAINE_METABOLIC_PROCESS		17	0.290682	0.859117	0.638344	0.761512	1	1221	tags=18%, list=7%, signal=19%
GO_NEGATIVE_REGULATION_OF_MULTI_ORGANISM_PROCESS	GO_NEGATIVE_REGULATION_OF_MULTI_ORGANISM_PROCESS		207	0.207899	0.859055	0.633459	0.761146	1	3978	tags=24%, list=21%, signal=30%
GO_PROTEIN_SERINE_THREONINE_KINASE_ACTIVITY	GO_PROTEIN_SERINE_THREONINE_KINASE_ACTIVITY		425	0.184012	0.858532	0.685658	0.761624	1	3509	tags=22%, list=19%, signal=27%
GO_DYNEIN_COMPLEX_BINDING	GO_DYNEIN_COMPLEX_BINDING		21	0.288166	0.857724	0.622718	0.762609	1	3847	tags=29%, list=21%, signal=36%
GO_MAINTENANCE_OF_GASTROINTESTINAL_EPITHELIUM	GO_MAINTENANCE_OF_GASTROINTESTINAL_EPITHELIUM		18	0.289916	0.856841	0.62753	0.763693	1	5676	tags=33%, list=30%, signal=48%
GO_NADPLUS_ADP_RIBOSYLTRANSFERASE_ACTIVITY	GO_NADPLUS_ADP_RIBOSYLTRANSFERASE_ACTIVITY		23	0.276656	0.856008	0.636364	0.764728	1	7178	tags=39%, list=38%, signal=63%
GO_CELLULAR_PROCESS_INVOLVED_IN_REPRODUCTION_IN_MULTICELLULAR_ORGANISM	GO_CELLULAR_PROCESS_INVOLVED_IN_REPRODUCTION_IN_MULTICELLULAR_ORGANISM		329	0.189132	0.855671	0.661224	0.76483	1	2485	tags=16%, list=13%, signal=18%
GO_PHOSPHATIDYLETHANOLAMINE_ACYL_CHAIN_REMODELING	GO_PHOSPHATIDYLETHANOLAMINE_ACYL_CHAIN_REMODELING		23	0.27122	0.854291	0.669422	0.766843	1	8372	tags=57%, list=45%, signal=102%
GO_POSTSYNAPTIC_CYTOSOL	GO_POSTSYNAPTIC_CYTOSOL		18	0.299188	0.853966	0.637255	0.76693	1	2372	tags=28%, list=13%, signal=32%
GO_POSITIVE_REGULATION_OF_RESPONSE_TO_ENDOPLASMIC_RETICULUM_STRESS	GO_POSITIVE_REGULATION_OF_RESPONSE_TO_ENDOPLASMIC_RETICULUM_STRESS		37	0.239852	0.853807	0.650579	0.766705	1	6442	tags=43%, list=34%, signal=66%
GO_POSITIVE_REGULATION_OF_TRANSCRIPTION_FROM_RNA_POLYMERASE_II_PROMOTER_IN_RESPONSE_TO_STRESS	GO_POSITIVE_REGULATION_OF_TRANSCRIPTION_FROM_RNA_POLYMERASE_II_PROMOTER_IN_RESPONSE_TO_STRESS		30	0.248072	0.853255	0.673114	0.767207	1	8473	tags=53%, list=45%, signal=97%
GO_ATPASE_ACTIVATOR_ACTIVITY	GO_ATPASE_ACTIVATOR_ACTIVITY		24	0.278615	0.85158	0.652807	0.769803	1	3913	tags=33%, list=21%, signal=42%
GO_PERICENTRIOLAR_MATERIAL	GO_PERICENTRIOLAR_MATERIAL		21	0.297278	0.851517	0.64466	0.769457	1	2846	tags=29%, list=15%, signal=34%
GO_FICOLIN_1_RICH_GRANULE	GO_FICOLIN_1_RICH_GRANULE		124	0.228857	0.850916	0.628906	0.77003	1	3805	tags=30%, list=20%, signal=37%
GO_REGULATION_OF_VIRAL_LIFE_CYCLE	GO_REGULATION_OF_VIRAL_LIFE_CYCLE		138	0.209031	0.85065	0.64193	0.770011	1	6509	tags=40%, list=35%, signal=61%
GO_ALKALI_METAL_ION_BINDING	GO_ALKALI_METAL_ION_BINDING		16	0.274688	0.850613	0.659449	0.769587	1	3525	tags=31%, list=19%, signal=38%
GO_PHOSPHATIDIC_ACID_METABOLIC_PROCESS	GO_PHOSPHATIDIC_ACID_METABOLIC_PROCESS		43	0.231828	0.850208	0.669355	0.769824	1	7068	tags=37%, list=38%, signal=60%
GO_IRE1_MEDIATED_UNFOLDED_PROTEIN_RESPONSE	GO_IRE1_MEDIATED_UNFOLDED_PROTEIN_RESPONSE		62	0.251053	0.850082	0.625954	0.769573	1	4750	tags=40%, list=25%, signal=54%
GO_CARD_DOMAIN_BINDING	GO_CARD_DOMAIN_BINDING		16	0.296945	0.848105	0.640777	0.772555	1	6239	tags=50%, list=33%, signal=75%
GO_ENDOSOME_ORGANIZATION	GO_ENDOSOME_ORGANIZATION		76	0.232356	0.846934	0.639839	0.774186	1	5711	tags=36%, list=31%, signal=51%
GO_METALLOAMINOPEPTIDASE_ACTIVITY	GO_METALLOAMINOPEPTIDASE_ACTIVITY		21	0.267272	0.846804	0.677866	0.773939	1	4009	tags=38%, list=21%, signal=48%
GO_DICARBOXYLIC_ACID_CATABOLIC_PROCESS	GO_DICARBOXYLIC_ACID_CATABOLIC_PROCESS		17	0.282279	0.845845	0.650505	0.775148	1	5738	tags=41%, list=31%, signal=59%
GO_PURINE_NUCLEOTIDE_TRANSPORT	GO_PURINE_NUCLEOTIDE_TRANSPORT		18	0.290277	0.844827	0.639604	0.776487	1	6997	tags=44%, list=37%, signal=71%
GO_PROTEIN_TYROSINE_PHOSPHATASE_ACTIVITY	GO_PROTEIN_TYROSINE_PHOSPHATASE_ACTIVITY		97	0.197911	0.844639	0.71374	0.776324	1	4038	tags=23%, list=22%, signal=29%
GO_REGULATION_OF_AUTOPHAGY_OF_MITOCHONDRION	GO_REGULATION_OF_AUTOPHAGY_OF_MITOCHONDRION		39	0.256246	0.842128	0.636015	0.780222	1	3617	tags=26%, list=19%, signal=32%
GO_METHIONINE_METABOLIC_PROCESS	GO_METHIONINE_METABOLIC_PROCESS		16	0.286367	0.842127	0.657587	0.77974	1	973	tags=19%, list=5%, signal=20%
GO_BENZENE_CONTAINING_COMPOUND_METABOLIC_PROCESS	GO_BENZENE_CONTAINING_COMPOUND_METABOLIC_PROCESS		25	0.262447	0.841947	0.641283	0.77958	1	6329	tags=32%, list=34%, signal=48%
GO_BLOC_COMPLEX	GO_BLOC_COMPLEX		20	0.2842	0.841907	0.667297	0.779169	1	9354	tags=60%, list=50%, signal=120%
GO_REGULATION_OF_CELLULAR_PROTEIN_CATABOLIC_PROCESS	GO_REGULATION_OF_CELLULAR_PROTEIN_CATABOLIC_PROCESS		246	0.185053	0.841706	0.720388	0.779032	1	6546	tags=41%, list=35%, signal=62%
GO_PROTEIN_PALMITOYLATION	GO_PROTEIN_PALMITOYLATION		34	0.232976	0.841674	0.713427	0.778608	1	7030	tags=47%, list=38%, signal=75%
GO_ZINC_ION_TRANSPORT	GO_ZINC_ION_TRANSPORT		27	0.265242	0.840861	0.674948	0.779575	1	8126	tags=59%, list=43%, signal=105%
GO_PROTEIN_TARGETING_TO_VACUOLE	GO_PROTEIN_TARGETING_TO_VACUOLE		38	0.266742	0.840365	0.666	0.779959	1	8392	tags=53%, list=45%, signal=95%
GO_RESPONSE_TO_TYPE_I_INTERFERON	GO_RESPONSE_TO_TYPE_I_INTERFERON		81	0.262473	0.839909	0.628684	0.780303	1	4873	tags=30%, list=26%, signal=40%
GO_DNA_BINDING_TRANSCRIPTION_FACTOR_BINDING	GO_DNA_BINDING_TRANSCRIPTION_FACTOR_BINDING		353	0.178687	0.839873	0.73724	0.779896	1	4482	tags=26%, list=24%, signal=34%
GO_MICROVILLUS_ASSEMBLY	GO_MICROVILLUS_ASSEMBLY		16	0.295569	0.838544	0.641079	0.781806	1	2503	tags=25%, list=13%, signal=29%
GO_NEUTRAL_AMINO_ACID_TRANSMEMBRANE_TRANSPORTER_ACTIVITY	GO_NEUTRAL_AMINO_ACID_TRANSMEMBRANE_TRANSPORTER_ACTIVITY		30	0.25427	0.838537	0.683992	0.781336	1	8103	tags=50%, list=43%, signal=88%
GO_PROTEIN_PHOSPHATASE_BINDING	GO_PROTEIN_PHOSPHATASE_BINDING		140	0.19077	0.838455	0.723562	0.780986	1	4928	tags=30%, list=26%, signal=40%
GO_CILIARY_BASAL_BODY	GO_CILIARY_BASAL_BODY		123	0.205054	0.837786	0.673267	0.781658	1	4365	tags=25%, list=23%, signal=33%
GO_NUCLEOTIDE_BINDING_DOMAIN_LEUCINE_RICH_REPEAT_CONTAINING_RECEPTOR_SIGNALING_PATHWAY	GO_NUCLEOTIDE_BINDING_DOMAIN_LEUCINE_RICH_REPEAT_CONTAINING_RECEPTOR_SIGNALING_PATHWAY		36	0.254153	0.836984	0.667976	0.782568	1	2749	tags=19%, list=15%, signal=23%
GO_SULFUR_AMINO_ACID_METABOLIC_PROCESS	GO_SULFUR_AMINO_ACID_METABOLIC_PROCESS		39	0.238711	0.836958	0.685714	0.782136	1	6685	tags=51%, list=36%, signal=80%
GO_ORGANIC_ANION_TRANSMEMBRANE_TRANSPORTER_ACTIVITY	GO_ORGANIC_ANION_TRANSMEMBRANE_TRANSPORTER_ACTIVITY		203	0.189165	0.836642	0.760417	0.782227	1	7355	tags=37%, list=39%, signal=61%
GO_POSITIVE_REGULATION_OF_INTERFERON_ALPHA_PRODUCTION	GO_POSITIVE_REGULATION_OF_INTERFERON_ALPHA_PRODUCTION		21	0.301452	0.83604	0.623106	0.782804	1	3871	tags=29%, list=21%, signal=36%
GO_NUCLEAR_RECEPTOR_TRANSCRIPTION_COACTIVATOR_ACTIVITY	GO_NUCLEAR_RECEPTOR_TRANSCRIPTION_COACTIVATOR_ACTIVITY		68	0.220534	0.835158	0.706994	0.783848	1	6001	tags=38%, list=32%, signal=56%
GO_LABYRINTHINE_LAYER_DEVELOPMENT	GO_LABYRINTHINE_LAYER_DEVELOPMENT		46	0.223136	0.835141	0.72167	0.78339	1	4335	tags=33%, list=23%, signal=42%
GO_PHOSPHOLIPID_METABOLIC_PROCESS	GO_PHOSPHOLIPID_METABOLIC_PROCESS		413	0.171498	0.833807	0.800412	0.785214	1	5548	tags=34%, list=30%, signal=47%
GO_GLUTATHIONE_DERIVATIVE_METABOLIC_PROCESS	GO_GLUTATHIONE_DERIVATIVE_METABOLIC_PROCESS		21	0.291187	0.831768	0.638776	0.788325	1	7228	tags=62%, list=39%, signal=101%
GO_POSITIVE_REGULATION_OF_RESPONSE_TO_OXIDATIVE_STRESS	GO_POSITIVE_REGULATION_OF_RESPONSE_TO_OXIDATIVE_STRESS		18	0.269672	0.831387	0.685981	0.788491	1	3347	tags=22%, list=18%, signal=27%
GO_PHOSPHOLIPID_TRANSFER_ACTIVITY	GO_PHOSPHOLIPID_TRANSFER_ACTIVITY		20	0.269251	0.831272	0.695736	0.788199	1	3749	tags=30%, list=20%, signal=37%
GO_AGGRESOME	GO_AGGRESOME		38	0.230323	0.830878	0.706796	0.788415	1	7666	tags=58%, list=41%, signal=98%
GO_INTRONIC_TRANSCRIPTION_REGULATORY_REGION_DNA_BINDING	GO_INTRONIC_TRANSCRIPTION_REGULATORY_REGION_DNA_BINDING		15	0.299641	0.828604	0.678279	0.791923	1	7709	tags=60%, list=41%, signal=102%
GO_SNARE_COMPLEX	GO_SNARE_COMPLEX		46	0.232781	0.828139	0.704591	0.792233	1	7829	tags=52%, list=42%, signal=89%
GO_ENDOPLASMIC_RETICULUM_ORGANIZATION	GO_ENDOPLASMIC_RETICULUM_ORGANIZATION		52	0.228844	0.827831	0.675565	0.792263	1	4460	tags=40%, list=24%, signal=53%
GO_MODIFICATION_BY_SYMBIONT_OF_HOST_MORPHOLOGY_OR_PHYSIOLOGY	GO_MODIFICATION_BY_SYMBIONT_OF_HOST_MORPHOLOGY_OR_PHYSIOLOGY		41	0.220032	0.825695	0.726214	0.795492	1	2682	tags=20%, list=14%, signal=23%
GO_POSITIVE_REGULATION_OF_INTRACELLULAR_PROTEIN_TRANSPORT	GO_POSITIVE_REGULATION_OF_INTRACELLULAR_PROTEIN_TRANSPORT		151	0.186468	0.82526	0.75	0.79578	1	4324	tags=29%, list=23%, signal=38%
GO_REGULATION_OF_DNA_TEMPLATED_TRANSCRIPTION_INITIATION	GO_REGULATION_OF_DNA_TEMPLATED_TRANSCRIPTION_INITIATION		36	0.247504	0.825017	0.706693	0.795714	1	7043	tags=53%, list=38%, signal=84%
GO_EPITHELIAL_STRUCTURE_MAINTENANCE	GO_EPITHELIAL_STRUCTURE_MAINTENANCE		25	0.242122	0.824616	0.710526	0.795931	1	4592	tags=32%, list=25%, signal=42%
GO_XENOBIOTIC_TRANSMEMBRANE_TRANSPORTER_ACTIVITY	GO_XENOBIOTIC_TRANSMEMBRANE_TRANSPORTER_ACTIVITY		17	0.278292	0.824566	0.686747	0.795535	1	2230	tags=18%, list=12%, signal=20%
GO_CELLULAR_RESPONSE_TO_TOPOLOGICALLY_INCORRECT_PROTEIN	GO_CELLULAR_RESPONSE_TO_TOPOLOGICALLY_INCORRECT_PROTEIN		157	0.207267	0.824183	0.691871	0.79571	1	5758	tags=38%, list=31%, signal=55%
GO_INTRA_GOLGI_VESICLE_MEDIATED_TRANSPORT	GO_INTRA_GOLGI_VESICLE_MEDIATED_TRANSPORT		32	0.259518	0.823197	0.646602	0.796971	1	6977	tags=56%, list=37%, signal=90%
GO_REGULATION_OF_CELL_MATURATION	GO_REGULATION_OF_CELL_MATURATION		22	0.244594	0.822452	0.747591	0.797771	1	559	tags=14%, list=3%, signal=14%
GO_PROSTANOID_METABOLIC_PROCESS	GO_PROSTANOID_METABOLIC_PROCESS		40	0.227718	0.822099	0.71097	0.797907	1	5515	tags=38%, list=29%, signal=53%
GO_I_KAPPAB_PHOSPHORYLATION	GO_I_KAPPAB_PHOSPHORYLATION		18	0.285694	0.821352	0.694118	0.79874	1	788	tags=17%, list=4%, signal=17%
GO_STEROL_METABOLIC_PROCESS	GO_STEROL_METABOLIC_PROCESS		159	0.195954	0.82117	0.723577	0.798576	1	4124	tags=24%, list=22%, signal=30%
GO_REGULATION_OF_B_CELL_MEDIATED_IMMUNITY	GO_REGULATION_OF_B_CELL_MEDIATED_IMMUNITY		49	0.243435	0.820878	0.675373	0.7986	1	1037	tags=12%, list=6%, signal=13%
GO_PEPTIDYL_TYROSINE_DEPHOSPHORYLATION	GO_PEPTIDYL_TYROSINE_DEPHOSPHORYLATION		99	0.193635	0.820793	0.779497	0.798259	1	4038	tags=22%, list=22%, signal=28%
GO_MODIFICATION_OF_MORPHOLOGY_OR_PHYSIOLOGY_OF_OTHER_ORGANISM_INVOLVED_IN_SYMBIOTIC_INTERACTION	GO_MODIFICATION_OF_MORPHOLOGY_OR_PHYSIOLOGY_OF_OTHER_ORGANISM_INVOLVED_IN_SYMBIOTIC_INTERACTION		108	0.194781	0.820564	0.784861	0.798189	1	2133	tags=15%, list=11%, signal=17%
GO_REGULATION_OF_VIRAL_GENOME_REPLICATION	GO_REGULATION_OF_VIRAL_GENOME_REPLICATION		92	0.2179	0.820524	0.664751	0.797776	1	6509	tags=39%, list=35%, signal=60%
GO_EXTRACELLULAR_TRANSPORT	GO_EXTRACELLULAR_TRANSPORT		28	0.261281	0.819535	0.684426	0.798996	1	5646	tags=39%, list=30%, signal=56%
GO_DEATH_RECEPTOR_BINDING	GO_DEATH_RECEPTOR_BINDING		16	0.281714	0.818104	0.697674	0.801054	1	4750	tags=38%, list=25%, signal=50%
GO_REGULATION_OF_TUMOR_NECROSIS_FACTOR_MEDIATED_SIGNALING_PATHWAY	GO_REGULATION_OF_TUMOR_NECROSIS_FACTOR_MEDIATED_SIGNALING_PATHWAY		55	0.209058	0.816222	0.760377	0.803828	1	5493	tags=35%, list=29%, signal=49%
GO_MEMBRANE_LIPID_BIOSYNTHETIC_PROCESS	GO_MEMBRANE_LIPID_BIOSYNTHETIC_PROCESS		141	0.183502	0.815888	0.779661	0.803907	1	5982	tags=41%, list=32%, signal=60%
GO_RESPONSE_TO_INTERLEUKIN_4	GO_RESPONSE_TO_INTERLEUKIN_4		35	0.244514	0.815791	0.682331	0.803586	1	4769	tags=37%, list=25%, signal=50%
GO_NEGATIVE_REGULATION_OF_VIRAL_LIFE_CYCLE	GO_NEGATIVE_REGULATION_OF_VIRAL_LIFE_CYCLE		78	0.231704	0.815648	0.653772	0.803349	1	2858	tags=19%, list=15%, signal=23%
GO_RESPONSE_TO_TUMOR_NECROSIS_FACTOR	GO_RESPONSE_TO_TUMOR_NECROSIS_FACTOR		295	0.188513	0.813869	0.698292	0.805962	1	3980	tags=25%, list=21%, signal=31%
GO_VITAMIN_BINDING	GO_VITAMIN_BINDING		132	0.194372	0.811887	0.803644	0.808811	1	5625	tags=32%, list=30%, signal=45%
GO_POSITIVE_REGULATION_OF_CYSTEINE_TYPE_ENDOPEPTIDASE_ACTIVITY	GO_POSITIVE_REGULATION_OF_CYSTEINE_TYPE_ENDOPEPTIDASE_ACTIVITY		143	0.182753	0.80791	0.790196	0.815196	1	6309	tags=39%, list=34%, signal=59%
GO_CORNIFICATION	GO_CORNIFICATION		110	0.31367	0.80716	0.647059	0.815978	1	9105	tags=63%, list=49%, signal=121%
GO_REGULATION_OF_TOR_SIGNALING	GO_REGULATION_OF_TOR_SIGNALING		91	0.189171	0.806443	0.7666	0.816728	1	5007	tags=29%, list=27%, signal=39%
GO_POSITIVE_REGULATION_OF_SODIUM_ION_TRANSMEMBRANE_TRANSPORTER_ACTIVITY	GO_POSITIVE_REGULATION_OF_SODIUM_ION_TRANSMEMBRANE_TRANSPORTER_ACTIVITY		16	0.275229	0.804784	0.704365	0.819118	1	5623	tags=50%, list=30%, signal=71%
GO_REGULATION_OF_COFACTOR_METABOLIC_PROCESS	GO_REGULATION_OF_COFACTOR_METABOLIC_PROCESS		36	0.220277	0.804388	0.774257	0.819319	1	7557	tags=47%, list=40%, signal=79%
GO_EXOCYTIC_PROCESS	GO_EXOCYTIC_PROCESS		79	0.20062	0.802388	0.778234	0.822175	1	6651	tags=39%, list=36%, signal=61%
GO_AZUROPHIL_GRANULE_LUMEN	GO_AZUROPHIL_GRANULE_LUMEN		88	0.238515	0.800567	0.747368	0.824806	1	4539	tags=27%, list=24%, signal=36%
GO_GUANOSINE_CONTAINING_COMPOUND_METABOLIC_PROCESS	GO_GUANOSINE_CONTAINING_COMPOUND_METABOLIC_PROCESS		38	0.225149	0.799573	0.74364	0.825999	1	5780	tags=47%, list=31%, signal=68%
GO_CERAMIDE_METABOLIC_PROCESS	GO_CERAMIDE_METABOLIC_PROCESS		89	0.195219	0.79779	0.770833	0.828491	1	6422	tags=42%, list=34%, signal=63%
GO_COLUMNAR_CUBOIDAL_EPITHELIAL_CELL_DIFFERENTIATION	GO_COLUMNAR_CUBOIDAL_EPITHELIAL_CELL_DIFFERENTIATION		112	0.180452	0.797254	0.851927	0.828855	1	2786	tags=16%, list=15%, signal=19%
GO_EMBRYONIC_PLACENTA_MORPHOGENESIS	GO_EMBRYONIC_PLACENTA_MORPHOGENESIS		25	0.24302	0.796828	0.77666	0.829108	1	2613	tags=24%, list=14%, signal=28%
GO_NEGATIVE_REGULATION_OF_VIRAL_GENOME_REPLICATION	GO_NEGATIVE_REGULATION_OF_VIRAL_GENOME_REPLICATION		56	0.246021	0.796589	0.653543	0.829006	1	3871	tags=21%, list=21%, signal=27%
GO_SNAP_RECEPTOR_ACTIVITY	GO_SNAP_RECEPTOR_ACTIVITY		31	0.242948	0.796437	0.718992	0.82877	1	6977	tags=48%, list=37%, signal=77%
GO_CYTOPLASMIC_MICROTUBULE	GO_CYTOPLASMIC_MICROTUBULE		68	0.205543	0.796376	0.77621	0.828375	1	5759	tags=37%, list=31%, signal=53%
GO_RESPONSE_TO_VIRUS	GO_RESPONSE_TO_VIRUS		301	0.192065	0.794848	0.736944	0.830416	1	4129	tags=22%, list=22%, signal=28%
GO_FATTY_ACID_LIGASE_ACTIVITY	GO_FATTY_ACID_LIGASE_ACTIVITY		22	0.262526	0.794693	0.742915	0.830195	1	7929	tags=55%, list=42%, signal=95%
GO_ENDOCYTIC_PATCH	GO_ENDOCYTIC_PATCH		16	0.279531	0.794381	0.761726	0.830202	1	4539	tags=38%, list=24%, signal=49%
GO_UBIQUITIN_LIKE_PROTEIN_LIGASE_ACTIVITY	GO_UBIQUITIN_LIKE_PROTEIN_LIGASE_ACTIVITY		225	0.170579	0.79308	0.806576	0.831852	1	4743	tags=28%, list=25%, signal=37%
GO_REGULATION_OF_RESPONSE_TO_BIOTIC_STIMULUS	GO_REGULATION_OF_RESPONSE_TO_BIOTIC_STIMULUS		498	0.18652	0.792871	0.700375	0.831717	1	5092	tags=28%, list=27%, signal=37%
GO_NECROTIC_CELL_DEATH	GO_NECROTIC_CELL_DEATH		47	0.220822	0.790031	0.754319	0.835875	1	4359	tags=30%, list=23%, signal=39%
GO_GLYCOLIPID_BIOSYNTHETIC_PROCESS	GO_GLYCOLIPID_BIOSYNTHETIC_PROCESS		65	0.196531	0.786371	0.805497	0.841354	1	6640	tags=48%, list=35%, signal=74%
GO_ENDOPLASMIC_RETICULUM_UNFOLDED_PROTEIN_RESPONSE	GO_ENDOPLASMIC_RETICULUM_UNFOLDED_PROTEIN_RESPONSE		119	0.206193	0.784485	0.737143	0.844	1	5758	tags=39%, list=31%, signal=57%
GO_ESTABLISHMENT_OF_PROTEIN_LOCALIZATION_TO_POSTSYNAPTIC_MEMBRANE	GO_ESTABLISHMENT_OF_PROTEIN_LOCALIZATION_TO_POSTSYNAPTIC_MEMBRANE		19	0.243538	0.78351	0.767619	0.8451	1	4839	tags=42%, list=26%, signal=57%
GO_CELLULAR_TRANSITION_METAL_ION_HOMEOSTASIS	GO_CELLULAR_TRANSITION_METAL_ION_HOMEOSTASIS		104	0.195494	0.783349	0.780287	0.844869	1	5992	tags=38%, list=32%, signal=56%
GO_INTERACTION_WITH_SYMBIONT	GO_INTERACTION_WITH_SYMBIONT		74	0.201542	0.781794	0.836935	0.846869	1	1995	tags=15%, list=11%, signal=17%
GO_MHC_CLASS_II_PROTEIN_COMPLEX_BINDING	GO_MHC_CLASS_II_PROTEIN_COMPLEX_BINDING		16	0.32602	0.777711	0.713761	0.85302	1	7970	tags=44%, list=43%, signal=76%
GO_PHOSPHATIDYLINOSITOL_ACYL_CHAIN_REMODELING	GO_PHOSPHATIDYLINOSITOL_ACYL_CHAIN_REMODELING		18	0.270602	0.776728	0.780591	0.854095	1	8372	tags=56%, list=45%, signal=100%
GO_IMMUNOGLOBULIN_SECRETION	GO_IMMUNOGLOBULIN_SECRETION		21	0.269353	0.776519	0.71028	0.853939	1	3126	tags=19%, list=17%, signal=23%
GO_DICARBOXYLIC_ACID_TRANSMEMBRANE_TRANSPORTER_ACTIVITY	GO_DICARBOXYLIC_ACID_TRANSMEMBRANE_TRANSPORTER_ACTIVITY		37	0.216944	0.776382	0.82716	0.853637	1	1716	tags=11%, list=9%, signal=12%
GO_SULFUR_AMINO_ACID_BIOSYNTHETIC_PROCESS	GO_SULFUR_AMINO_ACID_BIOSYNTHETIC_PROCESS		17	0.259566	0.775097	0.78629	0.855193	1	973	tags=18%, list=5%, signal=19%
GO_POSITIVE_REGULATION_OF_APOPTOTIC_SIGNALING_PATHWAY	GO_POSITIVE_REGULATION_OF_APOPTOTIC_SIGNALING_PATHWAY		168	0.177156	0.774916	0.836257	0.854978	1	4750	tags=30%, list=25%, signal=40%
GO_MICROTUBULE_ANCHORING	GO_MICROTUBULE_ANCHORING		26	0.247111	0.77489	0.748	0.854519	1	4115	tags=27%, list=22%, signal=34%
GO_CILIUM_MOVEMENT_INVOLVED_IN_CELL_MOTILITY	GO_CILIUM_MOVEMENT_INVOLVED_IN_CELL_MOTILITY		23	0.26313	0.774724	0.746331	0.854289	1	3981	tags=22%, list=21%, signal=28%
GO_3_UTR_MEDIATED_MRNA_DESTABILIZATION	GO_3_UTR_MEDIATED_MRNA_DESTABILIZATION		15	0.276827	0.774671	0.720703	0.853863	1	726	tags=13%, list=4%, signal=14%
GO_MAINTENANCE_OF_LOCATION_IN_CELL	GO_MAINTENANCE_OF_LOCATION_IN_CELL		91	0.179939	0.774501	0.854871	0.853611	1	4856	tags=27%, list=26%, signal=37%
GO_RETINOIC_ACID_RECEPTOR_SIGNALING_PATHWAY	GO_RETINOIC_ACID_RECEPTOR_SIGNALING_PATHWAY		31	0.220718	0.774313	0.809331	0.853411	1	7883	tags=45%, list=42%, signal=78%
GO_ACROSOMAL_VESICLE	GO_ACROSOMAL_VESICLE		104	0.186281	0.774005	0.855011	0.8534	1	5761	tags=31%, list=31%, signal=44%
GO_POSITIVE_REGULATION_OF_ACTIN_FILAMENT_POLYMERIZATION	GO_POSITIVE_REGULATION_OF_ACTIN_FILAMENT_POLYMERIZATION		91	0.191442	0.77367	0.804598	0.853422	1	4679	tags=27%, list=25%, signal=36%
GO_ENDOPLASMIC_RETICULUM_TO_GOLGI_VESICLE_MEDIATED_TRANSPORT	GO_ENDOPLASMIC_RETICULUM_TO_GOLGI_VESICLE_MEDIATED_TRANSPORT		200	0.198134	0.771832	0.716298	0.855827	1	6717	tags=42%, list=36%, signal=64%
GO_LACTATION	GO_LACTATION		47	0.20462	0.769254	0.840156	0.859336	1	1685	tags=15%, list=9%, signal=16%
GO_LIPOSACCHARIDE_METABOLIC_PROCESS	GO_LIPOSACCHARIDE_METABOLIC_PROCESS		107	0.180707	0.769023	0.81741	0.859187	1	6698	tags=43%, list=36%, signal=67%
GO_NODAL_SIGNALING_PATHWAY	GO_NODAL_SIGNALING_PATHWAY		15	0.276587	0.766893	0.804435	0.862068	1	9115	tags=67%, list=49%, signal=130%
GO_POSITIVE_REGULATION_OF_RUFFLE_ASSEMBLY	GO_POSITIVE_REGULATION_OF_RUFFLE_ASSEMBLY		15	0.279072	0.766252	0.753906	0.862576	1	5116	tags=33%, list=27%, signal=46%
GO_SPERM_CAPACITATION	GO_SPERM_CAPACITATION		28	0.247534	0.764339	0.739479	0.865116	1	10185	tags=64%, list=54%, signal=141%
GO_MANGANESE_ION_BINDING	GO_MANGANESE_ION_BINDING		63	0.187761	0.764111	0.849505	0.864985	1	5043	tags=29%, list=27%, signal=39%
GO_VITAMIN_TRANSMEMBRANE_TRANSPORT	GO_VITAMIN_TRANSMEMBRANE_TRANSPORT		16	0.272387	0.763767	0.764587	0.864999	1	8218	tags=63%, list=44%, signal=111%
GO_MAMMARY_GLAND_EPITHELIAL_CELL_PROLIFERATION	GO_MAMMARY_GLAND_EPITHELIAL_CELL_PROLIFERATION		27	0.220703	0.762506	0.822266	0.866437	1	4670	tags=33%, list=25%, signal=44%
GO_INTESTINAL_EPITHELIAL_CELL_DIFFERENTIATION	GO_INTESTINAL_EPITHELIAL_CELL_DIFFERENTIATION		20	0.238526	0.760511	0.789077	0.869003	1	1461	tags=15%, list=8%, signal=16%
GO_FATTY_ACID_DERIVATIVE_METABOLIC_PROCESS	GO_FATTY_ACID_DERIVATIVE_METABOLIC_PROCESS		160	0.174296	0.759282	0.874747	0.870372	1	5596	tags=32%, list=30%, signal=45%
GO_OXIDOREDUCTASE_ACTIVITY_OXIDIZING_METAL_IONS	GO_OXIDOREDUCTASE_ACTIVITY_OXIDIZING_METAL_IONS		17	0.260958	0.758444	0.793926	0.871156	1	1123	tags=18%, list=6%, signal=19%
GO_CELL_DEATH_IN_RESPONSE_TO_OXIDATIVE_STRESS	GO_CELL_DEATH_IN_RESPONSE_TO_OXIDATIVE_STRESS		81	0.197969	0.756276	0.802708	0.873992	1	3798	tags=27%, list=20%, signal=34%
GO_REGULATORY_T_CELL_DIFFERENTIATION	GO_REGULATORY_T_CELL_DIFFERENTIATION		31	0.273137	0.755964	0.711575	0.873955	1	5054	tags=35%, list=27%, signal=49%
GO_PHOSPHOLIPASE_A2_ACTIVITY_CONSUMING_1_2_DIPALMITOYLPHOSPHATIDYLCHOLINE	GO_PHOSPHOLIPASE_A2_ACTIVITY_CONSUMING_1_2_DIPALMITOYLPHOSPHATIDYLCHOLINE		19	0.250556	0.751218	0.832	0.880707	1	8372	tags=58%, list=45%, signal=105%
GO_CYSTEINE_TYPE_ENDOPEPTIDASE_INHIBITOR_ACTIVITY_INVOLVED_IN_APOPTOTIC_PROCESS	GO_CYSTEINE_TYPE_ENDOPEPTIDASE_INHIBITOR_ACTIVITY_INVOLVED_IN_APOPTOTIC_PROCESS		25	0.222556	0.749512	0.851992	0.882733	1	3414	tags=20%, list=18%, signal=24%
GO_TORC1_SIGNALING	GO_TORC1_SIGNALING		40	0.200882	0.749127	0.793774	0.882802	1	3995	tags=25%, list=21%, signal=32%
GO_POSITIVE_REGULATION_OF_LYMPHOCYTE_APOPTOTIC_PROCESS	GO_POSITIVE_REGULATION_OF_LYMPHOCYTE_APOPTOTIC_PROCESS		16	0.290904	0.747886	0.76494	0.884192	1	4193	tags=31%, list=22%, signal=40%
GO_NUCLEAR_HORMONE_RECEPTOR_BINDING	GO_NUCLEAR_HORMONE_RECEPTOR_BINDING		152	0.171693	0.74747	0.86692	0.884302	1	5790	tags=35%, list=31%, signal=50%
GO_NEGATIVE_REGULATION_OF_POSTTRANSCRIPTIONAL_GENE_SILENCING	GO_NEGATIVE_REGULATION_OF_POSTTRANSCRIPTIONAL_GENE_SILENCING		15	0.252439	0.746096	0.784	0.885858	1	4585	tags=33%, list=25%, signal=44%
GO_CYTOSOLIC_TRANSPORT	GO_CYTOSOLIC_TRANSPORT		149	0.183565	0.745667	0.821705	0.885992	1	4815	tags=27%, list=26%, signal=36%
GO_RECEPTOR_RECYCLING	GO_RECEPTOR_RECYCLING		32	0.208958	0.74547	0.839357	0.88577	1	2262	tags=16%, list=12%, signal=18%
GO_FATTY_ACID_DERIVATIVE_BIOSYNTHETIC_PROCESS	GO_FATTY_ACID_DERIVATIVE_BIOSYNTHETIC_PROCESS		92	0.176157	0.745231	0.917355	0.885604	1	5596	tags=33%, list=30%, signal=46%
GO_BETA_TUBULIN_BINDING	GO_BETA_TUBULIN_BINDING		38	0.215897	0.744528	0.793651	0.886144	1	3058	tags=21%, list=16%, signal=25%
GO_RESPONSE_TO_TOPOLOGICALLY_INCORRECT_PROTEIN	GO_RESPONSE_TO_TOPOLOGICALLY_INCORRECT_PROTEIN		196	0.184872	0.74438	0.806576	0.885845	1	5368	tags=36%, list=29%, signal=50%
GO_INDOLALKYLAMINE_METABOLIC_PROCESS	GO_INDOLALKYLAMINE_METABOLIC_PROCESS		17	0.255577	0.742245	0.814229	0.888444	1	4724	tags=24%, list=25%, signal=31%
GO_POSITIVE_REGULATION_OF_DNA_TEMPLATED_TRANSCRIPTION_INITIATION	GO_POSITIVE_REGULATION_OF_DNA_TEMPLATED_TRANSCRIPTION_INITIATION		26	0.232914	0.741358	0.818182	0.889264	1	4689	tags=35%, list=25%, signal=46%
GO_ENTRAINMENT_OF_CIRCADIAN_CLOCK_BY_PHOTOPERIOD	GO_ENTRAINMENT_OF_CIRCADIAN_CLOCK_BY_PHOTOPERIOD		20	0.249447	0.741043	0.806517	0.889205	1	5102	tags=35%, list=27%, signal=48%
GO_INCLUSION_BODY	GO_INCLUSION_BODY		77	0.186678	0.740497	0.845283	0.88952	1	5015	tags=32%, list=27%, signal=44%
GO_GLYCEROPHOSPHOLIPID_CATABOLIC_PROCESS	GO_GLYCEROPHOSPHOLIPID_CATABOLIC_PROCESS		24	0.222471	0.74013	0.807466	0.88956	1	4274	tags=25%, list=23%, signal=32%
GO_NEGATIVE_REGULATION_OF_CELLULAR_RESPONSE_TO_INSULIN_STIMULUS	GO_NEGATIVE_REGULATION_OF_CELLULAR_RESPONSE_TO_INSULIN_STIMULUS		31	0.20898	0.736922	0.851852	0.893621	1	5015	tags=29%, list=27%, signal=40%
GO_ORGANIC_CATION_TRANSPORT	GO_ORGANIC_CATION_TRANSPORT		33	0.214359	0.736903	0.856016	0.893135	1	5520	tags=39%, list=30%, signal=56%
GO_REGULATION_OF_NECROTIC_CELL_DEATH	GO_REGULATION_OF_NECROTIC_CELL_DEATH		24	0.222389	0.736758	0.83499	0.892837	1	4359	tags=29%, list=23%, signal=38%
GO_NEGATIVE_REGULATION_OF_MITOCHONDRION_ORGANIZATION	GO_NEGATIVE_REGULATION_OF_MITOCHONDRION_ORGANIZATION		55	0.193377	0.736629	0.860324	0.892517	1	5092	tags=31%, list=27%, signal=42%
GO_ANTIMICROBIAL_HUMORAL_IMMUNE_RESPONSE_MEDIATED_BY_ANTIMICROBIAL_PEPTIDE	GO_ANTIMICROBIAL_HUMORAL_IMMUNE_RESPONSE_MEDIATED_BY_ANTIMICROBIAL_PEPTIDE		62	0.230127	0.734972	0.839323	0.894364	1	9000	tags=48%, list=48%, signal=93%
GO_ACTIVATION_OF_NF_KAPPAB_INDUCING_KINASE_ACTIVITY	GO_ACTIVATION_OF_NF_KAPPAB_INDUCING_KINASE_ACTIVITY		18	0.248015	0.734655	0.796905	0.894293	1	5083	tags=33%, list=27%, signal=46%
GO_AMMONIUM_TRANSMEMBRANE_TRANSPORTER_ACTIVITY	GO_AMMONIUM_TRANSMEMBRANE_TRANSPORTER_ACTIVITY		28	0.229749	0.734085	0.868201	0.894585	1	8433	tags=57%, list=45%, signal=104%
GO_PHOSPHATIDYLSERINE_METABOLIC_PROCESS	GO_PHOSPHATIDYLSERINE_METABOLIC_PROCESS		30	0.21808	0.733882	0.879167	0.894351	1	4144	tags=27%, list=22%, signal=34%
GO_POSITIVE_REGULATION_OF_INSULIN_SECRETION_INVOLVED_IN_CELLULAR_RESPONSE_TO_GLUCOSE_STIMULUS	GO_POSITIVE_REGULATION_OF_INSULIN_SECRETION_INVOLVED_IN_CELLULAR_RESPONSE_TO_GLUCOSE_STIMULUS		32	0.211738	0.732652	0.886994	0.895584	1	4233	tags=28%, list=23%, signal=36%
GO_PROTEIN_DESTABILIZATION	GO_PROTEIN_DESTABILIZATION		47	0.188348	0.73076	0.873541	0.897742	1	4302	tags=28%, list=23%, signal=36%
GO_PHOSPHATIDYLINOSITOL_BIOSYNTHETIC_PROCESS	GO_PHOSPHATIDYLINOSITOL_BIOSYNTHETIC_PROCESS		115	0.176252	0.72995	0.855422	0.898379	1	5180	tags=32%, list=28%, signal=44%
GO_C2H2_ZINC_FINGER_DOMAIN_BINDING	GO_C2H2_ZINC_FINGER_DOMAIN_BINDING		15	0.258357	0.727951	0.813462	0.900658	1	5211	tags=40%, list=28%, signal=55%
GO_INTESTINAL_ABSORPTION	GO_INTESTINAL_ABSORPTION		38	0.244146	0.727064	0.829317	0.90143	1	9417	tags=61%, list=50%, signal=122%
GO_MAP_KINASE_KINASE_ACTIVITY	GO_MAP_KINASE_KINASE_ACTIVITY		17	0.248905	0.726244	0.800781	0.902039	1	4330	tags=35%, list=23%, signal=46%
GO_DEFENSE_RESPONSE_TO_VIRUS	GO_DEFENSE_RESPONSE_TO_VIRUS		222	0.184733	0.725242	0.809981	0.902911	1	3997	tags=21%, list=21%, signal=26%
GO_TUMOR_NECROSIS_FACTOR_RECEPTOR_BINDING	GO_TUMOR_NECROSIS_FACTOR_RECEPTOR_BINDING		31	0.23733	0.723519	0.782524	0.904787	1	2596	tags=19%, list=14%, signal=22%
GO_BILE_ACID_BIOSYNTHETIC_PROCESS	GO_BILE_ACID_BIOSYNTHETIC_PROCESS		35	0.203971	0.722629	0.868154	0.905485	1	5739	tags=34%, list=31%, signal=49%
GO_ANTIBIOTIC_BIOSYNTHETIC_PROCESS	GO_ANTIBIOTIC_BIOSYNTHETIC_PROCESS		20	0.221776	0.721825	0.845996	0.906054	1	7557	tags=60%, list=40%, signal=101%
GO_3_PHOSPHOADENOSINE_5_PHOSPHOSULFATE_METABOLIC_PROCESS	GO_3_PHOSPHOADENOSINE_5_PHOSPHOSULFATE_METABOLIC_PROCESS		24	0.226681	0.720817	0.851852	0.906931	1	7208	tags=42%, list=39%, signal=68%
GO_REGULATION_OF_CILIUM_ASSEMBLY	GO_REGULATION_OF_CILIUM_ASSEMBLY		51	0.188421	0.720677	0.864372	0.906607	1	6782	tags=37%, list=36%, signal=58%
GO_EXOGENOUS_DRUG_CATABOLIC_PROCESS	GO_EXOGENOUS_DRUG_CATABOLIC_PROCESS		22	0.249416	0.720279	0.798354	0.906622	1	6981	tags=50%, list=37%, signal=80%
GO_UDP_N_ACETYLGLUCOSAMINE_METABOLIC_PROCESS	GO_UDP_N_ACETYLGLUCOSAMINE_METABOLIC_PROCESS		16	0.253945	0.719444	0.804928	0.907253	1	4595	tags=44%, list=25%, signal=58%
GO_GLYCOSYLATION	GO_GLYCOSYLATION		255	0.166733	0.7181	0.865546	0.908517	1	6314	tags=37%, list=34%, signal=55%
GO_DRUG_TRANSMEMBRANE_TRANSPORT	GO_DRUG_TRANSMEMBRANE_TRANSPORT		71	0.179337	0.717237	0.961382	0.909113	1	1837	tags=13%, list=10%, signal=14%
GO_NEGATIVE_REGULATION_OF_TUMOR_NECROSIS_FACTOR_MEDIATED_SIGNALING_PATHWAY	GO_NEGATIVE_REGULATION_OF_TUMOR_NECROSIS_FACTOR_MEDIATED_SIGNALING_PATHWAY		18	0.226293	0.714777	0.860835	0.911899	1	5359	tags=39%, list=29%, signal=54%
GO_COFACTOR_CATABOLIC_PROCESS	GO_COFACTOR_CATABOLIC_PROCESS		62	0.196251	0.71431	0.873786	0.911987	1	6537	tags=37%, list=35%, signal=57%
GO_HAIR_FOLLICLE_MATURATION	GO_HAIR_FOLLICLE_MATURATION		16	0.257125	0.71403	0.820611	0.911845	1	1406	tags=19%, list=8%, signal=20%
GO_BETA_CATENIN_DESTRUCTION_COMPLEX_DISASSEMBLY	GO_BETA_CATENIN_DESTRUCTION_COMPLEX_DISASSEMBLY		21	0.233259	0.713655	0.871698	0.91183	1	6760	tags=52%, list=36%, signal=82%
GO_ANTIGEN_RECEPTOR_MEDIATED_SIGNALING_PATHWAY	GO_ANTIGEN_RECEPTOR_MEDIATED_SIGNALING_PATHWAY		232	0.200231	0.71266	0.758555	0.912619	1	5083	tags=29%, list=27%, signal=39%
GO_RAC_PROTEIN_SIGNAL_TRANSDUCTION	GO_RAC_PROTEIN_SIGNAL_TRANSDUCTION		34	0.202902	0.712208	0.865079	0.912695	1	5433	tags=26%, list=29%, signal=37%
GO_ANTIBIOTIC_METABOLIC_PROCESS	GO_ANTIBIOTIC_METABOLIC_PROCESS		120	0.173083	0.712174	0.9375	0.91222	1	8098	tags=48%, list=43%, signal=85%
GO_BETA_CATENIN_TCF_COMPLEX_ASSEMBLY	GO_BETA_CATENIN_TCF_COMPLEX_ASSEMBLY		30	0.233068	0.711405	0.807985	0.912735	1	5267	tags=40%, list=28%, signal=56%
GO_SOLUTE_PROTON_ANTIPORTER_ACTIVITY	GO_SOLUTE_PROTON_ANTIPORTER_ACTIVITY		19	0.251798	0.708524	0.831014	0.91585	1	6448	tags=47%, list=34%, signal=72%
GO_MODIFIED_AMINO_ACID_TRANSPORT	GO_MODIFIED_AMINO_ACID_TRANSPORT		24	0.225465	0.706683	0.876569	0.917692	1	2503	tags=17%, list=13%, signal=19%
GO_ZINC_ION_TRANSMEMBRANE_TRANSPORT	GO_ZINC_ION_TRANSMEMBRANE_TRANSPORT		22	0.225109	0.705008	0.872651	0.919286	1	8126	tags=59%, list=43%, signal=104%
GO_CORNIFIED_ENVELOPE	GO_CORNIFIED_ENVELOPE		44	0.317386	0.704684	0.723866	0.919167	1	9014	tags=73%, list=48%, signal=140%
GO_PLASMA_LIPOPROTEIN_PARTICLE_CLEARANCE	GO_PLASMA_LIPOPROTEIN_PARTICLE_CLEARANCE		52	0.210628	0.700937	0.860236	0.923355	1	2962	tags=17%, list=16%, signal=21%
GO_AMINO_ACID_TRANSMEMBRANE_TRANSPORTER_ACTIVITY	GO_AMINO_ACID_TRANSMEMBRANE_TRANSPORTER_ACTIVITY		70	0.181757	0.700919	0.935484	0.92285	1	1988	tags=11%, list=11%, signal=13%
GO_MICROTUBULE_BUNDLE_FORMATION	GO_MICROTUBULE_BUNDLE_FORMATION		91	0.183477	0.698958	0.867886	0.924702	1	3924	tags=20%, list=21%, signal=25%
GO_T_CELL_HOMEOSTASIS	GO_T_CELL_HOMEOSTASIS		38	0.213505	0.698779	0.829026	0.924422	1	4416	tags=29%, list=24%, signal=38%
GO_PHOTOPERIODISM	GO_PHOTOPERIODISM		24	0.214796	0.698314	0.867446	0.924437	1	5102	tags=29%, list=27%, signal=40%
GO_PHOSPHORYLATED_CARBOHYDRATE_DEPHOSPHORYLATION	GO_PHOSPHORYLATED_CARBOHYDRATE_DEPHOSPHORYLATION		15	0.236556	0.697034	0.867188	0.92547	1	5142	tags=33%, list=27%, signal=46%
GO_INOSITOL_PHOSPHATE_CATABOLIC_PROCESS	GO_INOSITOL_PHOSPHATE_CATABOLIC_PROCESS		16	0.234974	0.697016	0.88694	0.924969	1	5142	tags=31%, list=27%, signal=43%
GO_RETROGRADE_TRANSPORT_ENDOSOME_TO_GOLGI	GO_RETROGRADE_TRANSPORT_ENDOSOME_TO_GOLGI		81	0.184435	0.695002	0.885437	0.926887	1	5459	tags=32%, list=29%, signal=45%
GO_PROTEIN_LOCALIZATION_TO_VACUOLE	GO_PROTEIN_LOCALIZATION_TO_VACUOLE		60	0.19203	0.693132	0.896341	0.928612	1	8392	tags=53%, list=45%, signal=96%
GO_PROGRAMMED_NECROTIC_CELL_DEATH	GO_PROGRAMMED_NECROTIC_CELL_DEATH		40	0.20752	0.693125	0.852713	0.928097	1	3617	tags=25%, list=19%, signal=31%
GO_DESMOSOME	GO_DESMOSOME		25	0.265446	0.691585	0.78865	0.929458	1	5787	tags=44%, list=31%, signal=64%
GO_CEREBELLAR_PURKINJE_CELL_LAYER_DEVELOPMENT	GO_CEREBELLAR_PURKINJE_CELL_LAYER_DEVELOPMENT		24	0.220989	0.687189	0.89505	0.93405	1	3119	tags=21%, list=17%, signal=25%
GO_TRANSITION_METAL_ION_TRANSMEMBRANE_TRANSPORTER_ACTIVITY	GO_TRANSITION_METAL_ION_TRANSMEMBRANE_TRANSPORTER_ACTIVITY		37	0.201086	0.686676	0.892562	0.934104	1	8241	tags=51%, list=44%, signal=92%
GO_POST_GOLGI_VESICLE_MEDIATED_TRANSPORT	GO_POST_GOLGI_VESICLE_MEDIATED_TRANSPORT		97	0.182955	0.685344	0.875969	0.935082	1	6651	tags=40%, list=36%, signal=62%
GO_VESICLE_TARGETING	GO_VESICLE_TARGETING		93	0.193642	0.684789	0.845842	0.935212	1	4906	tags=26%, list=26%, signal=35%
GO_LYMPHOCYTE_APOPTOTIC_PROCESS	GO_LYMPHOCYTE_APOPTOTIC_PROCESS		69	0.192391	0.683313	0.851923	0.936327	1	5043	tags=29%, list=27%, signal=40%
GO_MODIFICATION_OF_MORPHOLOGY_OR_PHYSIOLOGY_OF_OTHER_ORGANISM	GO_MODIFICATION_OF_MORPHOLOGY_OR_PHYSIOLOGY_OF_OTHER_ORGANISM		153	0.160008	0.68284	0.981781	0.936339	1	2682	tags=14%, list=14%, signal=16%
GO_ZINC_ION_TRANSMEMBRANE_TRANSPORTER_ACTIVITY	GO_ZINC_ION_TRANSMEMBRANE_TRANSPORTER_ACTIVITY		20	0.21966	0.679742	0.889813	0.939307	1	8126	tags=60%, list=43%, signal=106%
GO_REGULATION_OF_RESPONSE_TO_INTERFERON_GAMMA	GO_REGULATION_OF_RESPONSE_TO_INTERFERON_GAMMA		25	0.235204	0.679159	0.830443	0.939416	1	7172	tags=44%, list=38%, signal=71%
GO_PEPTIDYL_L_CYSTEINE_S_PALMITOYLATION	GO_PEPTIDYL_L_CYSTEINE_S_PALMITOYLATION		22	0.205783	0.677219	0.878788	0.941005	1	5567	tags=36%, list=30%, signal=52%
GO_NEGATIVE_REGULATION_OF_LYMPHOCYTE_APOPTOTIC_PROCESS	GO_NEGATIVE_REGULATION_OF_LYMPHOCYTE_APOPTOTIC_PROCESS		30	0.212572	0.676893	0.88694	0.940842	1	202	tags=7%, list=1%, signal=7%
GO_DRUG_CATABOLIC_PROCESS	GO_DRUG_CATABOLIC_PROCESS		136	0.160369	0.67647	0.966601	0.940775	1	7473	tags=42%, list=40%, signal=69%
GO_GOLGI_ORGANIZATION	GO_GOLGI_ORGANIZATION		135	0.168321	0.67358	0.89391	0.943367	1	5160	tags=29%, list=28%, signal=40%
GO_NON_MOTILE_CILIUM_ASSEMBLY	GO_NON_MOTILE_CILIUM_ASSEMBLY		53	0.187081	0.672676	0.843444	0.943792	1	2938	tags=15%, list=16%, signal=18%
GO_AZUROPHIL_GRANULE	GO_AZUROPHIL_GRANULE		151	0.182749	0.671818	0.906832	0.944168	1	4359	tags=23%, list=23%, signal=30%
GO_REGULATION_OF_PROTEIN_GLYCOSYLATION	GO_REGULATION_OF_PROTEIN_GLYCOSYLATION		15	0.240628	0.671368	0.875252	0.944098	1	5914	tags=33%, list=32%, signal=49%
GO_POSITIVE_REGULATION_OF_INSULIN_SECRETION	GO_POSITIVE_REGULATION_OF_INSULIN_SECRETION		72	0.166009	0.669332	0.975855	0.945686	1	4233	tags=22%, list=23%, signal=29%
GO_REGULATION_OF_PROTEIN_SUMOYLATION	GO_REGULATION_OF_PROTEIN_SUMOYLATION		22	0.208724	0.668605	0.911243	0.945912	1	3855	tags=23%, list=21%, signal=29%
GO_CYSTEINE_TYPE_ENDOPEPTIDASE_REGULATOR_ACTIVITY_INVOLVED_IN_APOPTOTIC_PROCESS	GO_CYSTEINE_TYPE_ENDOPEPTIDASE_REGULATOR_ACTIVITY_INVOLVED_IN_APOPTOTIC_PROCESS		42	0.178211	0.668477	0.943089	0.945528	1	3414	tags=19%, list=18%, signal=23%
GO_PRIMARY_ALCOHOL_CATABOLIC_PROCESS	GO_PRIMARY_ALCOHOL_CATABOLIC_PROCESS		16	0.248977	0.666677	0.858871	0.946871	1	8053	tags=56%, list=43%, signal=99%
GO_POSITIVE_REGULATION_OF_NITRIC_OXIDE_SYNTHASE_ACTIVITY	GO_POSITIVE_REGULATION_OF_NITRIC_OXIDE_SYNTHASE_ACTIVITY		20	0.218174	0.6664	0.909263	0.94662	1	6219	tags=45%, list=33%, signal=67%
GO_POSITIVE_REGULATION_OF_MONOOXYGENASE_ACTIVITY	GO_POSITIVE_REGULATION_OF_MONOOXYGENASE_ACTIVITY		29	0.201127	0.664291	0.927481	0.948261	1	6219	tags=38%, list=33%, signal=57%
GO_ALCOHOL_CATABOLIC_PROCESS	GO_ALCOHOL_CATABOLIC_PROCESS		53	0.175687	0.66261	0.933333	0.949413	1	6809	tags=32%, list=36%, signal=50%
GO_CADHERIN_BINDING_INVOLVED_IN_CELL_CELL_ADHESION	GO_CADHERIN_BINDING_INVOLVED_IN_CELL_CELL_ADHESION		18	0.258308	0.66241	0.809619	0.949089	1	1517	tags=17%, list=8%, signal=18%
GO_GOLGI_VESICLE_BUDDING	GO_GOLGI_VESICLE_BUDDING		80	0.192595	0.66101	0.829703	0.949986	1	8543	tags=52%, list=46%, signal=96%
GO_TRANS_GOLGI_NETWORK_TRANSPORT_VESICLE	GO_TRANS_GOLGI_NETWORK_TRANSPORT_VESICLE		32	0.186185	0.659867	0.925101	0.950591	1	6286	tags=34%, list=34%, signal=52%
GO_CELL_CELL_RECOGNITION	GO_CELL_CELL_RECOGNITION		71	0.179734	0.658786	0.912871	0.951138	1	1116	tags=8%, list=6%, signal=9%
GO_POSTSYNAPTIC_MODULATION_OF_CHEMICAL_SYNAPTIC_TRANSMISSION	GO_POSTSYNAPTIC_MODULATION_OF_CHEMICAL_SYNAPTIC_TRANSMISSION		15	0.220092	0.658297	0.91423	0.951098	1	5025	tags=27%, list=27%, signal=36%
GO_POSITIVE_REGULATION_OF_KILLING_OF_CELLS_OF_OTHER_ORGANISM	GO_POSITIVE_REGULATION_OF_KILLING_OF_CELLS_OF_OTHER_ORGANISM		15	0.246697	0.656205	0.862	0.952565	1	9000	tags=67%, list=48%, signal=128%
GO_MYD88_INDEPENDENT_TOLL_LIKE_RECEPTOR_SIGNALING_PATHWAY	GO_MYD88_INDEPENDENT_TOLL_LIKE_RECEPTOR_SIGNALING_PATHWAY		33	0.206709	0.655524	0.859375	0.952696	1	4793	tags=27%, list=26%, signal=37%
GO_PROTEIN_KINASE_A_REGULATORY_SUBUNIT_BINDING	GO_PROTEIN_KINASE_A_REGULATORY_SUBUNIT_BINDING		20	0.22609	0.653068	0.864271	0.954475	1	6785	tags=55%, list=36%, signal=86%
GO_PYROPHOSPHATE_HYDROLYSIS_DRIVEN_PROTON_TRANSMEMBRANE_TRANSPORTER_ACTIVITY	GO_PYROPHOSPHATE_HYDROLYSIS_DRIVEN_PROTON_TRANSMEMBRANE_TRANSPORTER_ACTIVITY		32	0.203591	0.652429	0.906725	0.954571	1	6255	tags=38%, list=33%, signal=56%
GO_POSITIVE_REGULATION_OF_POSTTRANSCRIPTIONAL_GENE_SILENCING	GO_POSITIVE_REGULATION_OF_POSTTRANSCRIPTIONAL_GENE_SILENCING		24	0.214225	0.651002	0.900574	0.955373	1	7028	tags=54%, list=38%, signal=87%
GO_FAD_BINDING	GO_FAD_BINDING		32	0.189759	0.648398	0.936975	0.95723	1	6297	tags=41%, list=34%, signal=61%
GO_VESICLE_CARGO_LOADING	GO_VESICLE_CARGO_LOADING		25	0.230945	0.648378	0.842536	0.95672	1	6315	tags=44%, list=34%, signal=66%
GO_FERROUS_IRON_BINDING	GO_FERROUS_IRON_BINDING		22	0.203638	0.646006	0.909627	0.958308	1	1866	tags=14%, list=10%, signal=15%
GO_PHOSPHATIDYLSERINE_ACYL_CHAIN_REMODELING	GO_PHOSPHATIDYLSERINE_ACYL_CHAIN_REMODELING		20	0.210089	0.644953	0.937626	0.95873	1	8455	tags=55%, list=45%, signal=100%
GO_LOW_DENSITY_LIPOPROTEIN_PARTICLE_RECEPTOR_CATABOLIC_PROCESS	GO_LOW_DENSITY_LIPOPROTEIN_PARTICLE_RECEPTOR_CATABOLIC_PROCESS		15	0.227625	0.644893	0.887814	0.958254	1	3825	tags=20%, list=20%, signal=25%
GO_BLOC_1_COMPLEX	GO_BLOC_1_COMPLEX		15	0.236331	0.644723	0.887795	0.957882	1	9354	tags=53%, list=50%, signal=107%
GO_REGULATION_OF_CD8_POSITIVE_ALPHA_BETA_T_CELL_ACTIVATION	GO_REGULATION_OF_CD8_POSITIVE_ALPHA_BETA_T_CELL_ACTIVATION		15	0.242381	0.643658	0.869396	0.958312	1	5054	tags=33%, list=27%, signal=46%
GO_MHC_CLASS_I_PROTEIN_BINDING	GO_MHC_CLASS_I_PROTEIN_BINDING		17	0.269511	0.643589	0.821632	0.957855	1	5376	tags=35%, list=29%, signal=49%
GO_CILIARY_TRANSITION_ZONE	GO_CILIARY_TRANSITION_ZONE		64	0.174238	0.639852	0.91446	0.960666	1	6052	tags=31%, list=32%, signal=46%
GO_BITTER_TASTE_RECEPTOR_ACTIVITY	GO_BITTER_TASTE_RECEPTOR_ACTIVITY		15	0.279065	0.639493	0.814741	0.960438	1	11459	tags=67%, list=61%, signal=172%
GO_PEPTIDE_ANTIGEN_BINDING	GO_PEPTIDE_ANTIGEN_BINDING		19	0.256117	0.637563	0.825843	0.961538	1	7779	tags=32%, list=42%, signal=54%
GO_VESICLE_TARGETING_TO_FROM_OR_WITHIN_GOLGI	GO_VESICLE_TARGETING_TO_FROM_OR_WITHIN_GOLGI		74	0.187	0.6366	0.870707	0.961825	1	4906	tags=27%, list=26%, signal=36%
GO_FUCOSYLATION	GO_FUCOSYLATION		19	0.208225	0.636186	0.889344	0.961673	1	4563	tags=26%, list=24%, signal=35%
GO_GLUTATHIONE_TRANSFERASE_ACTIVITY	GO_GLUTATHIONE_TRANSFERASE_ACTIVITY		23	0.211215	0.635698	0.906832	0.961544	1	7228	tags=57%, list=39%, signal=92%
GO_COPII_COATED_ER_TO_GOLGI_TRANSPORT_VESICLE	GO_COPII_COATED_ER_TO_GOLGI_TRANSPORT_VESICLE		86	0.17969	0.634061	0.885277	0.962367	1	3802	tags=20%, list=20%, signal=25%
GO_AMMONIUM_TRANSMEMBRANE_TRANSPORT	GO_AMMONIUM_TRANSMEMBRANE_TRANSPORT		16	0.221869	0.628146	0.929607	0.966596	1	8079	tags=50%, list=43%, signal=88%
GO_ATPASE_ACTIVITY_COUPLED_TO_TRANSMEMBRANE_MOVEMENT_OF_IONS_ROTATIONAL_MECHANISM	GO_ATPASE_ACTIVITY_COUPLED_TO_TRANSMEMBRANE_MOVEMENT_OF_IONS_ROTATIONAL_MECHANISM		21	0.214315	0.626797	0.876797	0.967147	1	6058	tags=33%, list=32%, signal=49%
GO_KERATINOCYTE_DIFFERENTIATION	GO_KERATINOCYTE_DIFFERENTIATION		231	0.201481	0.624555	0.888199	0.968361	1	9041	tags=60%, list=48%, signal=114%
GO_TRANSCRIPTION_COREPRESSOR_BINDING	GO_TRANSCRIPTION_COREPRESSOR_BINDING		15	0.219773	0.624488	0.9	0.96788	1	4032	tags=27%, list=22%, signal=34%
GO_PROTON_TRANSPORTING_TWO_SECTOR_ATPASE_COMPLEX	GO_PROTON_TRANSPORTING_TWO_SECTOR_ATPASE_COMPLEX		32	0.191364	0.624432	0.89002	0.967398	1	6058	tags=31%, list=32%, signal=46%
GO_INTRACILIARY_TRANSPORT_PARTICLE	GO_INTRACILIARY_TRANSPORT_PARTICLE		27	0.209134	0.623987	0.878661	0.967212	1	7015	tags=37%, list=37%, signal=59%
GO_RESPONSE_TO_SALT_STRESS	GO_RESPONSE_TO_SALT_STRESS		27	0.173456	0.623088	0.959432	0.967378	1	4769	tags=22%, list=25%, signal=30%
GO_LIPID_TRANSFER_ACTIVITY	GO_LIPID_TRANSFER_ACTIVITY		40	0.1797	0.623009	0.960707	0.966904	1	4587	tags=25%, list=25%, signal=33%
GO_DETOXIFICATION	GO_DETOXIFICATION		127	0.154729	0.622324	0.984095	0.966896	1	6824	tags=42%, list=36%, signal=65%
GO_NEGATIVE_REGULATION_OF_INNATE_IMMUNE_RESPONSE	GO_NEGATIVE_REGULATION_OF_INNATE_IMMUNE_RESPONSE		55	0.187107	0.621137	0.913462	0.96728	1	3978	tags=24%, list=21%, signal=30%
GO_ORGAN_OR_TISSUE_SPECIFIC_IMMUNE_RESPONSE	GO_ORGAN_OR_TISSUE_SPECIFIC_IMMUNE_RESPONSE		27	0.204345	0.620269	0.974304	0.967428	1	4414	tags=19%, list=24%, signal=24%
GO_INTERLEUKIN_1_RECEPTOR_BINDING	GO_INTERLEUKIN_1_RECEPTOR_BINDING		15	0.257168	0.616623	0.868952	0.9695	1	9308	tags=53%, list=50%, signal=106%
GO_PYRIMIDINE_NUCLEOSIDE_CATABOLIC_PROCESS	GO_PYRIMIDINE_NUCLEOSIDE_CATABOLIC_PROCESS		23	0.202703	0.616103	0.925852	0.969366	1	6801	tags=35%, list=36%, signal=55%
GO_RESPONSE_TO_ZINC_ION	GO_RESPONSE_TO_ZINC_ION		52	0.16653	0.615311	0.970894	0.969406	1	7764	tags=48%, list=41%, signal=82%
GO_RESPONSE_TO_FOOD	GO_RESPONSE_TO_FOOD		37	0.179667	0.611221	0.986	0.971815	1	8665	tags=46%, list=46%, signal=85%
GO_LIPID_DROPLET_ORGANIZATION	GO_LIPID_DROPLET_ORGANIZATION		20	0.197125	0.609698	0.950959	0.972391	1	7322	tags=40%, list=39%, signal=66%
GO_ER_TO_GOLGI_TRANSPORT_VESICLE_MEMBRANE	GO_ER_TO_GOLGI_TRANSPORT_VESICLE_MEMBRANE		55	0.191846	0.607949	0.88588	0.973046	1	3802	tags=18%, list=20%, signal=23%
GO_INTRACILIARY_TRANSPORT_INVOLVED_IN_CILIUM_ASSEMBLY	GO_INTRACILIARY_TRANSPORT_INVOLVED_IN_CILIUM_ASSEMBLY		40	0.184734	0.606798	0.894191	0.973315	1	7015	tags=38%, list=37%, signal=60%
GO_ORGANIC_ACID_TRANSMEMBRANE_TRANSPORTER_ACTIVITY	GO_ORGANIC_ACID_TRANSMEMBRANE_TRANSPORTER_ACTIVITY		143	0.141542	0.605033	0.993802	0.973979	1	2295	tags=11%, list=12%, signal=13%
GO_COPII_COATED_VESICLE_BUDDING	GO_COPII_COATED_VESICLE_BUDDING		72	0.177363	0.604948	0.909091	0.973508	1	6717	tags=38%, list=36%, signal=58%
GO_LIPID_DROPLET	GO_LIPID_DROPLET		80	0.150586	0.604785	0.973469	0.973093	1	3998	tags=20%, list=21%, signal=25%
GO_ANTIPORTER_ACTIVITY	GO_ANTIPORTER_ACTIVITY		82	0.147576	0.599347	0.985743	0.976132	1	3838	tags=20%, list=21%, signal=24%
GO_SPERM_MIDPIECE	GO_SPERM_MIDPIECE		22	0.186609	0.595833	0.977131	0.97784	1	2503	tags=14%, list=13%, signal=16%
GO_ANTIMICROBIAL_HUMORAL_RESPONSE	GO_ANTIMICROBIAL_HUMORAL_RESPONSE		104	0.175366	0.595373	0.975771	0.97759	1	8451	tags=48%, list=45%, signal=87%
GO_ARGININE_METABOLIC_PROCESS	GO_ARGININE_METABOLIC_PROCESS		18	0.206805	0.594194	0.946612	0.977758	1	2639	tags=17%, list=14%, signal=19%
GO_NEUTRAL_LIPID_BIOSYNTHETIC_PROCESS	GO_NEUTRAL_LIPID_BIOSYNTHETIC_PROCESS		38	0.168075	0.590977	0.96788	0.979143	1	5752	tags=29%, list=31%, signal=42%
GO_POSITIVE_REGULATION_OF_LAMELLIPODIUM_ORGANIZATION	GO_POSITIVE_REGULATION_OF_LAMELLIPODIUM_ORGANIZATION		28	0.173546	0.5881	0.964912	0.980286	1	5342	tags=25%, list=29%, signal=35%
GO_DIOXYGENASE_ACTIVITY	GO_DIOXYGENASE_ACTIVITY		91	0.135873	0.587369	0.994059	0.980178	1	4412	tags=24%, list=24%, signal=31%
GO_BICARBONATE_TRANSPORT	GO_BICARBONATE_TRANSPORT		42	0.168826	0.58421	0.973361	0.981454	1	8702	tags=50%, list=47%, signal=93%
GO_SOLUTE_PROTON_SYMPORTER_ACTIVITY	GO_SOLUTE_PROTON_SYMPORTER_ACTIVITY		24	0.181876	0.584061	0.970588	0.981009	1	3437	tags=21%, list=18%, signal=25%
GO_REGULATION_OF_CILIUM_MOVEMENT	GO_REGULATION_OF_CILIUM_MOVEMENT		15	0.213083	0.579319	0.947154	0.98299	1	3981	tags=20%, list=21%, signal=25%
GO_DETECTION_OF_CHEMICAL_STIMULUS_INVOLVED_IN_SENSORY_PERCEPTION_OF_TASTE	GO_DETECTION_OF_CHEMICAL_STIMULUS_INVOLVED_IN_SENSORY_PERCEPTION_OF_TASTE		35	0.197434	0.577627	0.954274	0.983347	1	8475	tags=46%, list=45%, signal=83%
GO_CYTOPLASMIC_DYNEIN_COMPLEX	GO_CYTOPLASMIC_DYNEIN_COMPLEX		20	0.194594	0.570615	0.958763	0.986383	1	3429	tags=25%, list=18%, signal=31%
GO_ACYL_COA_LIGASE_ACTIVITY	GO_ACYL_COA_LIGASE_ACTIVITY		16	0.208	0.56696	0.970472	0.987648	1	8556	tags=56%, list=46%, signal=104%
GO_EPIDERMAL_CELL_DIFFERENTIATION	GO_EPIDERMAL_CELL_DIFFERENTIATION		285	0.169211	0.56606	0.977178	0.987525	1	9041	tags=58%, list=48%, signal=110%
GO_REGULATION_OF_HYDROGEN_PEROXIDE_METABOLIC_PROCESS	GO_REGULATION_OF_HYDROGEN_PEROXIDE_METABOLIC_PROCESS		20	0.17735	0.555698	0.976608	0.991548	1	6268	tags=40%, list=34%, signal=60%
GO_POSITIVE_REGULATION_OF_DENDRITIC_SPINE_MORPHOGENESIS	GO_POSITIVE_REGULATION_OF_DENDRITIC_SPINE_MORPHOGENESIS		22	0.182945	0.554268	0.973231	0.991632	1	2264	tags=14%, list=12%, signal=15%
GO_POSITIVE_REGULATION_OF_TRIGLYCERIDE_METABOLIC_PROCESS	GO_POSITIVE_REGULATION_OF_TRIGLYCERIDE_METABOLIC_PROCESS		20	0.192355	0.552736	0.966203	0.991752	1	9339	tags=50%, list=50%, signal=100%
GO_EPOXYGENASE_P450_PATHWAY	GO_EPOXYGENASE_P450_PATHWAY		19	0.203349	0.549989	0.94877	0.992355	1	6981	tags=47%, list=37%, signal=75%
GO_ORGANIC_HYDROXY_COMPOUND_CATABOLIC_PROCESS	GO_ORGANIC_HYDROXY_COMPOUND_CATABOLIC_PROCESS		72	0.138608	0.548299	0.993915	0.992496	1	5142	tags=24%, list=27%, signal=32%
GO_VESICLE_BUDDING_FROM_MEMBRANE	GO_VESICLE_BUDDING_FROM_MEMBRANE		104	0.147761	0.541955	0.980159	0.994409	1	4906	tags=25%, list=26%, signal=34%
GO_MHC_PROTEIN_COMPLEX_BINDING	GO_MHC_PROTEIN_COMPLEX_BINDING		25	0.214537	0.541816	0.908046	0.993924	1	5810	tags=28%, list=31%, signal=41%
GO_PROTEIN_DEGLYCOSYLATION	GO_PROTEIN_DEGLYCOSYLATION		27	0.182392	0.540252	0.971717	0.993983	1	7186	tags=41%, list=38%, signal=66%
GO_MULTIVESICULAR_BODY_SORTING_PATHWAY	GO_MULTIVESICULAR_BODY_SORTING_PATHWAY		33	0.168384	0.537293	0.967871	0.994472	1	6051	tags=33%, list=32%, signal=49%
GO_ANION_TRANSMEMBRANE_TRANSPORTER_ACTIVITY	GO_ANION_TRANSMEMBRANE_TRANSPORTER_ACTIVITY		326	0.11693	0.53717	1	0.993983	1	6517	tags=30%, list=35%, signal=45%
GO_FILOPODIUM_TIP	GO_FILOPODIUM_TIP		17	0.173481	0.530995	0.977733	0.995576	1	7130	tags=47%, list=38%, signal=76%
GO_REGULATION_OF_DEFENSE_RESPONSE_TO_VIRUS_BY_HOST	GO_REGULATION_OF_DEFENSE_RESPONSE_TO_VIRUS_BY_HOST		35	0.168083	0.528237	0.982726	0.995947	1	6676	tags=31%, list=36%, signal=49%
GO_MODIFIED_AMINO_ACID_TRANSMEMBRANE_TRANSPORTER_ACTIVITY	GO_MODIFIED_AMINO_ACID_TRANSMEMBRANE_TRANSPORTER_ACTIVITY		16	0.183345	0.526165	0.968287	0.996039	1	2230	tags=13%, list=12%, signal=14%
GO_STRESS_GRANULE_ASSEMBLY	GO_STRESS_GRANULE_ASSEMBLY		19	0.190237	0.525602	0.940952	0.995679	1	7710	tags=42%, list=41%, signal=72%
GO_NEUTRAL_AMINO_ACID_TRANSPORT	GO_NEUTRAL_AMINO_ACID_TRANSPORT		37	0.14707	0.524379	0.993802	0.995544	1	1988	tags=11%, list=11%, signal=12%
GO_HYDROGEN_PEROXIDE_CATABOLIC_PROCESS	GO_HYDROGEN_PEROXIDE_CATABOLIC_PROCESS		31	0.169089	0.520745	0.988048	0.996099	1	6537	tags=35%, list=35%, signal=54%
GO_9PLUS2_MOTILE_CILIUM	GO_9PLUS2_MOTILE_CILIUM		89	0.142371	0.518739	0.995876	0.996136	1	8964	tags=46%, list=48%, signal=88%
GO_TRANSFERRIN_TRANSPORT	GO_TRANSFERRIN_TRANSPORT		36	0.158594	0.514984	0.978678	0.996681	1	6662	tags=39%, list=36%, signal=60%
GO_INTRACILIARY_TRANSPORT_PARTICLE_B	GO_INTRACILIARY_TRANSPORT_PARTICLE_B		19	0.181672	0.511767	0.959839	0.997009	1	6644	tags=32%, list=36%, signal=49%
GO_PROTON_EXPORTING_ATPASE_ACTIVITY_PHOSPHORYLATIVE_MECHANISM	GO_PROTON_EXPORTING_ATPASE_ACTIVITY_PHOSPHORYLATIVE_MECHANISM		17	0.177802	0.508255	0.987069	0.997395	1	9748	tags=71%, list=52%, signal=147%
GO_REGULATION_OF_FATTY_ACID_BIOSYNTHETIC_PROCESS	GO_REGULATION_OF_FATTY_ACID_BIOSYNTHETIC_PROCESS		46	0.140516	0.499704	0.996071	0.998967	1	5603	tags=26%, list=30%, signal=37%
GO_INWARD_RECTIFIER_POTASSIUM_CHANNEL_ACTIVITY	GO_INWARD_RECTIFIER_POTASSIUM_CHANNEL_ACTIVITY		20	0.159403	0.499265	0.991968	0.998537	1	1925	tags=10%, list=10%, signal=11%
GO_PROTEIN_LOCALIZATION_TO_GOLGI_APPARATUS	GO_PROTEIN_LOCALIZATION_TO_GOLGI_APPARATUS		26	0.153323	0.498181	0.992063	0.998243	1	6644	tags=38%, list=36%, signal=60%
GO_KILLING_OF_CELLS_OF_OTHER_ORGANISM	GO_KILLING_OF_CELLS_OF_OTHER_ORGANISM		53	0.157829	0.491529	1	0.999171	1	9213	tags=51%, list=49%, signal=100%
GO_POSITIVE_REGULATION_OF_DEFENSE_RESPONSE_TO_VIRUS_BY_HOST	GO_POSITIVE_REGULATION_OF_DEFENSE_RESPONSE_TO_VIRUS_BY_HOST		24	0.168186	0.484459	0.98088	1	1	5751	tags=29%, list=31%, signal=42%
GO_RESPONSE_TO_COLD	GO_RESPONSE_TO_COLD		48	0.123774	0.483154	1	0.999777	1	8740	tags=44%, list=47%, signal=82%
GO_STABILIZATION_OF_MEMBRANE_POTENTIAL	GO_STABILIZATION_OF_MEMBRANE_POTENTIAL		16	0.165322	0.475773	0.995976	1	1	6157	tags=31%, list=33%, signal=47%
GO_NEUTRAL_LIPID_CATABOLIC_PROCESS	GO_NEUTRAL_LIPID_CATABOLIC_PROCESS		40	0.145065	0.474609	0.992263	1	1	9417	tags=52%, list=50%, signal=105%
GO_AXONEME_ASSEMBLY	GO_AXONEME_ASSEMBLY		59	0.147273	0.473647	0.985537	0.999806	1	4270	tags=17%, list=23%, signal=22%
GO_CYSTEINE_TYPE_ENDOPEPTIDASE_INHIBITOR_ACTIVITY	GO_CYSTEINE_TYPE_ENDOPEPTIDASE_INHIBITOR_ACTIVITY		58	0.13037	0.466202	1	1	1	7265	tags=34%, list=39%, signal=56%
GO_MAINTENANCE_OF_CELL_POLARITY	GO_MAINTENANCE_OF_CELL_POLARITY		17	0.14996	0.465851	0.994297	0.999901	1	7177	tags=41%, list=38%, signal=67%
GO_TRIGLYCERIDE_LIPASE_ACTIVITY	GO_TRIGLYCERIDE_LIPASE_ACTIVITY		20	0.169472	0.459916	0.99359	1	1	11196	tags=75%, list=60%, signal=187%
GO_REGULATION_OF_RESPONSE_TO_FOOD	GO_REGULATION_OF_RESPONSE_TO_FOOD		18	0.1551	0.457294	1	1	1	590	tags=6%, list=3%, signal=6%
GO_ANTIGEN_PROCESSING_AND_PRESENTATION_OF_ENDOGENOUS_ANTIGEN	GO_ANTIGEN_PROCESSING_AND_PRESENTATION_OF_ENDOGENOUS_ANTIGEN		22	0.167537	0.455398	0.988462	0.999774	1	8017	tags=45%, list=43%, signal=79%
GO_PROTON_TRANSPORTING_V_TYPE_ATPASE_COMPLEX	GO_PROTON_TRANSPORTING_V_TYPE_ATPASE_COMPLEX		27	0.144478	0.451555	0.989562	0.999696	1	6058	tags=30%, list=32%, signal=44%
GO_PRESYNAPTIC_ACTIVE_ZONE_CYTOPLASMIC_COMPONENT	GO_PRESYNAPTIC_ACTIVE_ZONE_CYTOPLASMIC_COMPONENT		16	0.16535	0.449886	0.992079	0.999368	1	9847	tags=69%, list=53%, signal=145%
GO_GLYCEROLIPID_CATABOLIC_PROCESS	GO_GLYCEROLIPID_CATABOLIC_PROCESS		61	0.121643	0.44976	0.998039	0.998855	1	7872	tags=38%, list=42%, signal=65%
GO_NEUTRAL_LIPID_METABOLIC_PROCESS	GO_NEUTRAL_LIPID_METABOLIC_PROCESS		119	0.108117	0.449481	1	0.998358	1	6913	tags=30%, list=37%, signal=48%
GO_INTERFERON_GAMMA_SECRETION	GO_INTERFERON_GAMMA_SECRETION		20	0.16185	0.449398	0.990494	0.997845	1	3495	tags=15%, list=19%, signal=18%
GO_CILIUM_OR_FLAGELLUM_DEPENDENT_CELL_MOTILITY	GO_CILIUM_OR_FLAGELLUM_DEPENDENT_CELL_MOTILITY		107	0.122582	0.444006	0.997959	0.997911	1	7197	tags=30%, list=38%, signal=48%
GO_AXONEMAL_DYNEIN_COMPLEX_ASSEMBLY	GO_AXONEMAL_DYNEIN_COMPLEX_ASSEMBLY		29	0.16239	0.436108	0.979381	0.998178	1	1356	tags=7%, list=7%, signal=7%
GO_CILIUM_MOVEMENT	GO_CILIUM_MOVEMENT		70	0.136839	0.431851	0.991718	0.998026	1	6259	tags=26%, list=33%, signal=38%
GO_DISRUPTION_OF_CELLS_OF_OTHER_ORGANISM_INVOLVED_IN_SYMBIOTIC_INTERACTION	GO_DISRUPTION_OF_CELLS_OF_OTHER_ORGANISM_INVOLVED_IN_SYMBIOTIC_INTERACTION		15	0.174097	0.412457	1	0.998899	1	2668	tags=13%, list=14%, signal=16%
GO_PHAGOSOME_ACIDIFICATION	GO_PHAGOSOME_ACIDIFICATION		28	0.124518	0.383272	1	0.999726	1	6058	tags=29%, list=32%, signal=42%
GO_DIGESTION	GO_DIGESTION		133	0.10201	0.365603	1	0.999692	1	9635	tags=52%, list=51%, signal=106%
GO_T_CELL_RECEPTOR_COMPLEX	GO_T_CELL_RECEPTOR_COMPLEX		17	0.161436	0.363654	0.988349	0.99921	1	8514	tags=35%, list=46%, signal=65%

## Sheet: TIMP2 High expression
NAME	GS<br> follow link to MSigDB	GS DETAILS	SIZE	ES	NES	NOM p-val	FDR q-val	FWER p-val	RANK AT MAX	LEADING EDGE
GO_COLLAGEN_BINDING	GO_COLLAGEN_BINDING	Details ...	68	-0.799829	-2.55854	0	0	0	1519	tags=51%, list=8%, signal=56%
GO_INTEGRIN_BINDING	GO_INTEGRIN_BINDING	Details ...	128	-0.688593	-2.55736	0	0	0	2191	tags=43%, list=12%, signal=48%
GO_COLLAGEN_CONTAINING_EXTRACELLULAR_MATRIX	GO_COLLAGEN_CONTAINING_EXTRACELLULAR_MATRIX	Details ...	397	-0.702998	-2.55057	0	0	0	2553	tags=47%, list=14%, signal=54%
GO_EXTRACELLULAR_STRUCTURE_ORGANIZATION	GO_EXTRACELLULAR_STRUCTURE_ORGANIZATION	Details ...	364	-0.674631	-2.53284	0	0	0	2756	tags=48%, list=15%, signal=56%
GO_EXTRACELLULAR_MATRIX_STRUCTURAL_CONSTITUENT	GO_EXTRACELLULAR_MATRIX_STRUCTURAL_CONSTITUENT	Details ...	162	-0.788241	-2.51765	0	0	0	2075	tags=58%, list=11%, signal=65%
GO_SMOOTH_MUSCLE_CELL_MIGRATION	GO_SMOOTH_MUSCLE_CELL_MIGRATION	Details ...	66	-0.689412	-2.46982	0	0	0	2138	tags=47%, list=11%, signal=53%
GO_EXTRACELLULAR_MATRIX_BINDING	GO_EXTRACELLULAR_MATRIX_BINDING	Details ...	54	-0.753938	-2.46803	0	0	0	1434	tags=44%, list=8%, signal=48%
GO_CELL_SUBSTRATE_ADHESION	GO_CELL_SUBSTRATE_ADHESION	Details ...	336	-0.588247	-2.46085	0	0	0	2407	tags=38%, list=13%, signal=42%
GO_CARTILAGE_DEVELOPMENT	GO_CARTILAGE_DEVELOPMENT	Details ...	200	-0.625344	-2.45683	0	0	0	2918	tags=47%, list=16%, signal=55%
GO_REGULATION_OF_CELLULAR_RESPONSE_TO_GROWTH_FACTOR_STIMULUS	GO_REGULATION_OF_CELLULAR_RESPONSE_TO_GROWTH_FACTOR_STIMULUS	Details ...	258	-0.588452	-2.45333	0	0	0	2873	tags=40%, list=15%, signal=47%
GO_MUSCLE_CELL_MIGRATION	GO_MUSCLE_CELL_MIGRATION	Details ...	79	-0.660594	-2.44762	0	0	0	2138	tags=43%, list=11%, signal=48%
GO_BASEMENT_MEMBRANE	GO_BASEMENT_MEMBRANE	Details ...	94	-0.735228	-2.44016	0	0	0	2553	tags=53%, list=14%, signal=61%
GO_COLLAGEN_TRIMER	GO_COLLAGEN_TRIMER	Details ...	86	-0.73703	-2.42699	0	0	0	2608	tags=56%, list=14%, signal=65%
GO_CELL_MATRIX_ADHESION	GO_CELL_MATRIX_ADHESION	Details ...	217	-0.608768	-2.42572	0	0	0	3203	tags=46%, list=17%, signal=55%
GO_CONNECTIVE_TISSUE_DEVELOPMENT	GO_CONNECTIVE_TISSUE_DEVELOPMENT	Details ...	260	-0.598087	-2.42069	0	0	0	2918	tags=45%, list=16%, signal=53%
GO_CHONDROCYTE_DIFFERENTIATION	GO_CHONDROCYTE_DIFFERENTIATION	Details ...	119	-0.657719	-2.41491	0	0	0	2526	tags=49%, list=14%, signal=56%
GO_GROWTH_FACTOR_BINDING	GO_GROWTH_FACTOR_BINDING	Details ...	130	-0.653035	-2.4013	0	0	0	1711	tags=42%, list=9%, signal=46%
GO_REGULATION_OF_CARTILAGE_DEVELOPMENT	GO_REGULATION_OF_CARTILAGE_DEVELOPMENT	Details ...	63	-0.67843	-2.3992	0	0	0	2884	tags=54%, list=15%, signal=64%
GO_COLLAGEN_FIBRIL_ORGANIZATION	GO_COLLAGEN_FIBRIL_ORGANIZATION	Details ...	52	-0.821249	-2.39406	0	0	0	1740	tags=58%, list=9%, signal=63%
GO_BONE_DEVELOPMENT	GO_BONE_DEVELOPMENT	Details ...	214	-0.573895	-2.39091	0	4.67972e-05	0.001	2553	tags=37%, list=14%, signal=43%
GO_NEGATIVE_REGULATION_OF_CELL_MOTILITY	GO_NEGATIVE_REGULATION_OF_CELL_MOTILITY	Details ...	264	-0.557358	-2.39023	0	4.45687e-05	0.001	2860	tags=39%, list=15%, signal=45%
GO_REGULATION_OF_VASCULATURE_DEVELOPMENT	GO_REGULATION_OF_VASCULATURE_DEVELOPMENT	Details ...	308	-0.578975	-2.38045	0	4.25429e-05	0.001	2845	tags=40%, list=15%, signal=46%
GO_ENDOTHELIAL_CELL_MIGRATION	GO_ENDOTHELIAL_CELL_MIGRATION	Details ...	194	-0.580565	-2.3676	0	9.29986e-05	0.002	2685	tags=41%, list=14%, signal=47%
GO_REGULATION_OF_CHONDROCYTE_DIFFERENTIATION	GO_REGULATION_OF_CHONDROCYTE_DIFFERENTIATION	Details ...	49	-0.691965	-2.36603	0	8.91237e-05	0.002	2103	tags=49%, list=11%, signal=55%
GO_NEGATIVE_REGULATION_OF_CELLULAR_RESPONSE_TO_GROWTH_FACTOR_STIMULUS	GO_NEGATIVE_REGULATION_OF_CELLULAR_RESPONSE_TO_GROWTH_FACTOR_STIMULUS	Details ...	142	-0.580405	-2.34974	0	0.0001276	0.003	2824	tags=39%, list=15%, signal=45%
GO_POSITIVE_REGULATION_OF_OSSIFICATION	GO_POSITIVE_REGULATION_OF_OSSIFICATION	Details ...	81	-0.619192	-2.34872	0	0.000122692	0.003	2919	tags=44%, list=16%, signal=52%
GO_GLYCOSAMINOGLYCAN_BINDING	GO_GLYCOSAMINOGLYCAN_BINDING	Details ...	220	-0.615765	-2.3468	0	0.000152813	0.003	2664	tags=41%, list=14%, signal=48%
GO_PLATELET_ALPHA_GRANULE	GO_PLATELET_ALPHA_GRANULE	Details ...	91	-0.664354	-2.34319	0	0.000147355	0.003	2393	tags=42%, list=13%, signal=48%
GO_REGULATION_OF_ENDOTHELIAL_CELL_MIGRATION	GO_REGULATION_OF_ENDOTHELIAL_CELL_MIGRATION	Details ...	150	-0.586983	-2.34246	0	0.000142274	0.003	2685	tags=41%, list=14%, signal=47%
GO_POSITIVE_REGULATION_OF_VASCULATURE_DEVELOPMENT	GO_POSITIVE_REGULATION_OF_VASCULATURE_DEVELOPMENT	Details ...	180	-0.602323	-2.3105	0	0.000425525	0.008	2806	tags=43%, list=15%, signal=50%
GO_SPROUTING_ANGIOGENESIS	GO_SPROUTING_ANGIOGENESIS	Details ...	112	-0.638276	-2.31037	0	0.000448895	0.009	2628	tags=46%, list=14%, signal=54%
GO_ARTERY_DEVELOPMENT	GO_ARTERY_DEVELOPMENT	Details ...	88	-0.647148	-2.30721	0	0.000484378	0.01	2690	tags=47%, list=14%, signal=54%
GO_REGULATION_OF_CELL_SUBSTRATE_ADHESION	GO_REGULATION_OF_CELL_SUBSTRATE_ADHESION	Details ...	199	-0.554126	-2.30556	0	0.000499327	0.011	3190	tags=42%, list=17%, signal=50%
GO_MESENCHYME_DEVELOPMENT	GO_MESENCHYME_DEVELOPMENT	Details ...	264	-0.558151	-2.30373	0	0.000524704	0.011	2685	tags=39%, list=14%, signal=45%
GO_HEPARIN_BINDING	GO_HEPARIN_BINDING	Details ...	163	-0.62501	-2.3015	0	0.000509713	0.011	2664	tags=42%, list=14%, signal=48%
GO_NEGATIVE_REGULATION_OF_LOCOMOTION	GO_NEGATIVE_REGULATION_OF_LOCOMOTION	Details ...	310	-0.528561	-2.29993	0	0.000521552	0.011	2860	tags=37%, list=15%, signal=43%
GO_PROTEOGLYCAN_METABOLIC_PROCESS	GO_PROTEOGLYCAN_METABOLIC_PROCESS	Details ...	89	-0.621594	-2.29924	0	0.000507456	0.011	3070	tags=42%, list=16%, signal=49%
GO_FIBRONECTIN_BINDING	GO_FIBRONECTIN_BINDING	Details ...	25	-0.829719	-2.29699	0	0.000494102	0.011	1434	tags=68%, list=8%, signal=74%
GO_PATHWAY_RESTRICTED_SMAD_PROTEIN_PHOSPHORYLATION	GO_PATHWAY_RESTRICTED_SMAD_PROTEIN_PHOSPHORYLATION	Details ...	60	-0.645462	-2.29437	0	0.000481433	0.011	2319	tags=43%, list=12%, signal=49%
GO_REGULATION_OF_BMP_SIGNALING_PATHWAY	GO_REGULATION_OF_BMP_SIGNALING_PATHWAY	Details ...	84	-0.621782	-2.28715	0	0.00053209	0.013	2769	tags=40%, list=15%, signal=47%
GO_GLOMERULUS_DEVELOPMENT	GO_GLOMERULUS_DEVELOPMENT	Details ...	62	-0.687261	-2.2862	0	0.000519113	0.013	3254	tags=56%, list=17%, signal=68%
GO_CAVEOLA	GO_CAVEOLA	Details ...	80	-0.606127	-2.28078	0	0.000530639	0.014	3016	tags=50%, list=16%, signal=59%
GO_ENDODERM_FORMATION	GO_ENDODERM_FORMATION	Details ...	50	-0.655342	-2.27982	0	0.000518299	0.014	1251	tags=36%, list=7%, signal=38%
GO_COLLAGEN_METABOLIC_PROCESS	GO_COLLAGEN_METABOLIC_PROCESS	Details ...	104	-0.636834	-2.27866	0	0.000506519	0.014	2685	tags=45%, list=14%, signal=52%
GO_ENDOTHELIUM_DEVELOPMENT	GO_ENDOTHELIUM_DEVELOPMENT	Details ...	119	-0.601715	-2.27516	0	0.000495263	0.014	3132	tags=50%, list=17%, signal=59%
GO_MESENCHYMAL_CELL_DIFFERENTIATION	GO_MESENCHYMAL_CELL_DIFFERENTIATION	Details ...	207	-0.545721	-2.27436	0	0.000484497	0.014	2685	tags=38%, list=14%, signal=44%
GO_TISSUE_MIGRATION	GO_TISSUE_MIGRATION	Details ...	280	-0.539457	-2.27211	0	0.000474188	0.014	2450	tags=36%, list=13%, signal=41%
GO_NEGATIVE_REGULATION_OF_CARTILAGE_DEVELOPMENT	GO_NEGATIVE_REGULATION_OF_CARTILAGE_DEVELOPMENT	Details ...	27	-0.783547	-2.2709	0	0.000464309	0.014	2103	tags=63%, list=11%, signal=71%
GO_OSSIFICATION	GO_OSSIFICATION	Details ...	373	-0.503913	-2.27024	0	0.000454834	0.014	2946	tags=36%, list=16%, signal=42%
GO_REGULATION_OF_CELL_JUNCTION_ASSEMBLY	GO_REGULATION_OF_CELL_JUNCTION_ASSEMBLY	Details ...	92	-0.620868	-2.26899	0	0.000445737	0.014	3051	tags=51%, list=16%, signal=61%
GO_NEGATIVE_REGULATION_OF_CHONDROCYTE_DIFFERENTIATION	GO_NEGATIVE_REGULATION_OF_CHONDROCYTE_DIFFERENTIATION	Details ...	21	-0.800236	-2.26441	0	0.000522713	0.016	2103	tags=67%, list=11%, signal=75%
GO_CELLULAR_RESPONSE_TO_VASCULAR_ENDOTHELIAL_GROWTH_FACTOR_STIMULUS	GO_CELLULAR_RESPONSE_TO_VASCULAR_ENDOTHELIAL_GROWTH_FACTOR_STIMULUS	Details ...	53	-0.686211	-2.26243	0	0.000530665	0.016	2270	tags=45%, list=12%, signal=51%
GO_AMINOGLYCAN_BIOSYNTHETIC_PROCESS	GO_AMINOGLYCAN_BIOSYNTHETIC_PROCESS	Details ...	113	-0.598006	-2.26053	0	0.000520652	0.016	2992	tags=38%, list=16%, signal=45%
GO_NEGATIVE_REGULATION_OF_EPITHELIAL_CELL_MIGRATION	GO_NEGATIVE_REGULATION_OF_EPITHELIAL_CELL_MIGRATION	Details ...	64	-0.596754	-2.26008	0	0.000511011	0.016	2027	tags=38%, list=11%, signal=42%
GO_POSITIVE_REGULATION_OF_CELL_SUBSTRATE_ADHESION	GO_POSITIVE_REGULATION_OF_CELL_SUBSTRATE_ADHESION	Details ...	114	-0.556725	-2.25887	0	0.000525302	0.016	2533	tags=36%, list=14%, signal=41%
GO_SMOOTH_MUSCLE_CONTRACTION	GO_SMOOTH_MUSCLE_CONTRACTION	Details ...	103	-0.628679	-2.25831	0	0.000515922	0.016	2865	tags=41%, list=15%, signal=48%
GO_INTEGRIN_MEDIATED_SIGNALING_PATHWAY	GO_INTEGRIN_MEDIATED_SIGNALING_PATHWAY	Details ...	100	-0.608139	-2.2575	0	0.000523295	0.016	3418	tags=49%, list=18%, signal=60%
GO_EXTRACELLULAR_MATRIX_ASSEMBLY	GO_EXTRACELLULAR_MATRIX_ASSEMBLY	Details ...	40	-0.752023	-2.25362	0	0.000558388	0.017	1756	tags=52%, list=9%, signal=58%
GO_REGULATION_OF_TRANSMEMBRANE_RECEPTOR_PROTEIN_SERINE_THREONINE_KINASE_SIGNALING_PATHWAY	GO_REGULATION_OF_TRANSMEMBRANE_RECEPTOR_PROTEIN_SERINE_THREONINE_KINASE_SIGNALING_PATHWAY	Details ...	220	-0.527377	-2.25311	0	0.000548924	0.017	2791	tags=35%, list=15%, signal=41%
GO_POSITIVE_REGULATION_OF_ENDOTHELIAL_CELL_MIGRATION	GO_POSITIVE_REGULATION_OF_ENDOTHELIAL_CELL_MIGRATION	Details ...	94	-0.589085	-2.25299	0	0.000539775	0.017	2806	tags=44%, list=15%, signal=51%
GO_REGULATION_OF_OSSIFICATION	GO_REGULATION_OF_OSSIFICATION	Details ...	184	-0.539685	-2.25185	0	0.000530926	0.017	3117	tags=39%, list=17%, signal=46%
GO_VASCULAR_ENDOTHELIAL_GROWTH_FACTOR_SIGNALING_PATHWAY	GO_VASCULAR_ENDOTHELIAL_GROWTH_FACTOR_SIGNALING_PATHWAY	Details ...	35	-0.735114	-2.25171	0	0.000522363	0.017	2191	tags=51%, list=12%, signal=58%
GO_FORMATION_OF_PRIMARY_GERM_LAYER	GO_FORMATION_OF_PRIMARY_GERM_LAYER	Details ...	114	-0.562912	-2.24833	0	0.000559141	0.019	2407	tags=37%, list=13%, signal=42%
GO_EXTRACELLULAR_MATRIX_STRUCTURAL_CONSTITUENT_CONFERRING_COMPRESSION_RESISTANCE	GO_EXTRACELLULAR_MATRIX_STRUCTURAL_CONSTITUENT_CONFERRING_COMPRESSION_RESISTANCE	Details ...	21	-0.809901	-2.24775	0	0.000550404	0.019	1242	tags=48%, list=7%, signal=51%
GO_ENDOTHELIAL_CELL_PROLIFERATION	GO_ENDOTHELIAL_CELL_PROLIFERATION	Details ...	135	-0.575528	-2.24697	0	0.000541936	0.019	2824	tags=44%, list=15%, signal=51%
GO_PROTEOGLYCAN_BIOSYNTHETIC_PROCESS	GO_PROTEOGLYCAN_BIOSYNTHETIC_PROCESS	Details ...	63	-0.642748	-2.24624	0	0.000533725	0.019	3070	tags=44%, list=16%, signal=53%
GO_REGULATION_OF_EPITHELIAL_CELL_MIGRATION	GO_REGULATION_OF_EPITHELIAL_CELL_MIGRATION	Details ...	212	-0.53581	-2.24592	0	0.000525759	0.019	2685	tags=37%, list=14%, signal=42%
GO_CHONDROITIN_SULFATE_PROTEOGLYCAN_METABOLIC_PROCESS	GO_CHONDROITIN_SULFATE_PROTEOGLYCAN_METABOLIC_PROCESS	Details ...	44	-0.665913	-2.2429	0	0.000605634	0.021	2992	tags=48%, list=16%, signal=57%
GO_MUSCLE_SYSTEM_PROCESS	GO_MUSCLE_SYSTEM_PROCESS	Details ...	428	-0.522628	-2.2383	0	0.000650873	0.023	3052	tags=38%, list=16%, signal=44%
GO_PLASMA_MEMBRANE_RAFT	GO_PLASMA_MEMBRANE_RAFT	Details ...	109	-0.566731	-2.23784	0	0.000641575	0.023	3233	tags=46%, list=17%, signal=55%
GO_BONE_MORPHOGENESIS	GO_BONE_MORPHOGENESIS	Details ...	109	-0.573603	-2.23623	0	0.000647701	0.024	2052	tags=33%, list=11%, signal=37%
GO_BLOOD_VESSEL_ENDOTHELIAL_CELL_MIGRATION	GO_BLOOD_VESSEL_ENDOTHELIAL_CELL_MIGRATION	Details ...	108	-0.582167	-2.23502	0	0.000651704	0.024	2685	tags=42%, list=14%, signal=48%
GO_RESPONSE_TO_TRANSFORMING_GROWTH_FACTOR_BETA	GO_RESPONSE_TO_TRANSFORMING_GROWTH_FACTOR_BETA	Details ...	230	-0.511374	-2.23451	0	0.000642777	0.024	2791	tags=34%, list=15%, signal=40%
GO_CELL_MIGRATION_INVOLVED_IN_SPROUTING_ANGIOGENESIS	GO_CELL_MIGRATION_INVOLVED_IN_SPROUTING_ANGIOGENESIS	Details ...	53	-0.685597	-2.23392	0	0.000634091	0.024	2628	tags=51%, list=14%, signal=59%
GO_BONE_GROWTH	GO_BONE_GROWTH	Details ...	46	-0.653727	-2.23332	0	0.000625636	0.024	2052	tags=41%, list=11%, signal=46%
GO_RENAL_SYSTEM_DEVELOPMENT	GO_RENAL_SYSTEM_DEVELOPMENT	Details ...	291	-0.504959	-2.2303	0	0.00064135	0.026	2419	tags=30%, list=13%, signal=34%
GO_NEGATIVE_REGULATION_OF_VASCULATURE_DEVELOPMENT	GO_NEGATIVE_REGULATION_OF_VASCULATURE_DEVELOPMENT	Details ...	112	-0.579982	-2.22897	0	0.000662754	0.027	2845	tags=39%, list=15%, signal=46%
GO_REGULATION_OF_ENDOCRINE_PROCESS	GO_REGULATION_OF_ENDOCRINE_PROCESS	Details ...	43	-0.657403	-2.22839	0	0.000665931	0.027	2690	tags=42%, list=14%, signal=49%
GO_ENDOCRINE_PROCESS	GO_ENDOCRINE_PROCESS	Details ...	81	-0.584084	-2.22793	0	0.000673501	0.028	2745	tags=37%, list=15%, signal=43%
GO_POSITIVE_REGULATION_OF_SMALL_GTPASE_MEDIATED_SIGNAL_TRANSDUCTION	GO_POSITIVE_REGULATION_OF_SMALL_GTPASE_MEDIATED_SIGNAL_TRANSDUCTION	Details ...	72	-0.579694	-2.2264	0	0.000665082	0.028	3295	tags=43%, list=18%, signal=52%
GO_POSITIVE_REGULATION_OF_BONE_MINERALIZATION	GO_POSITIVE_REGULATION_OF_BONE_MINERALIZATION	Details ...	38	-0.663077	-2.22534	0	0.000668426	0.028	3109	tags=47%, list=17%, signal=57%
GO_MESENCHYME_MORPHOGENESIS	GO_MESENCHYME_MORPHOGENESIS	Details ...	52	-0.685942	-2.22487	0	0.000660274	0.028	2485	tags=54%, list=13%, signal=62%
GO_TISSUE_REMODELING	GO_TISSUE_REMODELING	Details ...	164	-0.52079	-2.22294	0	0.000652319	0.028	3138	tags=37%, list=17%, signal=44%
GO_NEGATIVE_REGULATION_OF_TRANSMEMBRANE_RECEPTOR_PROTEIN_SERINE_THREONINE_KINASE_SIGNALING_PATHWAY	GO_NEGATIVE_REGULATION_OF_TRANSMEMBRANE_RECEPTOR_PROTEIN_SERINE_THREONINE_KINASE_SIGNALING_PATHWAY	Details ...	111	-0.568131	-2.22123	0	0.000644554	0.028	2791	tags=39%, list=15%, signal=45%
GO_NEPHRON_DEVELOPMENT	GO_NEPHRON_DEVELOPMENT	Details ...	142	-0.560988	-2.21958	0	0.000636971	0.028	3254	tags=42%, list=17%, signal=50%
GO_MUSCLE_CONTRACTION	GO_MUSCLE_CONTRACTION	Details ...	342	-0.53545	-2.21924	0	0.000629564	0.028	3052	tags=37%, list=16%, signal=44%
GO_BONE_MINERALIZATION	GO_BONE_MINERALIZATION	Details ...	110	-0.560191	-2.21877	0	0.000646972	0.029	2884	tags=40%, list=15%, signal=47%
GO_AMEBOIDAL_TYPE_CELL_MIGRATION	GO_AMEBOIDAL_TYPE_CELL_MIGRATION	Details ...	377	-0.507755	-2.21857	0	0.00063962	0.029	2450	tags=34%, list=13%, signal=38%
GO_SYNCYTIUM_FORMATION	GO_SYNCYTIUM_FORMATION	Details ...	55	-0.654037	-2.21799	0	0.000664226	0.029	3780	tags=55%, list=20%, signal=68%
GO_EXTRACELLULAR_MATRIX_STRUCTURAL_CONSTITUENT_CONFERRING_TENSILE_STRENGTH	GO_EXTRACELLULAR_MATRIX_STRUCTURAL_CONSTITUENT_CONFERRING_TENSILE_STRENGTH	Details ...	41	-0.797125	-2.21694	0.00196464	0.000680683	0.03	2232	tags=68%, list=12%, signal=77%
GO_SARCOLEMMA	GO_SARCOLEMMA	Details ...	134	-0.60423	-2.2146	0.0020284	0.000687931	0.031	3191	tags=48%, list=17%, signal=57%
GO_CELL_SUBSTRATE_JUNCTION_ORGANIZATION	GO_CELL_SUBSTRATE_JUNCTION_ORGANIZATION	Details ...	98	-0.635886	-2.21317	0	0.000691916	0.032	3213	tags=51%, list=17%, signal=61%
GO_NEGATIVE_REGULATION_OF_BMP_SIGNALING_PATHWAY	GO_NEGATIVE_REGULATION_OF_BMP_SIGNALING_PATHWAY	Details ...	47	-0.648063	-2.21185	0	0.000684476	0.032	2703	tags=45%, list=14%, signal=52%
GO_HEART_VALVE_DEVELOPMENT	GO_HEART_VALVE_DEVELOPMENT	Details ...	60	-0.636736	-2.20887	0	0.000697111	0.032	2845	tags=43%, list=15%, signal=51%
GO_REGULATION_OF_CELL_SUBSTRATE_JUNCTION_ASSEMBLY	GO_REGULATION_OF_CELL_SUBSTRATE_JUNCTION_ASSEMBLY	Details ...	61	-0.653593	-2.2073	0	0.000716324	0.033	3189	tags=56%, list=17%, signal=67%
GO_UROGENITAL_SYSTEM_DEVELOPMENT	GO_UROGENITAL_SYSTEM_DEVELOPMENT	Details ...	328	-0.486633	-2.20582	0	0.000719273	0.034	2419	tags=29%, list=13%, signal=33%
GO_OUTFLOW_TRACT_MORPHOGENESIS	GO_OUTFLOW_TRACT_MORPHOGENESIS	Details ...	77	-0.625343	-2.20309	0	0.000754913	0.035	3009	tags=51%, list=16%, signal=60%
GO_VASCULOGENESIS	GO_VASCULOGENESIS	Details ...	76	-0.629972	-2.20293	0	0.000747209	0.035	2970	tags=49%, list=16%, signal=58%
GO_ACTININ_BINDING	GO_ACTININ_BINDING	Details ...	38	-0.683183	-2.20209	0	0.000739662	0.035	1595	tags=37%, list=9%, signal=40%
GO_PLATELET_ALPHA_GRANULE_LUMEN	GO_PLATELET_ALPHA_GRANULE_LUMEN	Details ...	67	-0.659352	-2.20065	0	0.000770609	0.036	2237	tags=40%, list=12%, signal=46%
GO_VASCULAR_ASSOCIATED_SMOOTH_MUSCLE_CELL_MIGRATION	GO_VASCULAR_ASSOCIATED_SMOOTH_MUSCLE_CELL_MIGRATION		22	-0.768832	-2.19938	0	0.000781515	0.036	1980	tags=55%, list=11%, signal=61%
GO_GOLGI_LUMEN	GO_GOLGI_LUMEN		91	-0.566765	-2.19763	0	0.000798384	0.037	1940	tags=25%, list=10%, signal=28%
GO_POSITIVE_REGULATION_OF_SMOOTH_MUSCLE_CELL_MIGRATION	GO_POSITIVE_REGULATION_OF_SMOOTH_MUSCLE_CELL_MIGRATION		37	-0.695218	-2.19709	0	0.000790633	0.037	2138	tags=46%, list=11%, signal=52%
GO_NEGATIVE_REGULATION_OF_SMOOTH_MUSCLE_CELL_MIGRATION	GO_NEGATIVE_REGULATION_OF_SMOOTH_MUSCLE_CELL_MIGRATION		22	-0.748482	-2.19591	0	0.000825563	0.039	2001	tags=59%, list=11%, signal=66%
GO_SEMI_LUNAR_VALVE_DEVELOPMENT	GO_SEMI_LUNAR_VALVE_DEVELOPMENT		37	-0.697712	-2.19587	0	0.0008177	0.039	2485	tags=49%, list=13%, signal=56%
GO_REGULATION_OF_SYSTEMIC_ARTERIAL_BLOOD_PRESSURE_MEDIATED_BY_A_CHEMICAL_SIGNAL	GO_REGULATION_OF_SYSTEMIC_ARTERIAL_BLOOD_PRESSURE_MEDIATED_BY_A_CHEMICAL_SIGNAL		49	-0.631709	-2.19492	0	0.000809986	0.039	3814	tags=51%, list=20%, signal=64%
GO_CARDIOCYTE_DIFFERENTIATION	GO_CARDIOCYTE_DIFFERENTIATION		138	-0.505382	-2.19454	0	0.000835751	0.04	2538	tags=35%, list=14%, signal=40%
GO_ORGAN_GROWTH	GO_ORGAN_GROWTH		175	-0.52941	-2.19426	0	0.000828013	0.04	2538	tags=37%, list=14%, signal=43%
GO_PLATELET_DEGRANULATION	GO_PLATELET_DEGRANULATION		127	-0.590138	-2.19099	0	0.000872182	0.042	2320	tags=35%, list=12%, signal=39%
GO_MORPHOGENESIS_OF_A_BRANCHING_STRUCTURE	GO_MORPHOGENESIS_OF_A_BRANCHING_STRUCTURE		197	-0.532448	-2.18986	0	0.000892533	0.044	2488	tags=35%, list=13%, signal=40%
GO_REGULATION_OF_OSTEOBLAST_DIFFERENTIATION	GO_REGULATION_OF_OSTEOBLAST_DIFFERENTIATION		109	-0.542786	-2.18941	0	0.000884492	0.044	3109	tags=39%, list=17%, signal=47%
GO_ENDOCARDIAL_CUSHION_DEVELOPMENT	GO_ENDOCARDIAL_CUSHION_DEVELOPMENT		45	-0.672979	-2.18755	0	0.000876595	0.044	2485	tags=49%, list=13%, signal=56%
GO_REGULATION_OF_BIOMINERALIZATION	GO_REGULATION_OF_BIOMINERALIZATION		89	-0.558616	-2.18737	0	0.000877886	0.045	3117	tags=40%, list=17%, signal=48%
GO_FOCAL_ADHESION_ASSEMBLY	GO_FOCAL_ADHESION_ASSEMBLY		82	-0.62262	-2.18569	0	0.000905952	0.047	3051	tags=49%, list=16%, signal=58%
GO_ARTERY_MORPHOGENESIS	GO_ARTERY_MORPHOGENESIS		63	-0.619457	-2.18529	0	0.000898074	0.047	2645	tags=41%, list=14%, signal=48%
GO_REGULATION_OF_BONE_MINERALIZATION	GO_REGULATION_OF_BONE_MINERALIZATION		72	-0.586497	-2.18528	0	0.000890332	0.047	3117	tags=43%, list=17%, signal=51%
GO_REGULATION_OF_CELL_MIGRATION_INVOLVED_IN_SPROUTING_ANGIOGENESIS	GO_REGULATION_OF_CELL_MIGRATION_INVOLVED_IN_SPROUTING_ANGIOGENESIS		37	-0.696671	-2.18514	0	0.000882723	0.047	2628	tags=51%, list=14%, signal=60%
GO_REGULATION_OF_CELLULAR_RESPONSE_TO_VASCULAR_ENDOTHELIAL_GROWTH_FACTOR_STIMULUS	GO_REGULATION_OF_CELLULAR_RESPONSE_TO_VASCULAR_ENDOTHELIAL_GROWTH_FACTOR_STIMULUS		17	-0.782861	-2.1844	0	0.000883514	0.048	1629	tags=41%, list=9%, signal=45%
GO_CELLULAR_COMPONENT_ASSEMBLY_INVOLVED_IN_MORPHOGENESIS	GO_CELLULAR_COMPONENT_ASSEMBLY_INVOLVED_IN_MORPHOGENESIS		105	-0.588589	-2.18082	0	0.000944879	0.051	2756	tags=44%, list=15%, signal=51%
GO_REGULATION_OF_EXTRACELLULAR_MATRIX_ORGANIZATION	GO_REGULATION_OF_EXTRACELLULAR_MATRIX_ORGANIZATION		38	-0.683062	-2.18044	0	0.000937005	0.051	2977	tags=47%, list=16%, signal=56%
GO_SUBSTRATE_ADHESION_DEPENDENT_CELL_SPREADING	GO_SUBSTRATE_ADHESION_DEPENDENT_CELL_SPREADING		97	-0.555832	-2.17929	0	0.000942496	0.051	2200	tags=37%, list=12%, signal=42%
GO_NEGATIVE_REGULATION_OF_ION_TRANSPORT	GO_NEGATIVE_REGULATION_OF_ION_TRANSPORT		142	-0.499082	-2.17515	0	0.00105392	0.057	2986	tags=37%, list=16%, signal=44%
GO_VASCULAR_ENDOTHELIAL_GROWTH_FACTOR_RECEPTOR_SIGNALING_PATHWAY	GO_VASCULAR_ENDOTHELIAL_GROWTH_FACTOR_RECEPTOR_SIGNALING_PATHWAY		91	-0.574146	-2.17505	0	0.00104535	0.057	3324	tags=42%, list=18%, signal=51%
GO_CARTILAGE_MORPHOGENESIS	GO_CARTILAGE_MORPHOGENESIS		28	-0.745736	-2.17289	0	0.00106713	0.06	2403	tags=61%, list=13%, signal=70%
GO_POSITIVE_REGULATION_OF_PHOSPHATIDYLINOSITOL_3_KINASE_SIGNALING	GO_POSITIVE_REGULATION_OF_PHOSPHATIDYLINOSITOL_3_KINASE_SIGNALING		86	-0.572187	-2.1727	0	0.0010586	0.06	2388	tags=36%, list=13%, signal=41%
GO_GROWTH_PLATE_CARTILAGE_DEVELOPMENT	GO_GROWTH_PLATE_CARTILAGE_DEVELOPMENT		35	-0.65921	-2.17217	0	0.00105019	0.06	2052	tags=43%, list=11%, signal=48%
GO_BRANCHING_MORPHOGENESIS_OF_AN_EPITHELIAL_TUBE	GO_BRANCHING_MORPHOGENESIS_OF_AN_EPITHELIAL_TUBE		150	-0.534733	-2.17158	0	0.00104193	0.06	2488	tags=35%, list=13%, signal=40%
GO_AORTIC_VALVE_DEVELOPMENT	GO_AORTIC_VALVE_DEVELOPMENT		32	-0.686926	-2.16821	0	0.00110319	0.065	2845	tags=50%, list=15%, signal=59%
GO_ACTIN_FILAMENT_BUNDLE	GO_ACTIN_FILAMENT_BUNDLE		69	-0.643418	-2.16795	0	0.0011071	0.065	2597	tags=51%, list=14%, signal=59%
GO_SKELETAL_SYSTEM_MORPHOGENESIS	GO_SKELETAL_SYSTEM_MORPHOGENESIS		233	-0.521962	-2.16435	0	0.00118538	0.069	2553	tags=31%, list=14%, signal=36%
GO_NEURON_PROJECTION_GUIDANCE	GO_NEURON_PROJECTION_GUIDANCE		279	-0.527314	-2.16429	0	0.00117633	0.069	3663	tags=41%, list=20%, signal=50%
GO_POSITIVE_REGULATION_OF_OSTEOBLAST_DIFFERENTIATION	GO_POSITIVE_REGULATION_OF_OSTEOBLAST_DIFFERENTIATION		55	-0.586928	-2.1636	0	0.00118369	0.07	3109	tags=42%, list=17%, signal=50%
GO_CYTOKINE_BINDING	GO_CYTOKINE_BINDING		127	-0.630457	-2.16355	0	0.00118236	0.071	2791	tags=46%, list=15%, signal=54%
GO_NEURON_RECOGNITION	GO_NEURON_RECOGNITION		49	-0.646595	-2.1628	0	0.00120036	0.071	2889	tags=49%, list=15%, signal=58%
GO_MYOBLAST_FUSION	GO_MYOBLAST_FUSION		39	-0.694561	-2.16214	0	0.00120642	0.072	3780	tags=62%, list=20%, signal=77%
GO_MUSCLE_ORGAN_DEVELOPMENT	GO_MUSCLE_ORGAN_DEVELOPMENT		372	-0.505049	-2.16137	0	0.00120756	0.072	2680	tags=32%, list=14%, signal=37%
GO_RESPONSE_TO_BMP	GO_RESPONSE_TO_BMP		157	-0.536128	-2.16119	0	0.00119875	0.072	3161	tags=39%, list=17%, signal=46%
GO_REGULATION_OF_CELL_MATRIX_ADHESION	GO_REGULATION_OF_CELL_MATRIX_ADHESION		112	-0.546916	-2.15892	0	0.0012254	0.073	3190	tags=44%, list=17%, signal=52%
GO_ACTOMYOSIN	GO_ACTOMYOSIN		74	-0.652098	-2.15693	0	0.00127015	0.075	1723	tags=43%, list=9%, signal=47%
GO_MEMBRANE_REGION	GO_MEMBRANE_REGION		326	-0.471402	-2.15656	0	0.00126905	0.076	2945	tags=33%, list=16%, signal=38%
GO_REGULATION_OF_CHEMOTAXIS	GO_REGULATION_OF_CHEMOTAXIS		206	-0.52761	-2.15448	0	0.0013308	0.082	4020	tags=47%, list=21%, signal=59%
GO_REGULATION_OF_SPROUTING_ANGIOGENESIS	GO_REGULATION_OF_SPROUTING_ANGIOGENESIS		65	-0.620862	-2.15425	0	0.00133196	0.083	2628	tags=43%, list=14%, signal=50%
GO_SPECIFICATION_OF_ANIMAL_ORGAN_IDENTITY	GO_SPECIFICATION_OF_ANIMAL_ORGAN_IDENTITY		34	-0.637052	-2.15389	0	0.00132264	0.083	1643	tags=38%, list=9%, signal=42%
GO_EPITHELIAL_CELL_DIFFERENTIATION_INVOLVED_IN_KIDNEY_DEVELOPMENT	GO_EPITHELIAL_CELL_DIFFERENTIATION_INVOLVED_IN_KIDNEY_DEVELOPMENT		46	-0.62648	-2.15341	0	0.00132765	0.084	3684	tags=52%, list=20%, signal=65%
GO_AMYLOID_BETA_BINDING	GO_AMYLOID_BETA_BINDING		76	-0.577174	-2.15214	0	0.00134839	0.086	4120	tags=57%, list=22%, signal=72%
GO_ENDODERM_DEVELOPMENT	GO_ENDODERM_DEVELOPMENT		75	-0.553115	-2.15172	0	0.00133915	0.086	2071	tags=32%, list=11%, signal=36%
GO_OVULATION_CYCLE_PROCESS	GO_OVULATION_CYCLE_PROCESS		45	-0.61029	-2.15156	0	0.00133004	0.086	2986	tags=49%, list=16%, signal=58%
GO_POSITIVE_REGULATION_OF_STRESS_FIBER_ASSEMBLY	GO_POSITIVE_REGULATION_OF_STRESS_FIBER_ASSEMBLY		50	-0.576496	-2.15143	0	0.00132738	0.086	1852	tags=34%, list=10%, signal=38%
GO_MYOFIBRIL_ASSEMBLY	GO_MYOFIBRIL_ASSEMBLY		64	-0.667401	-2.15117	0	0.00131847	0.086	2756	tags=50%, list=15%, signal=58%
GO_TRANSMEMBRANE_RECEPTOR_PROTEIN_SERINE_THREONINE_KINASE_SIGNALING_PATHWAY	GO_TRANSMEMBRANE_RECEPTOR_PROTEIN_SERINE_THREONINE_KINASE_SIGNALING_PATHWAY		318	-0.479363	-2.15038	0	0.0013368	0.088	2592	tags=29%, list=14%, signal=33%
GO_PROTEOGLYCAN_BINDING	GO_PROTEOGLYCAN_BINDING		36	-0.699131	-2.149	0	0.00140466	0.09	1519	tags=39%, list=8%, signal=42%
GO_MUSCLE_CELL_DIFFERENTIATION	GO_MUSCLE_CELL_DIFFERENTIATION		333	-0.492709	-2.14889	0	0.00139542	0.09	2874	tags=35%, list=15%, signal=41%
GO_AMINOGLYCAN_CATABOLIC_PROCESS	GO_AMINOGLYCAN_CATABOLIC_PROCESS		64	-0.587621	-2.14813	0	0.0013952	0.09	1258	tags=28%, list=7%, signal=30%
GO_I_BAND	GO_I_BAND		139	-0.617049	-2.14782	0	0.001392	0.091	2426	tags=40%, list=13%, signal=45%
GO_MACROPHAGE_CYTOKINE_PRODUCTION	GO_MACROPHAGE_CYTOKINE_PRODUCTION		16	-0.812026	-2.14726	0	0.00138302	0.091	1788	tags=56%, list=10%, signal=62%
GO_REGULATION_OF_PHOSPHOLIPASE_C_ACTIVITY	GO_REGULATION_OF_PHOSPHOLIPASE_C_ACTIVITY		45	-0.686757	-2.14648	0	0.001399	0.091	3367	tags=60%, list=18%, signal=73%
GO_DIGESTIVE_TRACT_MORPHOGENESIS	GO_DIGESTIVE_TRACT_MORPHOGENESIS		48	-0.61347	-2.14648	0	0.00139009	0.091	815	tags=27%, list=4%, signal=28%
GO_REGULATION_OF_EPITHELIAL_TO_MESENCHYMAL_TRANSITION	GO_REGULATION_OF_EPITHELIAL_TO_MESENCHYMAL_TRANSITION		83	-0.560879	-2.14641	0	0.00138129	0.091	1317	tags=30%, list=7%, signal=32%
GO_POSITIVE_REGULATION_OF_EPITHELIAL_CELL_PROLIFERATION	GO_POSITIVE_REGULATION_OF_EPITHELIAL_CELL_PROLIFERATION		183	-0.512716	-2.14578	0	0.00138706	0.091	2772	tags=37%, list=15%, signal=43%
GO_CARDIAC_CHAMBER_DEVELOPMENT	GO_CARDIAC_CHAMBER_DEVELOPMENT		166	-0.517976	-2.14421	0	0.00141263	0.093	2685	tags=35%, list=14%, signal=40%
GO_CHONDROITIN_SULFATE_PROTEOGLYCAN_BIOSYNTHETIC_PROCESS	GO_CHONDROITIN_SULFATE_PROTEOGLYCAN_BIOSYNTHETIC_PROCESS		31	-0.688318	-2.14395	0	0.00140386	0.093	2992	tags=52%, list=16%, signal=61%
GO_PROTEIN_KINASE_B_SIGNALING	GO_PROTEIN_KINASE_B_SIGNALING		244	-0.459803	-2.14266	0	0.00142747	0.093	2795	tags=29%, list=15%, signal=34%
GO_POSITIVE_REGULATION_OF_PATHWAY_RESTRICTED_SMAD_PROTEIN_PHOSPHORYLATION	GO_POSITIVE_REGULATION_OF_PATHWAY_RESTRICTED_SMAD_PROTEIN_PHOSPHORYLATION		44	-0.625541	-2.14195	0	0.00143708	0.094	2319	tags=41%, list=12%, signal=47%
GO_MUSCLE_TISSUE_DEVELOPMENT	GO_MUSCLE_TISSUE_DEVELOPMENT		372	-0.483378	-2.14094	0	0.00145297	0.094	2756	tags=32%, list=15%, signal=36%
GO_EPITHELIAL_CELL_PROLIFERATION	GO_EPITHELIAL_CELL_PROLIFERATION		376	-0.463939	-2.14093	0	0.00144416	0.094	2366	tags=30%, list=13%, signal=33%
GO_PLATELET_ACTIVATION	GO_PLATELET_ACTIVATION		153	-0.520154	-2.14032	0	0.00145705	0.095	3117	tags=36%, list=17%, signal=43%
GO_MORPHOGENESIS_OF_AN_EPITHELIAL_BUD	GO_MORPHOGENESIS_OF_AN_EPITHELIAL_BUD		16	-0.791919	-2.13972	0	0.00144833	0.095	1788	tags=50%, list=10%, signal=55%
GO_REGULATION_OF_SMOOTH_MUSCLE_CONTRACTION	GO_REGULATION_OF_SMOOTH_MUSCLE_CONTRACTION		61	-0.618638	-2.138	0	0.00148987	0.097	3047	tags=41%, list=16%, signal=49%
GO_RECEPTOR_INTERNALIZATION	GO_RECEPTOR_INTERNALIZATION		110	-0.502119	-2.13749	0	0.00149213	0.097	3987	tags=41%, list=21%, signal=52%
GO_STRIATED_MUSCLE_CELL_DIFFERENTIATION	GO_STRIATED_MUSCLE_CELL_DIFFERENTIATION		259	-0.492281	-2.13705	0	0.00148903	0.098	2874	tags=35%, list=15%, signal=40%
GO_REGULATION_OF_BONE_DEVELOPMENT	GO_REGULATION_OF_BONE_DEVELOPMENT		24	-0.700461	-2.13594	0	0.00151407	0.1	1926	tags=38%, list=10%, signal=42%
GO_PLATELET_ALPHA_GRANULE_MEMBRANE	GO_PLATELET_ALPHA_GRANULE_MEMBRANE		17	-0.807171	-2.13417	0	0.00155185	0.103	2036	tags=53%, list=11%, signal=59%
GO_POSITIVE_REGULATION_OF_ACTIN_FILAMENT_BUNDLE_ASSEMBLY	GO_POSITIVE_REGULATION_OF_ACTIN_FILAMENT_BUNDLE_ASSEMBLY		60	-0.560083	-2.13337	0	0.00157202	0.105	1852	tags=33%, list=10%, signal=37%
GO_POSITIVE_REGULATION_OF_EPITHELIAL_CELL_MIGRATION	GO_POSITIVE_REGULATION_OF_EPITHELIAL_CELL_MIGRATION		137	-0.526971	-2.13261	0	0.00158924	0.106	3317	tags=43%, list=18%, signal=52%
GO_NEGATIVE_CHEMOTAXIS	GO_NEGATIVE_CHEMOTAXIS		44	-0.647789	-2.13147	0	0.00160478	0.107	2945	tags=50%, list=16%, signal=59%
GO_EXTRACELLULAR_MATRIX_DISASSEMBLY	GO_EXTRACELLULAR_MATRIX_DISASSEMBLY		80	-0.623586	-2.13071	0	0.00160687	0.108	2635	tags=39%, list=14%, signal=45%
GO_MUCOPOLYSACCHARIDE_METABOLIC_PROCESS	GO_MUCOPOLYSACCHARIDE_METABOLIC_PROCESS		113	-0.549159	-2.13037	0	0.00161339	0.108	2992	tags=40%, list=16%, signal=47%
GO_CONTRACTILE_FIBER	GO_CONTRACTILE_FIBER		233	-0.56562	-2.1301	0	0.00160432	0.108	2202	tags=33%, list=12%, signal=37%
GO_ENDOCHONDRAL_BONE_MORPHOGENESIS	GO_ENDOCHONDRAL_BONE_MORPHOGENESIS		72	-0.573807	-2.12968	0	0.00160962	0.108	2232	tags=36%, list=12%, signal=41%
GO_G_PROTEIN_COUPLED_RECEPTOR_SIGNALING_PATHWAY_COUPLED_TO_CYCLIC_NUCLEOTIDE_SECOND_MESSENGER	GO_G_PROTEIN_COUPLED_RECEPTOR_SIGNALING_PATHWAY_COUPLED_TO_CYCLIC_NUCLEOTIDE_SECOND_MESSENGER		233	-0.54696	-2.12967	0	0.00160068	0.108	3110	tags=38%, list=17%, signal=45%
GO_POSITIVE_REGULATION_OF_BLOOD_VESSEL_ENDOTHELIAL_CELL_MIGRATION	GO_POSITIVE_REGULATION_OF_BLOOD_VESSEL_ENDOTHELIAL_CELL_MIGRATION		51	-0.630305	-2.12856	0	0.00161475	0.108	2685	tags=47%, list=14%, signal=55%
GO_POSITIVE_REGULATION_OF_PROTEIN_KINASE_B_SIGNALING	GO_POSITIVE_REGULATION_OF_PROTEIN_KINASE_B_SIGNALING		163	-0.479499	-2.12704	0	0.0016576	0.113	2795	tags=30%, list=15%, signal=35%
GO_CELL_JUNCTION_ASSEMBLY	GO_CELL_JUNCTION_ASSEMBLY		243	-0.511961	-2.12481	0	0.00170495	0.118	3295	tags=40%, list=18%, signal=47%
GO_CYCLIC_NUCLEOTIDE_METABOLIC_PROCESS	GO_CYCLIC_NUCLEOTIDE_METABOLIC_PROCESS		38	-0.682227	-2.12437	0	0.00170077	0.118	2796	tags=50%, list=15%, signal=59%
GO_REGULATION_OF_MYOTUBE_DIFFERENTIATION	GO_REGULATION_OF_MYOTUBE_DIFFERENTIATION		52	-0.596652	-2.12407	0	0.0016973	0.118	3780	tags=48%, list=20%, signal=60%
GO_TRANSMEMBRANE_RECEPTOR_PROTEIN_KINASE_ACTIVITY	GO_TRANSMEMBRANE_RECEPTOR_PROTEIN_KINASE_ACTIVITY		78	-0.59927	-2.12348	0	0.00170935	0.12	2191	tags=42%, list=12%, signal=48%
GO_MYOTUBE_DIFFERENTIATION	GO_MYOTUBE_DIFFERENTIATION		99	-0.567839	-2.12315	0	0.00170021	0.12	3815	tags=47%, list=20%, signal=59%
GO_REGULATION_OF_RENAL_SYSTEM_PROCESS	GO_REGULATION_OF_RENAL_SYSTEM_PROCESS		35	-0.687956	-2.12301	0	0.0016975	0.121	2963	tags=57%, list=16%, signal=68%
GO_LYMPH_VESSEL_DEVELOPMENT	GO_LYMPH_VESSEL_DEVELOPMENT		25	-0.731129	-2.1225	0	0.0017053	0.122	2173	tags=56%, list=12%, signal=63%
GO_NEGATIVE_REGULATION_OF_ENDOTHELIAL_CELL_PROLIFERATION	GO_NEGATIVE_REGULATION_OF_ENDOTHELIAL_CELL_PROLIFERATION		34	-0.651538	-2.12204	0	0.00169632	0.122	2824	tags=50%, list=15%, signal=59%
GO_COLLAGEN_CATABOLIC_PROCESS	GO_COLLAGEN_CATABOLIC_PROCESS		47	-0.684111	-2.11704	0.00199601	0.00186497	0.131	2812	tags=47%, list=15%, signal=55%
GO_ANIMAL_ORGAN_FORMATION	GO_ANIMAL_ORGAN_FORMATION		64	-0.57052	-2.11487	0	0.00192141	0.133	1804	tags=34%, list=10%, signal=38%
GO_POSITIVE_REGULATION_OF_SPROUTING_ANGIOGENESIS	GO_POSITIVE_REGULATION_OF_SPROUTING_ANGIOGENESIS		38	-0.679838	-2.11448	0	0.00191703	0.134	3132	tags=53%, list=17%, signal=63%
GO_GLAND_MORPHOGENESIS	GO_GLAND_MORPHOGENESIS		121	-0.524456	-2.11414	0	0.00191866	0.135	1788	tags=30%, list=10%, signal=33%
GO_POSITIVE_REGULATION_OF_CELL_SUBSTRATE_JUNCTION_ORGANIZATION	GO_POSITIVE_REGULATION_OF_CELL_SUBSTRATE_JUNCTION_ORGANIZATION		26	-0.670865	-2.11359	0	0.00191362	0.135	2200	tags=42%, list=12%, signal=48%
GO_CELL_DIFFERENTIATION_INVOLVED_IN_KIDNEY_DEVELOPMENT	GO_CELL_DIFFERENTIATION_INVOLVED_IN_KIDNEY_DEVELOPMENT		56	-0.606941	-2.1134	0	0.00190385	0.135	3684	tags=50%, list=20%, signal=62%
GO_EPITHELIAL_TO_MESENCHYMAL_TRANSITION	GO_EPITHELIAL_TO_MESENCHYMAL_TRANSITION		134	-0.510796	-2.11316	0	0.0019011	0.135	2685	tags=36%, list=14%, signal=42%
GO_CELL_JUNCTION_ORGANIZATION	GO_CELL_JUNCTION_ORGANIZATION		290	-0.505765	-2.11275	0	0.00190987	0.136	3251	tags=39%, list=17%, signal=47%
GO_TRABECULA_MORPHOGENESIS	GO_TRABECULA_MORPHOGENESIS		47	-0.623206	-2.11238	0	0.00190027	0.136	2485	tags=40%, list=13%, signal=47%
GO_AMINOGLYCAN_METABOLIC_PROCESS	GO_AMINOGLYCAN_METABOLIC_PROCESS		167	-0.518179	-2.11196	0	0.00190021	0.137	2992	tags=34%, list=16%, signal=40%
GO_RESPIRATORY_SYSTEM_DEVELOPMENT	GO_RESPIRATORY_SYSTEM_DEVELOPMENT		199	-0.483981	-2.11181	0	0.0019017	0.137	3177	tags=34%, list=17%, signal=41%
GO_REGULATION_OF_FIBROBLAST_GROWTH_FACTOR_RECEPTOR_SIGNALING_PATHWAY	GO_REGULATION_OF_FIBROBLAST_GROWTH_FACTOR_RECEPTOR_SIGNALING_PATHWAY		29	-0.639519	-2.11171	0	0.00189228	0.137	2873	tags=45%, list=15%, signal=53%
GO_SUBSTRATE_DEPENDENT_CELL_MIGRATION	GO_SUBSTRATE_DEPENDENT_CELL_MIGRATION		28	-0.692237	-2.11025	0	0.00194351	0.141	861	tags=36%, list=5%, signal=37%
GO_WNT_PROTEIN_BINDING	GO_WNT_PROTEIN_BINDING		33	-0.709901	-2.10955	0	0.00193817	0.141	2112	tags=48%, list=11%, signal=55%
GO_ENDOPLASMIC_RETICULUM_LUMEN	GO_ENDOPLASMIC_RETICULUM_LUMEN		299	-0.533791	-2.10913	0	0.0019398	0.141	2311	tags=29%, list=12%, signal=33%
GO_REGULATION_OF_INSULIN_LIKE_GROWTH_FACTOR_RECEPTOR_SIGNALING_PATHWAY	GO_REGULATION_OF_INSULIN_LIKE_GROWTH_FACTOR_RECEPTOR_SIGNALING_PATHWAY		22	-0.674102	-2.10674	0	0.00201344	0.15	998	tags=32%, list=5%, signal=34%
GO_ACTIN_FILAMENT_BASED_MOVEMENT	GO_ACTIN_FILAMENT_BASED_MOVEMENT		138	-0.498086	-2.10659	0	0.00200844	0.15	2313	tags=33%, list=12%, signal=38%
GO_REGULATION_OF_PHOSPHOLIPASE_ACTIVITY	GO_REGULATION_OF_PHOSPHOLIPASE_ACTIVITY		69	-0.609819	-2.10629	0	0.00202561	0.153	3367	tags=48%, list=18%, signal=58%
GO_AORTA_DEVELOPMENT	GO_AORTA_DEVELOPMENT		54	-0.622306	-2.10506	0	0.00204149	0.153	2690	tags=46%, list=14%, signal=54%
GO_RENAL_SYSTEM_PROCESS	GO_RENAL_SYSTEM_PROCESS		118	-0.522265	-2.10413	0	0.00205502	0.154	2963	tags=38%, list=16%, signal=45%
GO_SULFUR_COMPOUND_BINDING	GO_SULFUR_COMPOUND_BINDING		243	-0.489224	-2.10392	0	0.00205632	0.155	3060	tags=35%, list=16%, signal=41%
GO_MUSCLE_CELL_DEVELOPMENT	GO_MUSCLE_CELL_DEVELOPMENT		164	-0.514981	-2.10349	0	0.00204662	0.155	2874	tags=38%, list=15%, signal=45%
GO_ENDOCARDIAL_CUSHION_MORPHOGENESIS	GO_ENDOCARDIAL_CUSHION_MORPHOGENESIS		35	-0.680678	-2.1034	0	0.00203701	0.155	2485	tags=51%, list=13%, signal=59%
GO_ACTOMYOSIN_STRUCTURE_ORGANIZATION	GO_ACTOMYOSIN_STRUCTURE_ORGANIZATION		184	-0.500112	-2.10312	0	0.00203187	0.155	2756	tags=37%, list=15%, signal=43%
GO_POSITIVE_REGULATION_OF_BIOMINERALIZATION	GO_POSITIVE_REGULATION_OF_BIOMINERALIZATION		45	-0.581272	-2.10279	0	0.00202776	0.155	3109	tags=42%, list=17%, signal=51%
GO_CARTILAGE_DEVELOPMENT_INVOLVED_IN_ENDOCHONDRAL_BONE_MORPHOGENESIS	GO_CARTILAGE_DEVELOPMENT_INVOLVED_IN_ENDOCHONDRAL_BONE_MORPHOGENESIS		46	-0.591793	-2.10168	0	0.00205579	0.156	2052	tags=37%, list=11%, signal=41%
GO_REGULATION_OF_NON_CANONICAL_WNT_SIGNALING_PATHWAY	GO_REGULATION_OF_NON_CANONICAL_WNT_SIGNALING_PATHWAY		23	-0.72321	-2.10002	0	0.00212699	0.158	2371	tags=52%, list=13%, signal=60%
GO_TRANSFORMING_GROWTH_FACTOR_BETA_RECEPTOR_SIGNALING_PATHWAY	GO_TRANSFORMING_GROWTH_FACTOR_BETA_RECEPTOR_SIGNALING_PATHWAY		175	-0.49227	-2.09852	0	0.00217037	0.161	2703	tags=30%, list=14%, signal=35%
GO_BIOMINERALIZATION	GO_BIOMINERALIZATION		155	-0.484015	-2.09748	0	0.00218255	0.162	2919	tags=33%, list=16%, signal=39%
GO_REGULATION_OF_CYTOSOLIC_CALCIUM_ION_CONCENTRATION	GO_REGULATION_OF_CYTOSOLIC_CALCIUM_ION_CONCENTRATION		352	-0.506765	-2.09709	0	0.00219678	0.163	3057	tags=34%, list=16%, signal=40%
GO_RHO_PROTEIN_SIGNAL_TRANSDUCTION	GO_RHO_PROTEIN_SIGNAL_TRANSDUCTION		203	-0.495531	-2.09637	0	0.00221941	0.165	2060	tags=29%, list=11%, signal=32%
GO_GROWTH_PLATE_CARTILAGE_MORPHOGENESIS	GO_GROWTH_PLATE_CARTILAGE_MORPHOGENESIS		18	-0.776705	-2.09614	0	0.00221571	0.165	2052	tags=61%, list=11%, signal=69%
GO_CELL_CELL_ADHESION_VIA_PLASMA_MEMBRANE_ADHESION_MOLECULES	GO_CELL_CELL_ADHESION_VIA_PLASMA_MEMBRANE_ADHESION_MOLECULES		271	-0.541405	-2.09334	0	0.00231565	0.173	3890	tags=44%, list=21%, signal=55%
GO_POSITIVE_REGULATION_OF_ENDOTHELIAL_CELL_PROLIFERATION	GO_POSITIVE_REGULATION_OF_ENDOTHELIAL_CELL_PROLIFERATION		91	-0.560161	-2.09223	0	0.00234204	0.175	2772	tags=44%, list=15%, signal=51%
GO_INSULIN_LIKE_GROWTH_FACTOR_BINDING	GO_INSULIN_LIKE_GROWTH_FACTOR_BINDING		23	-0.692526	-2.09198	0	0.00233163	0.175	1434	tags=43%, list=8%, signal=47%
GO_REGULATION_OF_MORPHOGENESIS_OF_A_BRANCHING_STRUCTURE	GO_REGULATION_OF_MORPHOGENESIS_OF_A_BRANCHING_STRUCTURE		56	-0.578934	-2.09004	0	0.00236438	0.177	2278	tags=38%, list=12%, signal=43%
GO_COLLAGEN_BIOSYNTHETIC_PROCESS	GO_COLLAGEN_BIOSYNTHETIC_PROCESS		43	-0.62473	-2.08988	0	0.00236179	0.177	1810	tags=40%, list=10%, signal=44%
GO_RECEPTOR_COMPLEX	GO_RECEPTOR_COMPLEX		391	-0.486332	-2.08961	0	0.00235541	0.177	3208	tags=33%, list=17%, signal=39%
GO_REGULATION_OF_SMAD_PROTEIN_SIGNAL_TRANSDUCTION	GO_REGULATION_OF_SMAD_PROTEIN_SIGNAL_TRANSDUCTION		21	-0.669676	-2.08951	0	0.00235064	0.177	2061	tags=48%, list=11%, signal=53%
GO_CARGO_RECEPTOR_ACTIVITY	GO_CARGO_RECEPTOR_ACTIVITY		77	-0.559307	-2.089	0	0.00236214	0.178	3378	tags=48%, list=18%, signal=58%
GO_CARDIAC_CHAMBER_MORPHOGENESIS	GO_CARDIAC_CHAMBER_MORPHOGENESIS		125	-0.51547	-2.08787	0	0.00238673	0.182	2685	tags=37%, list=14%, signal=43%
GO_PHOSPHOLIPASE_C_ACTIVATING_G_PROTEIN_COUPLED_RECEPTOR_SIGNALING_PATHWAY	GO_PHOSPHOLIPASE_C_ACTIVATING_G_PROTEIN_COUPLED_RECEPTOR_SIGNALING_PATHWAY		102	-0.574386	-2.08766	0	0.00239093	0.184	3358	tags=43%, list=18%, signal=52%
GO_CARDIAC_MUSCLE_TISSUE_DEVELOPMENT	GO_CARDIAC_MUSCLE_TISSUE_DEVELOPMENT		203	-0.478594	-2.0873	0	0.00240584	0.187	2749	tags=33%, list=15%, signal=39%
GO_REGULATION_OF_METAL_ION_TRANSPORT	GO_REGULATION_OF_METAL_ION_TRANSPORT		374	-0.467042	-2.08649	0	0.00242176	0.188	3052	tags=34%, list=16%, signal=40%
GO_REGULATION_OF_VASCULAR_SMOOTH_MUSCLE_CELL_PROLIFERATION	GO_REGULATION_OF_VASCULAR_SMOOTH_MUSCLE_CELL_PROLIFERATION		50	-0.594524	-2.08532	0	0.00242249	0.189	2311	tags=38%, list=12%, signal=43%
GO_CORONARY_VASCULATURE_DEVELOPMENT	GO_CORONARY_VASCULATURE_DEVELOPMENT		47	-0.630809	-2.08514	0	0.00241222	0.189	2485	tags=47%, list=13%, signal=54%
GO_CARDIAC_VENTRICLE_DEVELOPMENT	GO_CARDIAC_VENTRICLE_DEVELOPMENT		124	-0.50809	-2.08486	0	0.0024077	0.189	3109	tags=36%, list=17%, signal=43%
GO_HEART_PROCESS	GO_HEART_PROCESS		276	-0.498	-2.08447	0	0.00241982	0.191	3201	tags=36%, list=17%, signal=43%
GO_RESPONSE_TO_WATER	GO_RESPONSE_TO_WATER		15	-0.731878	-2.08288	0	0.00246374	0.196	1440	tags=40%, list=8%, signal=43%
GO_APOPTOTIC_CELL_CLEARANCE	GO_APOPTOTIC_CELL_CLEARANCE		47	-0.602616	-2.08141	0	0.00251013	0.199	3057	tags=47%, list=16%, signal=56%
GO_ENDOCRINE_HORMONE_SECRETION	GO_ENDOCRINE_HORMONE_SECRETION		45	-0.598034	-2.08124	0	0.00249971	0.199	2690	tags=38%, list=14%, signal=44%
GO_TRANSMEMBRANE_RECEPTOR_PROTEIN_TYROSINE_KINASE_ACTIVITY	GO_TRANSMEMBRANE_RECEPTOR_PROTEIN_TYROSINE_KINASE_ACTIVITY		62	-0.590831	-2.0796	0	0.0025578	0.202	2191	tags=40%, list=12%, signal=46%
GO_BASEMENT_MEMBRANE_ORGANIZATION	GO_BASEMENT_MEMBRANE_ORGANIZATION		29	-0.713075	-2.07928	0	0.00254728	0.202	1765	tags=52%, list=9%, signal=57%
GO_CORECEPTOR_ACTIVITY	GO_CORECEPTOR_ACTIVITY		43	-0.695288	-2.07838	0	0.00258007	0.203	3181	tags=58%, list=17%, signal=70%
GO_CYCLIC_NUCLEOTIDE_MEDIATED_SIGNALING	GO_CYCLIC_NUCLEOTIDE_MEDIATED_SIGNALING		199	-0.52733	-2.07828	0	0.00258133	0.205	3285	tags=37%, list=18%, signal=44%
GO_ALPHA_ACTININ_BINDING	GO_ALPHA_ACTININ_BINDING		30	-0.698055	-2.07809	0	0.00258062	0.206	1595	tags=40%, list=9%, signal=44%
GO_CARDIAC_SEPTUM_DEVELOPMENT	GO_CARDIAC_SEPTUM_DEVELOPMENT		108	-0.545197	-2.07785	0	0.00257017	0.206	2645	tags=38%, list=14%, signal=44%
GO_REGULATION_OF_ACTIN_FILAMENT_BUNDLE_ASSEMBLY	GO_REGULATION_OF_ACTIN_FILAMENT_BUNDLE_ASSEMBLY		91	-0.524277	-2.07734	0	0.00256467	0.206	3590	tags=45%, list=19%, signal=55%
GO_OVULATION_CYCLE	GO_OVULATION_CYCLE		67	-0.557547	-2.0773	0	0.00255437	0.206	3161	tags=48%, list=17%, signal=57%
GO_REGULATION_OF_CELLULAR_RESPONSE_TO_TRANSFORMING_GROWTH_FACTOR_BETA_STIMULUS	GO_REGULATION_OF_CELLULAR_RESPONSE_TO_TRANSFORMING_GROWTH_FACTOR_BETA_STIMULUS		111	-0.503192	-2.07625	0	0.00258343	0.209	2791	tags=34%, list=15%, signal=40%
GO_NEURON_PROJECTION_REGENERATION	GO_NEURON_PROJECTION_REGENERATION		54	-0.596319	-2.07584	0	0.00257672	0.21	2508	tags=43%, list=13%, signal=49%
GO_ADENYLATE_CYCLASE_ACTIVATING_G_PROTEIN_COUPLED_RECEPTOR_SIGNALING_PATHWAY	GO_ADENYLATE_CYCLASE_ACTIVATING_G_PROTEIN_COUPLED_RECEPTOR_SIGNALING_PATHWAY		129	-0.55531	-2.07583	0	0.00256649	0.21	3110	tags=37%, list=17%, signal=44%
GO_REGULATION_OF_MUSCLE_SYSTEM_PROCESS	GO_REGULATION_OF_MUSCLE_SYSTEM_PROCESS		226	-0.489585	-2.07543	0	0.00255635	0.21	3052	tags=35%, list=16%, signal=42%
GO_ADRENERGIC_RECEPTOR_SIGNALING_PATHWAY	GO_ADRENERGIC_RECEPTOR_SIGNALING_PATHWAY		27	-0.673584	-2.07527	0	0.00254628	0.21	2865	tags=52%, list=15%, signal=61%
GO_EMBRYONIC_DIGESTIVE_TRACT_DEVELOPMENT	GO_EMBRYONIC_DIGESTIVE_TRACT_DEVELOPMENT		34	-0.63468	-2.07506	0	0.0025363	0.21	1998	tags=38%, list=11%, signal=43%
GO_HOMOPHILIC_CELL_ADHESION_VIA_PLASMA_MEMBRANE_ADHESION_MOLECULES	GO_HOMOPHILIC_CELL_ADHESION_VIA_PLASMA_MEMBRANE_ADHESION_MOLECULES		166	-0.596498	-2.07489	0	0.00253043	0.21	3890	tags=49%, list=21%, signal=62%
GO_CELL_DIFFERENTIATION_INVOLVED_IN_METANEPHROS_DEVELOPMENT	GO_CELL_DIFFERENTIATION_INVOLVED_IN_METANEPHROS_DEVELOPMENT		26	-0.688148	-2.07462	0	0.00252448	0.21	2318	tags=46%, list=12%, signal=53%
GO_PHOSPHATIDYLINOSITOL_3_KINASE_SIGNALING	GO_PHOSPHATIDYLINOSITOL_3_KINASE_SIGNALING		143	-0.503228	-2.07443	0	0.0025147	0.21	2388	tags=31%, list=13%, signal=36%
GO_LAMELLIPODIUM	GO_LAMELLIPODIUM		191	-0.477133	-2.07338	0	0.00256603	0.213	3601	tags=39%, list=19%, signal=48%
GO_REGULATION_OF_PHOSPHATIDYLINOSITOL_3_KINASE_SIGNALING	GO_REGULATION_OF_PHOSPHATIDYLINOSITOL_3_KINASE_SIGNALING		119	-0.516776	-2.07335	0	0.00255616	0.213	2191	tags=31%, list=12%, signal=35%
GO_CELL_MIGRATION_INVOLVED_IN_HEART_DEVELOPMENT	GO_CELL_MIGRATION_INVOLVED_IN_HEART_DEVELOPMENT		17	-0.746653	-2.07331	0	0.00254637	0.213	1384	tags=47%, list=7%, signal=51%
GO_ANCHORED_COMPONENT_OF_PLASMA_MEMBRANE	GO_ANCHORED_COMPONENT_OF_PLASMA_MEMBRANE		54	-0.579548	-2.07198	0	0.00258682	0.217	1668	tags=28%, list=9%, signal=30%
GO_AXON_EXTENSION	GO_AXON_EXTENSION		122	-0.532315	-2.0691	0	0.00267205	0.224	2697	tags=36%, list=14%, signal=42%
GO_CHONDROCYTE_DEVELOPMENT	GO_CHONDROCYTE_DEVELOPMENT		46	-0.606084	-2.0689	0	0.0026721	0.224	2103	tags=43%, list=11%, signal=49%
GO_POSITIVE_REGULATION_OF_CARTILAGE_DEVELOPMENT	GO_POSITIVE_REGULATION_OF_CARTILAGE_DEVELOPMENT		29	-0.619542	-2.06868	0	0.00266202	0.224	2884	tags=45%, list=15%, signal=53%
GO_REGULATION_OF_BLOOD_CIRCULATION	GO_REGULATION_OF_BLOOD_CIRCULATION		280	-0.504442	-2.06836	0	0.00268488	0.227	3201	tags=36%, list=17%, signal=42%
GO_VASCULAR_PROCESS_IN_CIRCULATORY_SYSTEM	GO_VASCULAR_PROCESS_IN_CIRCULATORY_SYSTEM		164	-0.506829	-2.06819	0	0.00267902	0.228	2865	tags=32%, list=15%, signal=38%
GO_CENTRAL_NERVOUS_SYSTEM_PROJECTION_NEURON_AXONOGENESIS	GO_CENTRAL_NERVOUS_SYSTEM_PROJECTION_NEURON_AXONOGENESIS		24	-0.698795	-2.06726	0	0.00270009	0.23	1923	tags=42%, list=10%, signal=46%
GO_CARDIAC_EPITHELIAL_TO_MESENCHYMAL_TRANSITION	GO_CARDIAC_EPITHELIAL_TO_MESENCHYMAL_TRANSITION		31	-0.660705	-2.06695	0	0.0027011	0.23	1756	tags=48%, list=9%, signal=53%
GO_RENAL_SYSTEM_VASCULATURE_DEVELOPMENT	GO_RENAL_SYSTEM_VASCULATURE_DEVELOPMENT		27	-0.766637	-2.06678	0	0.0026911	0.23	2318	tags=63%, list=12%, signal=72%
GO_POSITIVE_REGULATION_OF_EPITHELIAL_TO_MESENCHYMAL_TRANSITION	GO_POSITIVE_REGULATION_OF_EPITHELIAL_TO_MESENCHYMAL_TRANSITION		47	-0.603588	-2.06636	0	0.0026923	0.231	2652	tags=43%, list=14%, signal=49%
GO_MESONEPHROS_DEVELOPMENT	GO_MESONEPHROS_DEVELOPMENT		101	-0.537282	-2.06427	0	0.0027982	0.24	2419	tags=32%, list=13%, signal=36%
GO_ROOF_OF_MOUTH_DEVELOPMENT	GO_ROOF_OF_MOUTH_DEVELOPMENT		89	-0.549	-2.06343	0	0.00280968	0.24	2446	tags=36%, list=13%, signal=41%
GO_REGULATION_OF_VASCULAR_PERMEABILITY	GO_REGULATION_OF_VASCULAR_PERMEABILITY		36	-0.620736	-2.06267	0	0.0028508	0.244	1467	tags=36%, list=8%, signal=39%
GO_DIGESTIVE_SYSTEM_DEVELOPMENT	GO_DIGESTIVE_SYSTEM_DEVELOPMENT		139	-0.491952	-2.06176	0	0.00288725	0.25	2371	tags=28%, list=13%, signal=32%
GO_POSITIVE_REGULATION_OF_CHEMOTAXIS	GO_POSITIVE_REGULATION_OF_CHEMOTAXIS		133	-0.549616	-2.06168	0	0.00287679	0.25	4020	tags=50%, list=21%, signal=63%
GO_POSITIVE_REGULATION_OF_MUSCLE_CELL_DIFFERENTIATION	GO_POSITIVE_REGULATION_OF_MUSCLE_CELL_DIFFERENTIATION		83	-0.531353	-2.06094	0	0.00289859	0.251	3814	tags=43%, list=20%, signal=54%
GO_REGULATION_OF_MUSCLE_HYPERTROPHY	GO_REGULATION_OF_MUSCLE_HYPERTROPHY		56	-0.548265	-2.06059	0	0.00290947	0.254	2538	tags=38%, list=14%, signal=43%
GO_ACTIN_MEDIATED_CELL_CONTRACTION	GO_ACTIN_MEDIATED_CELL_CONTRACTION		116	-0.516095	-2.06058	0	0.00289905	0.254	2313	tags=34%, list=12%, signal=38%
GO_REGULATION_OF_BLOOD_PRESSURE	GO_REGULATION_OF_BLOOD_PRESSURE		176	-0.492645	-2.06031	0	0.0029023	0.255	3047	tags=34%, list=16%, signal=40%
GO_ENDOTHELIAL_CELL_APOPTOTIC_PROCESS	GO_ENDOTHELIAL_CELL_APOPTOTIC_PROCESS		53	-0.574327	-2.05933	0	0.00291905	0.256	2267	tags=34%, list=12%, signal=39%
GO_NEGATIVE_REGULATION_OF_CALCIUM_ION_TRANSPORT	GO_NEGATIVE_REGULATION_OF_CALCIUM_ION_TRANSPORT		60	-0.535217	-2.05922	0	0.00291202	0.256	2880	tags=38%, list=15%, signal=45%
GO_KIDNEY_EPITHELIUM_DEVELOPMENT	GO_KIDNEY_EPITHELIUM_DEVELOPMENT		140	-0.522011	-2.05915	0	0.00290771	0.257	3254	tags=36%, list=17%, signal=44%
GO_INTERCALATED_DISC	GO_INTERCALATED_DISC		49	-0.580133	-2.05902	0	0.00289748	0.257	2019	tags=37%, list=11%, signal=41%
GO_POSITIVE_REGULATION_OF_ERK1_AND_ERK2_CASCADE	GO_POSITIVE_REGULATION_OF_ERK1_AND_ERK2_CASCADE		194	-0.499886	-2.05591	0	0.0029902	0.264	3542	tags=39%, list=19%, signal=48%
GO_REGULATION_OF_FAT_CELL_DIFFERENTIATION	GO_REGULATION_OF_FAT_CELL_DIFFERENTIATION		116	-0.485271	-2.0559	0	0.00297974	0.264	2690	tags=32%, list=14%, signal=37%
GO_ACTIN_FILAMENT_BUNDLE_ORGANIZATION	GO_ACTIN_FILAMENT_BUNDLE_ORGANIZATION		153	-0.478656	-2.05553	0	0.00297924	0.264	3601	tags=41%, list=19%, signal=51%
GO_CONTRACTILE_ACTIN_FILAMENT_BUNDLE_ASSEMBLY	GO_CONTRACTILE_ACTIN_FILAMENT_BUNDLE_ASSEMBLY		92	-0.512772	-2.05485	0	0.00301272	0.269	3590	tags=43%, list=19%, signal=54%
GO_PROTEIN_LOCALIZATION_TO_CELL_SURFACE	GO_PROTEIN_LOCALIZATION_TO_CELL_SURFACE		62	-0.519355	-2.05448	0	0.00301251	0.269	1926	tags=27%, list=10%, signal=30%
GO_MEMBRANE_BIOGENESIS	GO_MEMBRANE_BIOGENESIS		39	-0.607992	-2.05433	0	0.00300212	0.269	3506	tags=44%, list=19%, signal=54%
GO_CHONDROITIN_SULFATE_BIOSYNTHETIC_PROCESS	GO_CHONDROITIN_SULFATE_BIOSYNTHETIC_PROCESS		26	-0.705312	-2.0543	0	0.0029918	0.269	2992	tags=58%, list=16%, signal=69%
GO_RENAL_FILTRATION	GO_RENAL_FILTRATION		21	-0.714352	-2.05342	0	0.00301798	0.273	3254	tags=67%, list=17%, signal=81%
GO_POSITIVE_REGULATION_OF_MYOTUBE_DIFFERENTIATION	GO_POSITIVE_REGULATION_OF_MYOTUBE_DIFFERENTIATION		31	-0.644753	-2.05323	0	0.00301613	0.274	3780	tags=52%, list=20%, signal=65%
GO_ACTIN_CYTOSKELETON_REORGANIZATION	GO_ACTIN_CYTOSKELETON_REORGANIZATION		99	-0.512788	-2.05306	0	0.00301677	0.274	2397	tags=32%, list=13%, signal=37%
GO_GLIAL_CELL_MIGRATION	GO_GLIAL_CELL_MIGRATION		49	-0.590052	-2.05253	0	0.00302123	0.274	2795	tags=43%, list=15%, signal=50%
GO_CELL_CELL_CONTACT_ZONE	GO_CELL_CELL_CONTACT_ZONE		71	-0.541	-2.05217	0	0.00302692	0.274	1646	tags=31%, list=9%, signal=34%
GO_MUSCLE_CELL_PROLIFERATION	GO_MUSCLE_CELL_PROLIFERATION		185	-0.491745	-2.05172	0	0.00303739	0.276	2775	tags=35%, list=15%, signal=40%
GO_TRANSFORMING_GROWTH_FACTOR_BETA_BINDING	GO_TRANSFORMING_GROWTH_FACTOR_BETA_BINDING		22	-0.833118	-2.05137	0	0.00305279	0.278	1651	tags=82%, list=9%, signal=90%
GO_PHOSPHATIDYLSERINE_BINDING	GO_PHOSPHATIDYLSERINE_BINDING		55	-0.533976	-2.05111	0	0.00304622	0.278	2980	tags=33%, list=16%, signal=39%
GO_OSTEOBLAST_DIFFERENTIATION	GO_OSTEOBLAST_DIFFERENTIATION		203	-0.463599	-2.04995	0	0.00311346	0.284	2584	tags=33%, list=14%, signal=38%
GO_MAIN_AXON	GO_MAIN_AXON		66	-0.602369	-2.04986	0	0.00310311	0.284	3583	tags=42%, list=19%, signal=52%
GO_TRABECULA_FORMATION	GO_TRABECULA_FORMATION		24	-0.677832	-2.0495	0	0.00312979	0.287	2485	tags=50%, list=13%, signal=58%
GO_LYSOSOMAL_LUMEN	GO_LYSOSOMAL_LUMEN		92	-0.596064	-2.04865	0	0.0031386	0.287	3518	tags=43%, list=19%, signal=53%
GO_STEROID_HORMONE_SECRETION	GO_STEROID_HORMONE_SECRETION		21	-0.732446	-2.04842	0	0.00313343	0.288	2300	tags=43%, list=12%, signal=49%
GO_LYMPH_VESSEL_MORPHOGENESIS	GO_LYMPH_VESSEL_MORPHOGENESIS		19	-0.739647	-2.04811	0	0.00313487	0.288	2173	tags=58%, list=12%, signal=65%
GO_KIDNEY_MORPHOGENESIS	GO_KIDNEY_MORPHOGENESIS		94	-0.522383	-2.04686	0	0.00320264	0.295	2419	tags=30%, list=13%, signal=34%
GO_POSITIVE_REGULATION_OF_ANIMAL_ORGAN_MORPHOGENESIS	GO_POSITIVE_REGULATION_OF_ANIMAL_ORGAN_MORPHOGENESIS		79	-0.519663	-2.04668	0	0.00321026	0.296	1740	tags=29%, list=9%, signal=32%
GO_METALLOENDOPEPTIDASE_INHIBITOR_ACTIVITY	GO_METALLOENDOPEPTIDASE_INHIBITOR_ACTIVITY		16	-0.75892	-2.04608	0	0.00323094	0.299	3113	tags=69%, list=17%, signal=82%
GO_PROTEIN_COMPLEX_INVOLVED_IN_CELL_ADHESION	GO_PROTEIN_COMPLEX_INVOLVED_IN_CELL_ADHESION		34	-0.697523	-2.04525	0	0.00327204	0.303	3203	tags=56%, list=17%, signal=67%
GO_INOSITOL_LIPID_MEDIATED_SIGNALING	GO_INOSITOL_LIPID_MEDIATED_SIGNALING		184	-0.48698	-2.04518	0	0.00326149	0.303	2864	tags=33%, list=15%, signal=38%
GO_CRANIOFACIAL_SUTURE_MORPHOGENESIS	GO_CRANIOFACIAL_SUTURE_MORPHOGENESIS		15	-0.776077	-2.04465	0	0.00326729	0.303	1085	tags=47%, list=6%, signal=49%
GO_NEGATIVE_REGULATION_OF_NEURON_PROJECTION_DEVELOPMENT	GO_NEGATIVE_REGULATION_OF_NEURON_PROJECTION_DEVELOPMENT		144	-0.479871	-2.04406	0	0.00328455	0.304	3475	tags=37%, list=19%, signal=45%
GO_SECOND_MESSENGER_MEDIATED_SIGNALING	GO_SECOND_MESSENGER_MEDIATED_SIGNALING		426	-0.472015	-2.04398	0	0.00328117	0.304	3381	tags=35%, list=18%, signal=42%
GO_SMAD_PROTEIN_SIGNAL_TRANSDUCTION	GO_SMAD_PROTEIN_SIGNAL_TRANSDUCTION		65	-0.552717	-2.04319	0	0.00332943	0.307	2319	tags=35%, list=12%, signal=40%
GO_NEGATIVE_REGULATION_OF_CALCIUM_MEDIATED_SIGNALING	GO_NEGATIVE_REGULATION_OF_CALCIUM_MEDIATED_SIGNALING		30	-0.619085	-2.04312	0	0.00332867	0.307	2128	tags=33%, list=11%, signal=38%
GO_POSITIVE_REGULATION_OF_RHO_PROTEIN_SIGNAL_TRANSDUCTION	GO_POSITIVE_REGULATION_OF_RHO_PROTEIN_SIGNAL_TRANSDUCTION		30	-0.661051	-2.04228	0.00213675	0.00337857	0.311	2060	tags=43%, list=11%, signal=49%
GO_REGULATION_OF_SYSTEMIC_ARTERIAL_BLOOD_PRESSURE	GO_REGULATION_OF_SYSTEMIC_ARTERIAL_BLOOD_PRESSURE		92	-0.529914	-2.04169	0	0.00339078	0.311	3814	tags=42%, list=20%, signal=53%
GO_REGULATION_OF_CARDIAC_MUSCLE_TISSUE_DEVELOPMENT	GO_REGULATION_OF_CARDIAC_MUSCLE_TISSUE_DEVELOPMENT		78	-0.520666	-2.03964	0	0.00346004	0.314	2538	tags=37%, list=14%, signal=43%
GO_REGULATION_OF_ACTOMYOSIN_STRUCTURE_ORGANIZATION	GO_REGULATION_OF_ACTOMYOSIN_STRUCTURE_ORGANIZATION		86	-0.501896	-2.03937	0	0.00346315	0.315	3590	tags=43%, list=19%, signal=53%
GO_NEGATIVE_REGULATION_OF_SMOOTH_MUSCLE_CELL_PROLIFERATION	GO_NEGATIVE_REGULATION_OF_SMOOTH_MUSCLE_CELL_PROLIFERATION		46	-0.613371	-2.03912	0	0.00347274	0.316	2289	tags=41%, list=12%, signal=47%
GO_MEMBRANE_DEPOLARIZATION_DURING_CARDIAC_MUSCLE_CELL_ACTION_POTENTIAL	GO_MEMBRANE_DEPOLARIZATION_DURING_CARDIAC_MUSCLE_CELL_ACTION_POTENTIAL		22	-0.756508	-2.03901	0.00205339	0.00347036	0.316	1589	tags=50%, list=8%, signal=55%
GO_POSITIVE_REGULATION_OF_RELEASE_OF_SEQUESTERED_CALCIUM_ION_INTO_CYTOSOL	GO_POSITIVE_REGULATION_OF_RELEASE_OF_SEQUESTERED_CALCIUM_ION_INTO_CYTOSOL		39	-0.618463	-2.03673	0	0.00356121	0.32	1774	tags=28%, list=9%, signal=31%
GO_REGULATION_OF_LIPASE_ACTIVITY	GO_REGULATION_OF_LIPASE_ACTIVITY		95	-0.560035	-2.03555	0	0.00360701	0.325	3441	tags=41%, list=18%, signal=50%
GO_POSITIVE_REGULATION_OF_CELL_JUNCTION_ASSEMBLY	GO_POSITIVE_REGULATION_OF_CELL_JUNCTION_ASSEMBLY		36	-0.59263	-2.0349	0.00194553	0.00364286	0.326	2903	tags=39%, list=16%, signal=46%
GO_SCAVENGER_RECEPTOR_ACTIVITY	GO_SCAVENGER_RECEPTOR_ACTIVITY		52	-0.580067	-2.03348	0	0.00371812	0.331	3378	tags=50%, list=18%, signal=61%
GO_NEPHRON_EPITHELIUM_DEVELOPMENT	GO_NEPHRON_EPITHELIUM_DEVELOPMENT		110	-0.520024	-2.03271	0	0.00377874	0.335	3449	tags=38%, list=18%, signal=47%
GO_ACTIN_BINDING	GO_ACTIN_BINDING		417	-0.440683	-2.03267	0	0.00376718	0.335	2249	tags=27%, list=12%, signal=30%
GO_PULMONARY_VALVE_DEVELOPMENT	GO_PULMONARY_VALVE_DEVELOPMENT		21	-0.711987	-2.03144	0	0.00381367	0.34	2845	tags=57%, list=15%, signal=67%
GO_NEGATIVE_REGULATION_OF_EPITHELIAL_CELL_PROLIFERATION	GO_NEGATIVE_REGULATION_OF_EPITHELIAL_CELL_PROLIFERATION		121	-0.474687	-2.03024	0	0.00385399	0.341	2198	tags=28%, list=12%, signal=32%
GO_LAMININ_BINDING	GO_LAMININ_BINDING		28	-0.657247	-2.03011	0	0.00385342	0.342	1111	tags=32%, list=6%, signal=34%
GO_POSITIVE_REGULATION_OF_LIPID_KINASE_ACTIVITY	GO_POSITIVE_REGULATION_OF_LIPID_KINASE_ACTIVITY		37	-0.623069	-2.02965	0	0.00387229	0.345	3755	tags=54%, list=20%, signal=67%
GO_ERK1_AND_ERK2_CASCADE	GO_ERK1_AND_ERK2_CASCADE		291	-0.44546	-2.02964	0	0.00386063	0.345	3082	tags=31%, list=16%, signal=36%
GO_RECEPTOR_MEDIATED_ENDOCYTOSIS	GO_RECEPTOR_MEDIATED_ENDOCYTOSIS		254	-0.459506	-2.02914	0	0.00387268	0.346	3987	tags=40%, list=21%, signal=50%
GO_ENDOTHELIAL_CELL_DEVELOPMENT	GO_ENDOTHELIAL_CELL_DEVELOPMENT		59	-0.563399	-2.02909	0	0.00386109	0.346	3295	tags=49%, list=18%, signal=59%
GO_ENDOCARDIAL_CUSHION_FORMATION	GO_ENDOCARDIAL_CUSHION_FORMATION		24	-0.727628	-2.02871	0	0.00387524	0.349	1804	tags=54%, list=10%, signal=60%
GO_REGULATION_OF_CELL_MORPHOGENESIS	GO_REGULATION_OF_CELL_MORPHOGENESIS		484	-0.437532	-2.0272	0	0.00392755	0.355	3276	tags=33%, list=18%, signal=39%
GO_HEART_MORPHOGENESIS	GO_HEART_MORPHOGENESIS		246	-0.474506	-2.02685	0	0.00392278	0.355	2685	tags=31%, list=14%, signal=36%
GO_POSITIVE_REGULATION_OF_CALCIUM_ION_TRANSPORT	GO_POSITIVE_REGULATION_OF_CALCIUM_ION_TRANSPORT		119	-0.50476	-2.02637	0	0.00391996	0.356	2489	tags=30%, list=13%, signal=35%
GO_DETECTION_OF_STIMULUS_INVOLVED_IN_SENSORY_PERCEPTION_OF_PAIN	GO_DETECTION_OF_STIMULUS_INVOLVED_IN_SENSORY_PERCEPTION_OF_PAIN		24	-0.649409	-2.02627	0	0.00391235	0.356	2590	tags=46%, list=14%, signal=53%
GO_NEGATIVE_REGULATION_OF_CELL_SUBSTRATE_ADHESION	GO_NEGATIVE_REGULATION_OF_CELL_SUBSTRATE_ADHESION		61	-0.543278	-2.02528	0	0.00393371	0.359	2112	tags=34%, list=11%, signal=39%
GO_MULTICELLULAR_ORGANISMAL_SIGNALING	GO_MULTICELLULAR_ORGANISMAL_SIGNALING		197	-0.524744	-2.02519	0.00198413	0.00392218	0.359	2473	tags=31%, list=13%, signal=35%
GO_NEGATIVE_REGULATION_OF_BLOOD_VESSEL_DIAMETER	GO_NEGATIVE_REGULATION_OF_BLOOD_VESSEL_DIAMETER		81	-0.544749	-2.02478	0	0.00393546	0.359	3047	tags=37%, list=16%, signal=44%
GO_SMOOTH_MUSCLE_CELL_PROLIFERATION	GO_SMOOTH_MUSCLE_CELL_PROLIFERATION		133	-0.501338	-2.02456	0	0.00393024	0.359	2311	tags=31%, list=12%, signal=35%
GO_OXIDOREDUCTASE_ACTIVITY_ACTING_ON_THE_CH_NH2_GROUP_OF_DONORS_OXYGEN_AS_ACCEPTOR	GO_OXIDOREDUCTASE_ACTIVITY_ACTING_ON_THE_CH_NH2_GROUP_OF_DONORS_OXYGEN_AS_ACCEPTOR		16	-0.723463	-2.02455	0.00200401	0.00391882	0.359	3020	tags=56%, list=16%, signal=67%
GO_REGULATION_OF_SYSTEMIC_ARTERIAL_BLOOD_PRESSURE_BY_HORMONE	GO_REGULATION_OF_SYSTEMIC_ARTERIAL_BLOOD_PRESSURE_BY_HORMONE		39	-0.607202	-2.02453	0	0.00390746	0.359	3475	tags=44%, list=19%, signal=53%
GO_NEGATIVE_REGULATION_OF_CELLULAR_RESPONSE_TO_TRANSFORMING_GROWTH_FACTOR_BETA_STIMULUS	GO_NEGATIVE_REGULATION_OF_CELLULAR_RESPONSE_TO_TRANSFORMING_GROWTH_FACTOR_BETA_STIMULUS		73	-0.532737	-2.02448	0	0.00390315	0.359	2791	tags=37%, list=15%, signal=43%
GO_LYMPHANGIOGENESIS	GO_LYMPHANGIOGENESIS		16	-0.762189	-2.02423	0	0.00390135	0.359	2173	tags=63%, list=12%, signal=71%
GO_REGULATION_OF_TRANS_SYNAPTIC_SIGNALING	GO_REGULATION_OF_TRANS_SYNAPTIC_SIGNALING		430	-0.473693	-2.02397	0	0.00389625	0.36	3316	tags=36%, list=18%, signal=43%
GO_OUTFLOW_TRACT_SEPTUM_MORPHOGENESIS	GO_OUTFLOW_TRACT_SEPTUM_MORPHOGENESIS		27	-0.689057	-2.02329	0	0.00391158	0.361	1804	tags=52%, list=10%, signal=57%
GO_HEART_GROWTH	GO_HEART_GROWTH		85	-0.525279	-2.02299	0	0.00391706	0.363	2538	tags=41%, list=14%, signal=47%
GO_BLOOD_VESSEL_REMODELING	GO_BLOOD_VESSEL_REMODELING		39	-0.592519	-2.02232	0	0.00394163	0.365	3082	tags=41%, list=16%, signal=49%
GO_GASTRULATION	GO_GASTRULATION		175	-0.473393	-2.02224	0	0.003937	0.365	2407	tags=30%, list=13%, signal=34%
GO_FOREBRAIN_CELL_MIGRATION	GO_FOREBRAIN_CELL_MIGRATION		59	-0.56581	-2.02198	0	0.00394315	0.366	2855	tags=37%, list=15%, signal=44%
GO_PEPTIDE_HORMONE_BINDING	GO_PEPTIDE_HORMONE_BINDING		51	-0.622027	-2.02156	0	0.00396259	0.368	3194	tags=47%, list=17%, signal=57%
GO_DEVELOPMENTAL_CELL_GROWTH	GO_DEVELOPMENTAL_CELL_GROWTH		220	-0.473586	-2.02109	0	0.00398746	0.372	2697	tags=31%, list=14%, signal=36%
GO_POSITIVE_REGULATION_OF_PHOSPHOLIPASE_ACTIVITY	GO_POSITIVE_REGULATION_OF_PHOSPHOLIPASE_ACTIVITY		58	-0.59439	-2.02075	0	0.00400347	0.375	3367	tags=47%, list=18%, signal=57%
GO_NEGATIVE_REGULATION_OF_OSTEOCLAST_DIFFERENTIATION	GO_NEGATIVE_REGULATION_OF_OSTEOCLAST_DIFFERENTIATION		27	-0.650873	-2.01978	0	0.0040546	0.379	3023	tags=44%, list=16%, signal=53%
GO_PLASMA_MEMBRANE_ORGANIZATION	GO_PLASMA_MEMBRANE_ORGANIZATION		99	-0.492435	-2.0196	0	0.00405574	0.379	2592	tags=32%, list=14%, signal=37%
GO_BONE_CELL_DEVELOPMENT	GO_BONE_CELL_DEVELOPMENT		36	-0.602553	-2.01953	0	0.00404444	0.379	3324	tags=47%, list=18%, signal=57%
GO_REGULATION_OF_VASCULAR_ENDOTHELIAL_GROWTH_FACTOR_RECEPTOR_SIGNALING_PATHWAY	GO_REGULATION_OF_VASCULAR_ENDOTHELIAL_GROWTH_FACTOR_RECEPTOR_SIGNALING_PATHWAY		31	-0.651295	-2.0185	0.00207469	0.00408325	0.38	2824	tags=52%, list=15%, signal=61%
GO_BONE_MATURATION	GO_BONE_MATURATION		22	-0.664049	-2.01821	0	0.004079	0.38	1626	tags=36%, list=9%, signal=40%
GO_POSITIVE_REGULATION_OF_CELL_MIGRATION_INVOLVED_IN_SPROUTING_ANGIOGENESIS	GO_POSITIVE_REGULATION_OF_CELL_MIGRATION_INVOLVED_IN_SPROUTING_ANGIOGENESIS		20	-0.741403	-2.01732	0	0.00409757	0.382	2628	tags=60%, list=14%, signal=70%
GO_ADENYLATE_CYCLASE_INHIBITING_G_PROTEIN_COUPLED_RECEPTOR_SIGNALING_PATHWAY	GO_ADENYLATE_CYCLASE_INHIBITING_G_PROTEIN_COUPLED_RECEPTOR_SIGNALING_PATHWAY		82	-0.571117	-2.0162	0	0.0041444	0.387	3037	tags=40%, list=16%, signal=48%
GO_MUSCLE_ALPHA_ACTININ_BINDING	GO_MUSCLE_ALPHA_ACTININ_BINDING		18	-0.775181	-2.01604	0.00204918	0.00413694	0.387	1595	tags=50%, list=9%, signal=55%
GO_REGULATION_OF_METALLOPEPTIDASE_ACTIVITY	GO_REGULATION_OF_METALLOPEPTIDASE_ACTIVITY		15	-0.77192	-2.01574	0	0.00413067	0.387	878	tags=40%, list=5%, signal=42%
GO_REGULATION_OF_TUBE_SIZE	GO_REGULATION_OF_TUBE_SIZE		135	-0.500131	-2.01527	0	0.00413517	0.388	2865	tags=32%, list=15%, signal=37%
GO_CENTRAL_NERVOUS_SYSTEM_NEURON_AXONOGENESIS	GO_CENTRAL_NERVOUS_SYSTEM_NEURON_AXONOGENESIS		34	-0.604055	-2.01488	0.0021097	0.00415591	0.389	1923	tags=35%, list=10%, signal=39%
GO_NEGATIVE_REGULATION_OF_CELL_DEVELOPMENT	GO_NEGATIVE_REGULATION_OF_CELL_DEVELOPMENT		316	-0.447356	-2.01463	0	0.00416104	0.389	2951	tags=29%, list=16%, signal=34%
GO_CELL_LEADING_EDGE	GO_CELL_LEADING_EDGE		400	-0.435439	-2.01451	0	0.00415615	0.389	3604	tags=36%, list=19%, signal=44%
GO_ACTIN_CYTOSKELETON	GO_ACTIN_CYTOSKELETON		492	-0.430431	-2.01404	0	0.00418535	0.391	2224	tags=26%, list=12%, signal=29%
GO_VASCULAR_ENDOTHELIAL_GROWTH_FACTOR_PRODUCTION	GO_VASCULAR_ENDOTHELIAL_GROWTH_FACTOR_PRODUCTION		33	-0.629599	-2.01287	0	0.00422613	0.396	2772	tags=52%, list=15%, signal=60%
GO_LEARNING	GO_LEARNING		143	-0.498596	-2.01256	0	0.00422841	0.396	3040	tags=37%, list=16%, signal=44%
GO_POSITIVE_REGULATION_OF_PHOSPHOLIPID_METABOLIC_PROCESS	GO_POSITIVE_REGULATION_OF_PHOSPHOLIPID_METABOLIC_PROCESS		49	-0.561514	-2.01164	0	0.0042757	0.4	3127	tags=45%, list=17%, signal=54%
GO_PLATELET_DERIVED_GROWTH_FACTOR_RECEPTOR_SIGNALING_PATHWAY	GO_PLATELET_DERIVED_GROWTH_FACTOR_RECEPTOR_SIGNALING_PATHWAY		55	-0.574337	-2.01101	0	0.00429787	0.404	2446	tags=38%, list=13%, signal=44%
GO_PROSTATE_GLAND_MORPHOGENESIS	GO_PROSTATE_GLAND_MORPHOGENESIS		28	-0.651936	-2.01044	0	0.00433165	0.408	2278	tags=43%, list=12%, signal=49%
GO_LEADING_EDGE_MEMBRANE	GO_LEADING_EDGE_MEMBRANE		169	-0.459047	-2.00911	0	0.00440594	0.414	3604	tags=36%, list=19%, signal=44%
GO_TRANSFORMING_GROWTH_FACTOR_BETA_PRODUCTION	GO_TRANSFORMING_GROWTH_FACTOR_BETA_PRODUCTION		37	-0.579031	-2.00897	0	0.00440095	0.414	2723	tags=38%, list=15%, signal=44%
GO_GROWTH_PLATE_CARTILAGE_CHONDROCYTE_DIFFERENTIATION	GO_GROWTH_PLATE_CARTILAGE_CHONDROCYTE_DIFFERENTIATION		23	-0.689476	-2.00743	0	0.00448407	0.416	2052	tags=52%, list=11%, signal=59%
GO_NEPHRON_MORPHOGENESIS	GO_NEPHRON_MORPHOGENESIS		78	-0.528202	-2.00656	0	0.00451689	0.418	2318	tags=29%, list=12%, signal=34%
GO_NEURON_SPINE	GO_NEURON_SPINE		169	-0.45799	-2.00617	0	0.00452	0.418	3231	tags=31%, list=17%, signal=38%
GO_POSITIVE_REGULATION_OF_STRIATED_MUSCLE_CELL_DIFFERENTIATION	GO_POSITIVE_REGULATION_OF_STRIATED_MUSCLE_CELL_DIFFERENTIATION		55	-0.539256	-2.00547	0	0.00455367	0.42	3780	tags=44%, list=20%, signal=55%
GO_REGULATION_OF_CALCIUM_ION_TRANSPORT	GO_REGULATION_OF_CALCIUM_ION_TRANSPORT		244	-0.466931	-2.00533	0	0.00455203	0.422	3052	tags=34%, list=16%, signal=40%
GO_REGULATION_OF_CARDIOCYTE_DIFFERENTIATION	GO_REGULATION_OF_CARDIOCYTE_DIFFERENTIATION		49	-0.531764	-2.00521	0	0.0045505	0.422	2538	tags=37%, list=14%, signal=42%
GO_PROTEIN_TYROSINE_KINASE_BINDING	GO_PROTEIN_TYROSINE_KINASE_BINDING		91	-0.476957	-2.00404	0	0.00462192	0.428	3189	tags=40%, list=17%, signal=47%
GO_REGULATION_OF_COLLAGEN_METABOLIC_PROCESS	GO_REGULATION_OF_COLLAGEN_METABOLIC_PROCESS		39	-0.590569	-2.00401	0	0.00461597	0.428	857	tags=28%, list=5%, signal=29%
GO_BODY_MORPHOGENESIS	GO_BODY_MORPHOGENESIS		49	-0.602342	-2.00312	0	0.00465732	0.43	2446	tags=37%, list=13%, signal=42%
GO_CARDIAC_MUSCLE_CELL_DIFFERENTIATION	GO_CARDIAC_MUSCLE_CELL_DIFFERENTIATION		109	-0.468088	-2.00184	0	0.00471612	0.433	2538	tags=33%, list=14%, signal=38%
GO_REGULATION_OF_MUSCLE_ADAPTATION	GO_REGULATION_OF_MUSCLE_ADAPTATION		83	-0.494631	-2.00111	0	0.00475197	0.433	2538	tags=34%, list=14%, signal=39%
GO_ACTIVATION_OF_PHOSPHOLIPASE_C_ACTIVITY	GO_ACTIVATION_OF_PHOSPHOLIPASE_C_ACTIVITY		31	-0.653778	-2.00049	0	0.00479623	0.435	4113	tags=61%, list=22%, signal=78%
GO_REGULATION_OF_OSTEOCLAST_DIFFERENTIATION	GO_REGULATION_OF_OSTEOCLAST_DIFFERENTIATION		63	-0.548381	-1.99996	0.00409836	0.00482007	0.439	3023	tags=38%, list=16%, signal=45%
GO_POSITIVE_REGULATION_OF_LIPASE_ACTIVITY	GO_POSITIVE_REGULATION_OF_LIPASE_ACTIVITY		71	-0.566517	-1.99942	0	0.00483621	0.441	3400	tags=42%, list=18%, signal=51%
GO_REGULATION_OF_CATION_CHANNEL_ACTIVITY	GO_REGULATION_OF_CATION_CHANNEL_ACTIVITY		170	-0.512223	-1.99912	0	0.00484126	0.442	3750	tags=44%, list=20%, signal=54%
GO_INSULIN_LIKE_GROWTH_FACTOR_RECEPTOR_SIGNALING_PATHWAY	GO_INSULIN_LIKE_GROWTH_FACTOR_RECEPTOR_SIGNALING_PATHWAY		34	-0.593067	-1.99814	0	0.00487925	0.443	2082	tags=32%, list=11%, signal=36%
GO_NEGATIVE_REGULATION_OF_CHEMOTAXIS	GO_NEGATIVE_REGULATION_OF_CHEMOTAXIS		56	-0.546482	-1.99747	0	0.00492395	0.449	2860	tags=39%, list=15%, signal=46%
GO_HETEROPHILIC_CELL_CELL_ADHESION_VIA_PLASMA_MEMBRANE_CELL_ADHESION_MOLECULES	GO_HETEROPHILIC_CELL_CELL_ADHESION_VIA_PLASMA_MEMBRANE_CELL_ADHESION_MOLECULES		46	-0.57039	-1.99722	0	0.00492099	0.449	3224	tags=39%, list=17%, signal=47%
GO_VENTRICULAR_SEPTUM_DEVELOPMENT	GO_VENTRICULAR_SEPTUM_DEVELOPMENT		70	-0.534623	-1.99705	0	0.0049162	0.449	2846	tags=37%, list=15%, signal=44%
GO_REGULATION_OF_MEMBRANE_PROTEIN_ECTODOMAIN_PROTEOLYSIS	GO_REGULATION_OF_MEMBRANE_PROTEIN_ECTODOMAIN_PROTEOLYSIS		23	-0.639907	-1.99688	0	0.00491334	0.449	2629	tags=35%, list=14%, signal=40%
GO_REGULATION_OF_RHO_PROTEIN_SIGNAL_TRANSDUCTION	GO_REGULATION_OF_RHO_PROTEIN_SIGNAL_TRANSDUCTION		140	-0.504189	-1.99665	0.00417537	0.004901	0.449	2060	tags=30%, list=11%, signal=33%
GO_MUSCLE_ORGAN_MORPHOGENESIS	GO_MUSCLE_ORGAN_MORPHOGENESIS		80	-0.513058	-1.99554	0	0.00494968	0.454	3082	tags=38%, list=16%, signal=45%
GO_T_TUBULE	GO_T_TUBULE		52	-0.602531	-1.99372	0.0020284	0.00507716	0.467	3191	tags=52%, list=17%, signal=62%
GO_SMAD_BINDING	GO_SMAD_BINDING		75	-0.50457	-1.9936	0	0.00507505	0.467	1804	tags=27%, list=10%, signal=29%
GO_RESPONSE_TO_AMYLOID_BETA	GO_RESPONSE_TO_AMYLOID_BETA		47	-0.587144	-1.99304	0	0.00511059	0.469	4060	tags=60%, list=22%, signal=76%
GO_POSITIVE_REGULATION_OF_CALCIUM_ION_TRANSPORT_INTO_CYTOSOL	GO_POSITIVE_REGULATION_OF_CALCIUM_ION_TRANSPORT_INTO_CYTOSOL		53	-0.58557	-1.99212	0	0.00515266	0.47	2489	tags=32%, list=13%, signal=37%
GO_FRIZZLED_BINDING	GO_FRIZZLED_BINDING		36	-0.59955	-1.99203	0	0.00513991	0.47	2159	tags=36%, list=12%, signal=41%
GO_METANEPHROS_DEVELOPMENT	GO_METANEPHROS_DEVELOPMENT		92	-0.52433	-1.99067	0	0.00524375	0.475	2419	tags=29%, list=13%, signal=34%
GO_CARDIAC_CELL_DEVELOPMENT	GO_CARDIAC_CELL_DEVELOPMENT		78	-0.500968	-1.9884	0	0.00541357	0.486	2874	tags=41%, list=15%, signal=48%
GO_NEGATIVE_REGULATION_OF_SYNAPSE_ORGANIZATION	GO_NEGATIVE_REGULATION_OF_SYNAPSE_ORGANIZATION		23	-0.652281	-1.98797	0	0.00540711	0.487	2922	tags=57%, list=16%, signal=67%
GO_NEUROTROPHIN_SIGNALING_PATHWAY	GO_NEUROTROPHIN_SIGNALING_PATHWAY		38	-0.572787	-1.98729	0	0.00545846	0.489	3367	tags=39%, list=18%, signal=48%
GO_NEURON_PROJECTION_EXTENSION	GO_NEURON_PROJECTION_EXTENSION		167	-0.478313	-1.98673	0	0.00549078	0.491	2697	tags=31%, list=14%, signal=35%
GO_MESENCHYMAL_CELL_PROLIFERATION	GO_MESENCHYMAL_CELL_PROLIFERATION		44	-0.600748	-1.9866	0	0.00548867	0.492	2318	tags=39%, list=12%, signal=44%
GO_CARDIAC_VENTRICLE_MORPHOGENESIS	GO_CARDIAC_VENTRICLE_MORPHOGENESIS		71	-0.528089	-1.98649	0	0.0054846	0.492	3052	tags=38%, list=16%, signal=45%
GO_MIDBRAIN_DOPAMINERGIC_NEURON_DIFFERENTIATION	GO_MIDBRAIN_DOPAMINERGIC_NEURON_DIFFERENTIATION		17	-0.688353	-1.98641	0.00200803	0.00547368	0.492	1788	tags=35%, list=10%, signal=39%
GO_MESONEPHRIC_TUBULE_MORPHOGENESIS	GO_MESONEPHRIC_TUBULE_MORPHOGENESIS		66	-0.53555	-1.98597	0	0.00550662	0.493	2318	tags=30%, list=12%, signal=34%
GO_ANGIOGENESIS_INVOLVED_IN_WOUND_HEALING	GO_ANGIOGENESIS_INVOLVED_IN_WOUND_HEALING		20	-0.718835	-1.98571	0.00206186	0.00551374	0.493	2407	tags=60%, list=13%, signal=69%
GO_NEGATIVE_REGULATION_OF_EMBRYONIC_DEVELOPMENT	GO_NEGATIVE_REGULATION_OF_EMBRYONIC_DEVELOPMENT		25	-0.655615	-1.98536	0	0.00552377	0.493	2535	tags=44%, list=14%, signal=51%
GO_MUSCLE_ADAPTATION	GO_MUSCLE_ADAPTATION		106	-0.476504	-1.98513	0	0.0055212	0.493	2829	tags=35%, list=15%, signal=41%
GO_POSITIVE_REGULATION_OF_CHONDROCYTE_DIFFERENTIATION	GO_POSITIVE_REGULATION_OF_CHONDROCYTE_DIFFERENTIATION		21	-0.635	-1.98487	0.00402414	0.00552332	0.493	3317	tags=52%, list=18%, signal=64%
GO_COMPLEX_OF_COLLAGEN_TRIMERS	GO_COMPLEX_OF_COLLAGEN_TRIMERS		21	-0.804689	-1.9839	0.00196464	0.00558446	0.494	2509	tags=76%, list=13%, signal=88%
GO_REGULATION_OF_ENDOCYTOSIS	GO_REGULATION_OF_ENDOCYTOSIS		200	-0.440757	-1.98281	0	0.00564713	0.497	3043	tags=28%, list=16%, signal=33%
GO_GLOMERULAR_EPITHELIUM_DEVELOPMENT	GO_GLOMERULAR_EPITHELIUM_DEVELOPMENT		22	-0.645989	-1.98166	0	0.00572526	0.502	3619	tags=55%, list=19%, signal=68%
GO_RESPONSE_TO_FLUID_SHEAR_STRESS	GO_RESPONSE_TO_FLUID_SHEAR_STRESS		33	-0.611165	-1.98101	0	0.00575596	0.503	2645	tags=45%, list=14%, signal=53%
GO_NEGATIVE_REGULATION_OF_ION_TRANSMEMBRANE_TRANSPORT	GO_NEGATIVE_REGULATION_OF_ION_TRANSMEMBRANE_TRANSPORT		92	-0.465699	-1.98089	0	0.00574232	0.503	2916	tags=34%, list=16%, signal=40%
GO_DEVELOPMENTAL_GROWTH_INVOLVED_IN_MORPHOGENESIS	GO_DEVELOPMENTAL_GROWTH_INVOLVED_IN_MORPHOGENESIS		230	-0.473713	-1.98044	0.00204499	0.00577504	0.504	3259	tags=33%, list=17%, signal=40%
GO_BASAL_PART_OF_CELL	GO_BASAL_PART_OF_CELL		54	-0.532541	-1.98025	0	0.00577041	0.504	2326	tags=30%, list=12%, signal=34%
GO_CHONDROCYTE_DEVELOPMENT_INVOLVED_IN_ENDOCHONDRAL_BONE_MORPHOGENESIS	GO_CHONDROCYTE_DEVELOPMENT_INVOLVED_IN_ENDOCHONDRAL_BONE_MORPHOGENESIS		23	-0.666595	-1.98022	0	0.00575683	0.504	2052	tags=52%, list=11%, signal=59%
GO_ANIMAL_ORGAN_MATURATION	GO_ANIMAL_ORGAN_MATURATION		26	-0.624125	-1.97805	0	0.00589031	0.512	1626	tags=31%, list=9%, signal=34%
GO_RESPIRATORY_SYSTEM_PROCESS	GO_RESPIRATORY_SYSTEM_PROCESS		31	-0.639237	-1.97692	0	0.00598447	0.519	3473	tags=55%, list=19%, signal=67%
GO_REGULATION_OF_CELL_SHAPE	GO_REGULATION_OF_CELL_SHAPE		152	-0.473844	-1.97566	0	0.0060891	0.522	3064	tags=34%, list=16%, signal=41%
GO_EPITHELIAL_TUBE_MORPHOGENESIS	GO_EPITHELIAL_TUBE_MORPHOGENESIS		323	-0.430971	-1.97447	0	0.00615931	0.524	2535	tags=28%, list=14%, signal=32%
GO_NEURAL_CREST_CELL_DIFFERENTIATION	GO_NEURAL_CREST_CELL_DIFFERENTIATION		85	-0.510055	-1.97436	0	0.0061507	0.524	2685	tags=34%, list=14%, signal=40%
GO_OSTEOCLAST_DIFFERENTIATION	GO_OSTEOCLAST_DIFFERENTIATION		95	-0.50694	-1.97426	0.00404858	0.0061464	0.524	3069	tags=38%, list=16%, signal=45%
GO_SIALYLATION	GO_SIALYLATION		20	-0.681491	-1.97242	0	0.0062692	0.526	2949	tags=55%, list=16%, signal=65%
GO_SIALYLTRANSFERASE_ACTIVITY	GO_SIALYLTRANSFERASE_ACTIVITY		20	-0.681491	-1.97242	0	0.00625472	0.526	2949	tags=55%, list=16%, signal=65%
GO_NEGATIVE_REGULATION_OF_ANIMAL_ORGAN_MORPHOGENESIS	GO_NEGATIVE_REGULATION_OF_ANIMAL_ORGAN_MORPHOGENESIS		34	-0.584438	-1.97222	0	0.00624857	0.527	2403	tags=32%, list=13%, signal=37%
GO_REGULATION_OF_VASOCONSTRICTION	GO_REGULATION_OF_VASOCONSTRICTION		58	-0.565937	-1.9721	0	0.00623955	0.528	2745	tags=34%, list=15%, signal=40%
GO_COAGULATION	GO_COAGULATION		310	-0.433251	-1.97171	0	0.00624615	0.529	3126	tags=30%, list=17%, signal=35%
GO_POSITIVE_REGULATION_OF_SMOOTHENED_SIGNALING_PATHWAY	GO_POSITIVE_REGULATION_OF_SMOOTHENED_SIGNALING_PATHWAY		35	-0.626556	-1.9704	0	0.00632571	0.532	2203	tags=43%, list=12%, signal=48%
GO_FACE_DEVELOPMENT	GO_FACE_DEVELOPMENT		49	-0.54609	-1.97021	0	0.00632502	0.533	2446	tags=33%, list=13%, signal=37%
GO_MYOBLAST_DIFFERENTIATION	GO_MYOBLAST_DIFFERENTIATION		84	-0.51314	-1.97017	0	0.00631347	0.533	2695	tags=31%, list=14%, signal=36%
GO_MACROPHAGE_ACTIVATION	GO_MACROPHAGE_ACTIVATION		89	-0.575712	-1.97009	0	0.00630441	0.533	3595	tags=48%, list=19%, signal=60%
GO_CELLULAR_RESPONSE_TO_ACID_CHEMICAL	GO_CELLULAR_RESPONSE_TO_ACID_CHEMICAL		203	-0.429749	-1.96891	0	0.00635552	0.536	2970	tags=31%, list=16%, signal=36%
GO_NEUROMUSCULAR_JUNCTION	GO_NEUROMUSCULAR_JUNCTION		76	-0.554095	-1.96751	0	0.00649064	0.54	3266	tags=42%, list=17%, signal=51%
GO_REGULATION_OF_MACROPHAGE_ACTIVATION	GO_REGULATION_OF_MACROPHAGE_ACTIVATION		51	-0.584116	-1.96674	0.0019802	0.00654887	0.542	3595	tags=47%, list=19%, signal=58%
GO_MORPHOGENESIS_OF_AN_EPITHELIAL_FOLD	GO_MORPHOGENESIS_OF_AN_EPITHELIAL_FOLD		25	-0.614476	-1.9656	0.00386847	0.00662621	0.547	1938	tags=36%, list=10%, signal=40%
GO_REGULATION_OF_MUSCLE_CELL_DIFFERENTIATION	GO_REGULATION_OF_MUSCLE_CELL_DIFFERENTIATION		145	-0.469478	-1.96534	0	0.00664523	0.549	3506	tags=38%, list=19%, signal=46%
GO_NEGATIVE_REGULATION_OF_CELL_MORPHOGENESIS_INVOLVED_IN_DIFFERENTIATION	GO_NEGATIVE_REGULATION_OF_CELL_MORPHOGENESIS_INVOLVED_IN_DIFFERENTIATION		95	-0.474341	-1.96462	0.00188324	0.00671874	0.553	3184	tags=35%, list=17%, signal=42%
GO_REGULATION_OF_ACTIN_FILAMENT_BASED_PROCESS	GO_REGULATION_OF_ACTIN_FILAMENT_BASED_PROCESS		364	-0.423425	-1.96456	0	0.00671039	0.554	3130	tags=31%, list=17%, signal=37%
GO_POSITIVE_REGULATION_OF_SYNAPTIC_TRANSMISSION_GLUTAMATERGIC	GO_POSITIVE_REGULATION_OF_SYNAPTIC_TRANSMISSION_GLUTAMATERGIC		25	-0.692149	-1.96422	0	0.00671746	0.554	3949	tags=68%, list=21%, signal=86%
GO_REGULATION_OF_HEART_GROWTH	GO_REGULATION_OF_HEART_GROWTH		63	-0.516079	-1.96405	0	0.00671164	0.554	2538	tags=41%, list=14%, signal=48%
GO_FILOPODIUM_MEMBRANE	GO_FILOPODIUM_MEMBRANE		18	-0.672905	-1.96373	0	0.00671662	0.554	1830	tags=44%, list=10%, signal=49%
GO_REGULATION_OF_MYOBLAST_DIFFERENTIATION	GO_REGULATION_OF_MYOBLAST_DIFFERENTIATION		53	-0.57185	-1.96298	0.00208333	0.00675677	0.556	3780	tags=43%, list=20%, signal=54%
GO_REGULATION_OF_MUSCLE_CONTRACTION	GO_REGULATION_OF_MUSCLE_CONTRACTION		157	-0.486976	-1.96093	0	0.00687309	0.562	3052	tags=35%, list=16%, signal=42%
GO_HEAD_MORPHOGENESIS	GO_HEAD_MORPHOGENESIS		36	-0.580561	-1.96055	0.00203666	0.00689574	0.565	2446	tags=36%, list=13%, signal=41%
GO_DENDRITIC_SHAFT	GO_DENDRITIC_SHAFT		36	-0.612732	-1.9603	0.00204499	0.00689752	0.566	2778	tags=47%, list=15%, signal=55%
GO_RETINA_VASCULATURE_DEVELOPMENT_IN_CAMERA_TYPE_EYE	GO_RETINA_VASCULATURE_DEVELOPMENT_IN_CAMERA_TYPE_EYE		18	-0.784806	-1.96015	0.00198807	0.00690099	0.568	2159	tags=72%, list=12%, signal=82%
GO_PEPTIDE_RECEPTOR_ACTIVITY	GO_PEPTIDE_RECEPTOR_ACTIVITY		148	-0.532449	-1.95934	0	0.00698071	0.571	3357	tags=38%, list=18%, signal=46%
GO_CENTRAL_NERVOUS_SYSTEM_NEURON_DEVELOPMENT	GO_CENTRAL_NERVOUS_SYSTEM_NEURON_DEVELOPMENT		78	-0.50396	-1.95922	0	0.00698682	0.572	3202	tags=37%, list=17%, signal=45%
GO_REGULATION_OF_SMOOTHENED_SIGNALING_PATHWAY	GO_REGULATION_OF_SMOOTHENED_SIGNALING_PATHWAY		79	-0.560467	-1.95858	0.0040404	0.0070245	0.574	4244	tags=54%, list=23%, signal=70%
GO_REGULATION_OF_EXTENT_OF_CELL_GROWTH	GO_REGULATION_OF_EXTENT_OF_CELL_GROWTH		109	-0.49769	-1.95853	0.00201613	0.00701947	0.574	4144	tags=47%, list=22%, signal=60%
GO_DETECTION_OF_BIOTIC_STIMULUS	GO_DETECTION_OF_BIOTIC_STIMULUS		30	-0.651564	-1.95814	0.00396825	0.00702895	0.576	2687	tags=53%, list=14%, signal=62%
GO_POSITIVE_REGULATION_OF_AXON_EXTENSION	GO_POSITIVE_REGULATION_OF_AXON_EXTENSION		45	-0.56867	-1.95774	0	0.00703959	0.576	3806	tags=56%, list=20%, signal=70%
GO_CARDIAC_SEPTUM_MORPHOGENESIS	GO_CARDIAC_SEPTUM_MORPHOGENESIS		72	-0.542738	-1.95714	0	0.00708288	0.578	2645	tags=42%, list=14%, signal=48%
GO_CHONDROCYTE_DIFFERENTIATION_INVOLVED_IN_ENDOCHONDRAL_BONE_MORPHOGENESIS	GO_CHONDROCYTE_DIFFERENTIATION_INVOLVED_IN_ENDOCHONDRAL_BONE_MORPHOGENESIS		29	-0.605799	-1.95646	0.0019084	0.00712993	0.58	2052	tags=45%, list=11%, signal=50%
GO_SENSORY_SYSTEM_DEVELOPMENT	GO_SENSORY_SYSTEM_DEVELOPMENT		362	-0.430049	-1.9563	0	0.00711977	0.58	2957	tags=27%, list=16%, signal=32%
GO_POSITIVE_REGULATION_OF_VASCULAR_ENDOTHELIAL_GROWTH_FACTOR_PRODUCTION	GO_POSITIVE_REGULATION_OF_VASCULAR_ENDOTHELIAL_GROWTH_FACTOR_PRODUCTION		28	-0.642916	-1.95614	0	0.00711985	0.58	2772	tags=54%, list=15%, signal=63%
GO_MELANOCYTE_DIFFERENTIATION	GO_MELANOCYTE_DIFFERENTIATION		25	-0.61261	-1.95534	0	0.0071945	0.582	2138	tags=44%, list=11%, signal=50%
GO_ACTIN_FILAMENT	GO_ACTIN_FILAMENT		118	-0.490782	-1.95476	0.00416667	0.00723674	0.585	2224	tags=32%, list=12%, signal=36%
GO_RENAL_TUBULE_DEVELOPMENT	GO_RENAL_TUBULE_DEVELOPMENT		96	-0.504882	-1.95443	0	0.00724825	0.586	2318	tags=28%, list=12%, signal=32%
GO_NEGATIVE_REGULATION_OF_CALCIUM_ION_TRANSMEMBRANE_TRANSPORT	GO_NEGATIVE_REGULATION_OF_CALCIUM_ION_TRANSMEMBRANE_TRANSPORT		39	-0.550965	-1.95437	0	0.00723279	0.586	2880	tags=36%, list=15%, signal=42%
GO_POSITIVE_REGULATION_OF_VASCULAR_ASSOCIATED_SMOOTH_MUSCLE_CELL_MIGRATION	GO_POSITIVE_REGULATION_OF_VASCULAR_ASSOCIATED_SMOOTH_MUSCLE_CELL_MIGRATION		16	-0.721152	-1.9543	0	0.00722681	0.587	1980	tags=44%, list=11%, signal=49%
GO_EXTERNAL_SIDE_OF_PLASMA_MEMBRANE	GO_EXTERNAL_SIDE_OF_PLASMA_MEMBRANE		313	-0.509273	-1.95421	0	0.00721499	0.588	3356	tags=34%, list=18%, signal=40%
GO_NEURAL_CREST_CELL_MIGRATION	GO_NEURAL_CREST_CELL_MIGRATION		52	-0.568592	-1.95334	0	0.00728486	0.589	3109	tags=42%, list=17%, signal=51%
GO_NEGATIVE_REGULATION_OF_CELL_JUNCTION_ASSEMBLY	GO_NEGATIVE_REGULATION_OF_CELL_JUNCTION_ASSEMBLY		24	-0.651513	-1.95274	0	0.00732057	0.59	2005	tags=42%, list=11%, signal=47%
GO_CARDIAC_CONDUCTION	GO_CARDIAC_CONDUCTION		140	-0.519469	-1.9523	0.00402414	0.00734564	0.59	3201	tags=38%, list=17%, signal=45%
GO_LAMELLIPODIUM_MEMBRANE	GO_LAMELLIPODIUM_MEMBRANE		22	-0.668774	-1.95196	0	0.00736039	0.591	2247	tags=41%, list=12%, signal=46%
GO_REGULATION_OF_CALCIUM_ION_TRANSPORT_INTO_CYTOSOL	GO_REGULATION_OF_CALCIUM_ION_TRANSPORT_INTO_CYTOSOL		96	-0.525467	-1.95091	0	0.00745432	0.596	3052	tags=39%, list=16%, signal=46%
GO_POSITIVE_REGULATION_OF_TRANSMEMBRANE_TRANSPORT	GO_POSITIVE_REGULATION_OF_TRANSMEMBRANE_TRANSPORT		194	-0.450216	-1.95086	0	0.00744641	0.596	2865	tags=31%, list=15%, signal=36%
GO_POSTSYNAPSE_ASSEMBLY	GO_POSTSYNAPSE_ASSEMBLY		31	-0.668463	-1.94922	0	0.00760064	0.598	3445	tags=61%, list=18%, signal=75%
GO_REGULATION_OF_DEVELOPMENTAL_GROWTH	GO_REGULATION_OF_DEVELOPMENTAL_GROWTH		321	-0.432113	-1.94913	0	0.00760286	0.598	4205	tags=41%, list=22%, signal=52%
GO_SENSORY_PERCEPTION_OF_PAIN	GO_SENSORY_PERCEPTION_OF_PAIN		101	-0.506903	-1.94831	0	0.00767727	0.601	2628	tags=32%, list=14%, signal=37%
GO_LUNG_ALVEOLUS_DEVELOPMENT	GO_LUNG_ALVEOLUS_DEVELOPMENT		42	-0.553829	-1.94828	0	0.0076631	0.601	2174	tags=31%, list=12%, signal=35%
GO_CELL_RECOGNITION	GO_CELL_RECOGNITION		146	-0.466671	-1.94799	0	0.00768764	0.601	3589	tags=36%, list=19%, signal=45%
GO_CELLULAR_RESPONSE_TO_AMINO_ACID_STIMULUS	GO_CELLULAR_RESPONSE_TO_AMINO_ACID_STIMULUS		65	-0.499273	-1.94739	0	0.0077374	0.603	2936	tags=35%, list=16%, signal=42%
GO_INTERLEUKIN_8_SECRETION	GO_INTERLEUKIN_8_SECRETION		29	-0.652767	-1.94704	0.00196464	0.00775583	0.607	2690	tags=45%, list=14%, signal=52%
GO_REGULATION_OF_SYNAPTIC_TRANSMISSION_GLUTAMATERGIC	GO_REGULATION_OF_SYNAPTIC_TRANSMISSION_GLUTAMATERGIC		65	-0.567471	-1.94661	0.00198413	0.00776584	0.607	3289	tags=40%, list=18%, signal=48%
GO_ODONTOGENESIS	GO_ODONTOGENESIS		130	-0.464626	-1.94653	0.00195695	0.00775492	0.607	2488	tags=27%, list=13%, signal=31%
GO_POSITIVE_REGULATION_OF_MAP_KINASE_ACTIVITY	GO_POSITIVE_REGULATION_OF_MAP_KINASE_ACTIVITY		253	-0.42745	-1.94601	0	0.00781344	0.608	2806	tags=28%, list=15%, signal=32%
GO_FAT_CELL_DIFFERENTIATION	GO_FAT_CELL_DIFFERENTIATION		205	-0.435977	-1.94584	0.0020284	0.0078074	0.609	2919	tags=29%, list=16%, signal=34%
GO_NEGATIVE_REGULATION_OF_CELL_PROJECTION_ORGANIZATION	GO_NEGATIVE_REGULATION_OF_CELL_PROJECTION_ORGANIZATION		172	-0.442952	-1.94487	0	0.00789023	0.612	3253	tags=33%, list=17%, signal=39%
GO_CELL_ADHESION_MEDIATED_BY_INTEGRIN	GO_CELL_ADHESION_MEDIATED_BY_INTEGRIN		66	-0.557025	-1.94469	0	0.0078925	0.612	4006	tags=44%, list=21%, signal=56%
GO_ORGAN_INDUCTION	GO_ORGAN_INDUCTION		22	-0.645302	-1.94351	0	0.00799947	0.618	1643	tags=41%, list=9%, signal=45%
GO_REGULATION_OF_EXTRACELLULAR_MATRIX_DISASSEMBLY	GO_REGULATION_OF_EXTRACELLULAR_MATRIX_DISASSEMBLY		16	-0.713414	-1.94335	0.0020202	0.00799237	0.618	1465	tags=38%, list=8%, signal=41%
GO_POSITIVE_REGULATION_OF_NEURON_DIFFERENTIATION	GO_POSITIVE_REGULATION_OF_NEURON_DIFFERENTIATION		367	-0.444824	-1.94268	0	0.00803015	0.62	3241	tags=32%, list=17%, signal=38%
GO_DERMATAN_SULFATE_PROTEOGLYCAN_METABOLIC_PROCESS	GO_DERMATAN_SULFATE_PROTEOGLYCAN_METABOLIC_PROCESS		16	-0.761281	-1.9409	0	0.00819442	0.628	2992	tags=63%, list=16%, signal=74%
GO_POSITIVE_REGULATION_OF_FAT_CELL_DIFFERENTIATION	GO_POSITIVE_REGULATION_OF_FAT_CELL_DIFFERENTIATION		57	-0.515229	-1.94062	0	0.00819666	0.629	1530	tags=26%, list=8%, signal=29%
GO_POSITIVE_REGULATION_OF_AXONOGENESIS	GO_POSITIVE_REGULATION_OF_AXONOGENESIS		88	-0.519605	-1.94004	0	0.008241	0.63	2407	tags=34%, list=13%, signal=39%
GO_REGULATION_OF_STRIATED_MUSCLE_CELL_DIFFERENTIATION	GO_REGULATION_OF_STRIATED_MUSCLE_CELL_DIFFERENTIATION		95	-0.462823	-1.93996	0	0.00823107	0.63	3506	tags=37%, list=19%, signal=45%
GO_CARDIAC_ATRIUM_DEVELOPMENT	GO_CARDIAC_ATRIUM_DEVELOPMENT		33	-0.602097	-1.93948	0	0.00828335	0.635	2485	tags=45%, list=13%, signal=52%
GO_TRANSFORMING_GROWTH_FACTOR_BETA_RECEPTOR_BINDING	GO_TRANSFORMING_GROWTH_FACTOR_BETA_RECEPTOR_BINDING		45	-0.553871	-1.93932	0	0.0082798	0.635	3015	tags=38%, list=16%, signal=45%
GO_NEGATIVE_REGULATION_OF_TRANSPORT	GO_NEGATIVE_REGULATION_OF_TRANSPORT		459	-0.397286	-1.9385	0	0.00834757	0.639	3047	tags=29%, list=16%, signal=34%
GO_RELAXATION_OF_MUSCLE	GO_RELAXATION_OF_MUSCLE		26	-0.60857	-1.93727	0	0.00847534	0.643	2880	tags=46%, list=15%, signal=54%
GO_REGULATION_OF_NEURON_PROJECTION_DEVELOPMENT	GO_REGULATION_OF_NEURON_PROJECTION_DEVELOPMENT		489	-0.429624	-1.93712	0	0.00847346	0.644	3253	tags=32%, list=17%, signal=38%
GO_POSITIVE_REGULATION_OF_MYOBLAST_DIFFERENTIATION	GO_POSITIVE_REGULATION_OF_MYOBLAST_DIFFERENTIATION		22	-0.69706	-1.93665	0	0.00848768	0.645	3780	tags=59%, list=20%, signal=74%
GO_PROSTATE_GLAND_DEVELOPMENT	GO_PROSTATE_GLAND_DEVELOPMENT		48	-0.551902	-1.93648	0.00199203	0.00848528	0.645	1788	tags=29%, list=10%, signal=32%
GO_NEGATIVE_REGULATION_OF_TRANSMEMBRANE_TRANSPORT	GO_NEGATIVE_REGULATION_OF_TRANSMEMBRANE_TRANSPORT		112	-0.44169	-1.93638	0	0.00848117	0.645	2916	tags=33%, list=16%, signal=39%
GO_INTRINSIC_COMPONENT_OF_EXTERNAL_SIDE_OF_PLASMA_MEMBRANE	GO_INTRINSIC_COMPONENT_OF_EXTERNAL_SIDE_OF_PLASMA_MEMBRANE		24	-0.63794	-1.93624	0.0019685	0.00849634	0.646	2945	tags=46%, list=16%, signal=54%
GO_REGULATION_OF_CATION_TRANSMEMBRANE_TRANSPORT	GO_REGULATION_OF_CATION_TRANSMEMBRANE_TRANSPORT		323	-0.443828	-1.93611	0	0.00848617	0.646	3396	tags=36%, list=18%, signal=43%
GO_NEUROMUSCULAR_PROCESS_CONTROLLING_BALANCE	GO_NEUROMUSCULAR_PROCESS_CONTROLLING_BALANCE		49	-0.562654	-1.93596	0	0.00848828	0.646	3990	tags=53%, list=21%, signal=67%
GO_REGULATION_OF_SYNCYTIUM_FORMATION_BY_PLASMA_MEMBRANE_FUSION	GO_REGULATION_OF_SYNCYTIUM_FORMATION_BY_PLASMA_MEMBRANE_FUSION		29	-0.644221	-1.93561	0	0.00848594	0.647	3780	tags=55%, list=20%, signal=69%
GO_CGMP_METABOLIC_PROCESS	GO_CGMP_METABOLIC_PROCESS		15	-0.788006	-1.93534	0	0.00851415	0.649	1534	tags=53%, list=8%, signal=58%
GO_NEGATIVE_REGULATION_OF_SYNAPTIC_TRANSMISSION	GO_NEGATIVE_REGULATION_OF_SYNAPTIC_TRANSMISSION		72	-0.517362	-1.93497	0	0.00853301	0.649	3218	tags=40%, list=17%, signal=48%
GO_CYCLIC_NUCLEOTIDE_PHOSPHODIESTERASE_ACTIVITY	GO_CYCLIC_NUCLEOTIDE_PHOSPHODIESTERASE_ACTIVITY		29	-0.623494	-1.93489	0	0.00852342	0.649	2722	tags=48%, list=15%, signal=56%
GO_POSITIVE_REGULATION_OF_ENDOCYTOSIS	GO_POSITIVE_REGULATION_OF_ENDOCYTOSIS		99	-0.467951	-1.9347	0	0.00853481	0.649	2854	tags=28%, list=15%, signal=33%
GO_POSITIVE_REGULATION_OF_BMP_SIGNALING_PATHWAY	GO_POSITIVE_REGULATION_OF_BMP_SIGNALING_PATHWAY		31	-0.595433	-1.93469	0.00204918	0.00852037	0.649	2061	tags=35%, list=11%, signal=40%
GO_OSTEOCLAST_DEVELOPMENT	GO_OSTEOCLAST_DEVELOPMENT		19	-0.657461	-1.93417	0	0.00853979	0.651	3321	tags=47%, list=18%, signal=58%
GO_POSITIVE_REGULATION_OF_TRANSMEMBRANE_RECEPTOR_PROTEIN_SERINE_THREONINE_KINASE_SIGNALING_PATHWAY	GO_POSITIVE_REGULATION_OF_TRANSMEMBRANE_RECEPTOR_PROTEIN_SERINE_THREONINE_KINASE_SIGNALING_PATHWAY		98	-0.472692	-1.93397	0	0.00853751	0.652	2061	tags=29%, list=11%, signal=32%
GO_SALIVARY_GLAND_DEVELOPMENT	GO_SALIVARY_GLAND_DEVELOPMENT		37	-0.568208	-1.93094	0	0.00881664	0.661	3177	tags=43%, list=17%, signal=52%
GO_NEGATIVE_REGULATION_OF_FAT_CELL_DIFFERENTIATION	GO_NEGATIVE_REGULATION_OF_FAT_CELL_DIFFERENTIATION		44	-0.531063	-1.93049	0	0.00885802	0.663	2584	tags=36%, list=14%, signal=42%
GO_LIPID_EXPORT_FROM_CELL	GO_LIPID_EXPORT_FROM_CELL		26	-0.629296	-1.93043	0.00392927	0.00884338	0.663	2300	tags=35%, list=12%, signal=39%
GO_POSITIVE_REGULATION_OF_SYNAPTIC_TRANSMISSION	GO_POSITIVE_REGULATION_OF_SYNAPTIC_TRANSMISSION		160	-0.493119	-1.92998	0	0.00888608	0.667	4125	tags=48%, list=22%, signal=60%
GO_PHAGOCYTOSIS_RECOGNITION	GO_PHAGOCYTOSIS_RECOGNITION		16	-0.711377	-1.92964	0.00404858	0.00889936	0.667	1725	tags=44%, list=9%, signal=48%
GO_METALLOENDOPEPTIDASE_ACTIVITY	GO_METALLOENDOPEPTIDASE_ACTIVITY		101	-0.483283	-1.92909	0	0.00894014	0.668	2812	tags=34%, list=15%, signal=39%
GO_CORTICOSTEROID_HORMONE_SECRETION	GO_CORTICOSTEROID_HORMONE_SECRETION		16	-0.71833	-1.929	0	0.00892993	0.668	1681	tags=38%, list=9%, signal=41%
GO_SMOOTHENED_SIGNALING_PATHWAY	GO_SMOOTHENED_SIGNALING_PATHWAY		134	-0.504427	-1.92882	0.00392927	0.00892774	0.669	2203	tags=29%, list=12%, signal=33%
GO_EXCITATORY_SYNAPSE	GO_EXCITATORY_SYNAPSE		51	-0.576156	-1.92875	0	0.00891074	0.669	3218	tags=39%, list=17%, signal=47%
GO_REGULATION_OF_AXONOGENESIS	GO_REGULATION_OF_AXONOGENESIS		183	-0.46894	-1.92826	0.00204918	0.00895079	0.67	4144	tags=43%, list=22%, signal=55%
GO_NEGATIVE_REGULATION_OF_NERVOUS_SYSTEM_DEVELOPMENT	GO_NEGATIVE_REGULATION_OF_NERVOUS_SYSTEM_DEVELOPMENT		294	-0.435504	-1.928	0	0.00895674	0.67	2951	tags=28%, list=16%, signal=33%
GO_GLOMERULAR_MESANGIUM_DEVELOPMENT	GO_GLOMERULAR_MESANGIUM_DEVELOPMENT		15	-0.743637	-1.92767	0.00209205	0.00899252	0.671	3449	tags=67%, list=18%, signal=82%
GO_ASTROCYTE_DEVELOPMENT	GO_ASTROCYTE_DEVELOPMENT		40	-0.545965	-1.92722	0.00377358	0.00903698	0.674	3881	tags=48%, list=21%, signal=60%
GO_MEMBRANE_DEPOLARIZATION_DURING_ACTION_POTENTIAL	GO_MEMBRANE_DEPOLARIZATION_DURING_ACTION_POTENTIAL		36	-0.653205	-1.92671	0.0041841	0.00907645	0.677	1589	tags=36%, list=8%, signal=39%
GO_REGULATION_OF_ADENYLATE_CYCLASE_ACTIVITY	GO_REGULATION_OF_ADENYLATE_CYCLASE_ACTIVITY		31	-0.588094	-1.92643	0	0.00909988	0.68	2293	tags=29%, list=12%, signal=33%
GO_REGULATION_OF_ANIMAL_ORGAN_FORMATION	GO_REGULATION_OF_ANIMAL_ORGAN_FORMATION		36	-0.581627	-1.92521	0	0.00919384	0.684	1788	tags=36%, list=10%, signal=40%
GO_REGULATION_OF_MACROPHAGE_MIGRATION	GO_REGULATION_OF_MACROPHAGE_MIGRATION		36	-0.599616	-1.92517	0.00200401	0.00918159	0.685	2860	tags=42%, list=15%, signal=49%
GO_POSITIVE_REGULATION_OF_ALCOHOL_BIOSYNTHETIC_PROCESS	GO_POSITIVE_REGULATION_OF_ALCOHOL_BIOSYNTHETIC_PROCESS		25	-0.610726	-1.92419	0	0.00926668	0.688	4606	tags=52%, list=25%, signal=69%
GO_REGULATION_OF_MAP_KINASE_ACTIVITY	GO_REGULATION_OF_MAP_KINASE_ACTIVITY		329	-0.405012	-1.92398	0	0.00927281	0.689	2806	tags=26%, list=15%, signal=31%
GO_COGNITION	GO_COGNITION		289	-0.440039	-1.92382	0	0.00926315	0.689	3218	tags=34%, list=17%, signal=40%
GO_MESODERMAL_CELL_DIFFERENTIATION	GO_MESODERMAL_CELL_DIFFERENTIATION		31	-0.56763	-1.92321	0	0.00931708	0.691	2115	tags=39%, list=11%, signal=44%
GO_HETEROTYPIC_CELL_CELL_ADHESION	GO_HETEROTYPIC_CELL_CELL_ADHESION		61	-0.532847	-1.92298	0	0.00932624	0.691	2585	tags=33%, list=14%, signal=38%
GO_OXIDOREDUCTASE_ACTIVITY_ACTING_ON_THE_CH_NH2_GROUP_OF_DONORS	GO_OXIDOREDUCTASE_ACTIVITY_ACTING_ON_THE_CH_NH2_GROUP_OF_DONORS		20	-0.642798	-1.92139	0.00776699	0.0095097	0.696	3020	tags=45%, list=16%, signal=54%
GO_MUSCLE_HYPERTROPHY	GO_MUSCLE_HYPERTROPHY		84	-0.479937	-1.92078	0	0.00953216	0.696	2690	tags=36%, list=14%, signal=42%
GO_REGULATION_OF_CARDIAC_CONDUCTION	GO_REGULATION_OF_CARDIAC_CONDUCTION		68	-0.56696	-1.92056	0.00408998	0.00952998	0.696	1345	tags=29%, list=7%, signal=32%
GO_PLATELET_DERIVED_GROWTH_FACTOR_RECEPTOR_BINDING	GO_PLATELET_DERIVED_GROWTH_FACTOR_RECEPTOR_BINDING		15	-0.745254	-1.92054	0.00206186	0.00951411	0.696	2090	tags=53%, list=11%, signal=60%
GO_REGULATION_OF_CALCIUM_ION_IMPORT	GO_REGULATION_OF_CALCIUM_ION_IMPORT		39	-0.544696	-1.91894	0	0.00969613	0.699	2271	tags=33%, list=12%, signal=38%
GO_NEGATIVE_REGULATION_OF_CELL_MATRIX_ADHESION	GO_NEGATIVE_REGULATION_OF_CELL_MATRIX_ADHESION		37	-0.574551	-1.9182	0	0.00976447	0.702	2082	tags=41%, list=11%, signal=46%
GO_CALCIUM_MEDIATED_SIGNALING	GO_CALCIUM_MEDIATED_SIGNALING		215	-0.461717	-1.91784	0	0.009784	0.702	3358	tags=36%, list=18%, signal=43%
GO_SULFUR_COMPOUND_CATABOLIC_PROCESS	GO_SULFUR_COMPOUND_CATABOLIC_PROCESS		53	-0.529356	-1.91782	0	0.00976784	0.702	1258	tags=23%, list=7%, signal=24%
GO_HEART_TRABECULA_MORPHOGENESIS	GO_HEART_TRABECULA_MORPHOGENESIS		32	-0.605867	-1.91746	0	0.00979798	0.703	2485	tags=44%, list=13%, signal=50%
GO_CELL_CELL_JUNCTION	GO_CELL_CELL_JUNCTION		479	-0.401175	-1.91731	0	0.00980014	0.704	3342	tags=30%, list=18%, signal=36%
GO_SARCOPLASM	GO_SARCOPLASM		79	-0.508092	-1.91722	0.00603622	0.00979397	0.704	3052	tags=42%, list=16%, signal=50%
GO_METANEPHRIC_NEPHRON_DEVELOPMENT	GO_METANEPHRIC_NEPHRON_DEVELOPMENT		41	-0.560349	-1.91679	0.00385356	0.00981851	0.705	3161	tags=41%, list=17%, signal=50%
GO_NEGATIVE_REGULATION_OF_MYELOID_LEUKOCYTE_DIFFERENTIATION	GO_NEGATIVE_REGULATION_OF_MYELOID_LEUKOCYTE_DIFFERENTIATION		47	-0.52088	-1.91668	0	0.00981558	0.705	3023	tags=38%, list=16%, signal=46%
GO_MORPHOGENESIS_OF_AN_ENDOTHELIUM	GO_MORPHOGENESIS_OF_AN_ENDOTHELIUM		18	-0.65513	-1.9164	0.0060241	0.00983411	0.705	2304	tags=44%, list=12%, signal=51%
GO_NEGATIVE_REGULATION_OF_RESPONSE_TO_WOUNDING	GO_NEGATIVE_REGULATION_OF_RESPONSE_TO_WOUNDING		86	-0.528847	-1.91597	0.00207469	0.00988015	0.708	3190	tags=38%, list=17%, signal=46%
GO_REGULATION_OF_SYNAPTIC_PLASTICITY	GO_REGULATION_OF_SYNAPTIC_PLASTICITY		183	-0.463909	-1.91561	0	0.00991412	0.709	3202	tags=38%, list=17%, signal=46%
GO_CARDIAC_MUSCLE_CELL_CONTRACTION	GO_CARDIAC_MUSCLE_CELL_CONTRACTION		69	-0.512522	-1.91537	0.0038835	0.00990654	0.709	2313	tags=36%, list=12%, signal=41%
GO_TRANSMISSION_OF_NERVE_IMPULSE	GO_TRANSMISSION_OF_NERVE_IMPULSE		68	-0.555426	-1.91487	0	0.00995016	0.71	2301	tags=28%, list=12%, signal=32%
GO_HORMONE_BINDING	GO_HORMONE_BINDING		104	-0.491281	-1.91471	0	0.00994608	0.711	3194	tags=34%, list=17%, signal=40%
GO_VENTRICULAR_SEPTUM_MORPHOGENESIS	GO_VENTRICULAR_SEPTUM_MORPHOGENESIS		41	-0.583639	-1.91365	0.00201207	0.0100306	0.716	2846	tags=51%, list=15%, signal=60%
GO_NEGATIVE_REGULATION_OF_CAMP_MEDIATED_SIGNALING	GO_NEGATIVE_REGULATION_OF_CAMP_MEDIATED_SIGNALING		23	-0.654398	-1.91233	0.00204918	0.0101821	0.723	2058	tags=43%, list=11%, signal=49%
GO_ANCHORED_COMPONENT_OF_EXTERNAL_SIDE_OF_PLASMA_MEMBRANE	GO_ANCHORED_COMPONENT_OF_EXTERNAL_SIDE_OF_PLASMA_MEMBRANE		19	-0.668411	-1.90962	0.00396825	0.0105133	0.735	2945	tags=53%, list=16%, signal=62%
GO_PULMONARY_VALVE_MORPHOGENESIS	GO_PULMONARY_VALVE_MORPHOGENESIS		17	-0.711051	-1.9089	0.00208333	0.0105649	0.737	2845	tags=59%, list=15%, signal=69%
GO_CARDIAC_MUSCLE_CONTRACTION	GO_CARDIAC_MUSCLE_CONTRACTION		133	-0.459765	-1.90877	0.00198807	0.0105563	0.737	3052	tags=35%, list=16%, signal=42%
GO_MYELOID_LEUKOCYTE_CYTOKINE_PRODUCTION	GO_MYELOID_LEUKOCYTE_CYTOKINE_PRODUCTION		30	-0.583406	-1.9082	0	0.0106058	0.738	3422	tags=50%, list=18%, signal=61%
GO_CALCIUM_ION_TRANSMEMBRANE_IMPORT_INTO_CYTOSOL	GO_CALCIUM_ION_TRANSMEMBRANE_IMPORT_INTO_CYTOSOL		142	-0.469229	-1.90799	0	0.0106164	0.738	4125	tags=42%, list=22%, signal=54%
GO_GROWTH_FACTOR_ACTIVITY	GO_GROWTH_FACTOR_ACTIVITY		150	-0.477223	-1.90798	0	0.0105976	0.738	3367	tags=33%, list=18%, signal=40%
GO_ENDOTHELIAL_CELL_CHEMOTAXIS	GO_ENDOTHELIAL_CELL_CHEMOTAXIS		27	-0.589011	-1.90749	0.00201207	0.010638	0.741	2270	tags=33%, list=12%, signal=38%
GO_REGULATION_OF_WOUND_HEALING	GO_REGULATION_OF_WOUND_HEALING		138	-0.476519	-1.9074	0	0.0106233	0.741	3190	tags=36%, list=17%, signal=43%
GO_NEGATIVE_REGULATION_OF_MYOTUBE_DIFFERENTIATION	GO_NEGATIVE_REGULATION_OF_MYOTUBE_DIFFERENTIATION		15	-0.681151	-1.90676	0.00213675	0.0106892	0.745	3036	tags=53%, list=16%, signal=64%
GO_REGULATION_OF_HEART_RATE	GO_REGULATION_OF_HEART_RATE		93	-0.511825	-1.90568	0	0.0108235	0.75	3052	tags=37%, list=16%, signal=43%
GO_REGULATION_OF_CALCIUM_MEDIATED_SIGNALING	GO_REGULATION_OF_CALCIUM_MEDIATED_SIGNALING		95	-0.487822	-1.90512	0	0.0108943	0.751	3358	tags=36%, list=18%, signal=43%
GO_REGULATION_OF_MONONUCLEAR_CELL_MIGRATION	GO_REGULATION_OF_MONONUCLEAR_CELL_MIGRATION		42	-0.591572	-1.9045	0.00198413	0.0109547	0.752	3172	tags=48%, list=17%, signal=57%
GO_NEGATIVE_REGULATION_OF_AXONOGENESIS	GO_NEGATIVE_REGULATION_OF_AXONOGENESIS		67	-0.50798	-1.90446	0	0.0109446	0.752	2581	tags=31%, list=14%, signal=36%
GO_POSITIVE_REGULATION_OF_NEURON_PROJECTION_DEVELOPMENT	GO_POSITIVE_REGULATION_OF_NEURON_PROJECTION_DEVELOPMENT		282	-0.43647	-1.90398	0	0.0109912	0.752	3375	tags=34%, list=18%, signal=41%
GO_RESPONSE_TO_MECHANICAL_STIMULUS	GO_RESPONSE_TO_MECHANICAL_STIMULUS		208	-0.409989	-1.90347	0	0.0110328	0.753	3892	tags=37%, list=21%, signal=46%
GO_CAMP_METABOLIC_PROCESS	GO_CAMP_METABOLIC_PROCESS		22	-0.637556	-1.90344	0.00603622	0.0110196	0.753	2796	tags=50%, list=15%, signal=59%
GO_SCHAFFER_COLLATERAL_CA1_SYNAPSE	GO_SCHAFFER_COLLATERAL_CA1_SYNAPSE		84	-0.502129	-1.90338	0	0.0110119	0.753	3053	tags=37%, list=16%, signal=44%
GO_REGULATION_OF_TRANSPORTER_ACTIVITY	GO_REGULATION_OF_TRANSPORTER_ACTIVITY		267	-0.434604	-1.90262	0	0.0111179	0.757	3768	tags=39%, list=20%, signal=48%
GO_REGULATION_OF_POSITIVE_CHEMOTAXIS	GO_REGULATION_OF_POSITIVE_CHEMOTAXIS		26	-0.627734	-1.90207	0.00198413	0.0111547	0.758	2724	tags=42%, list=15%, signal=49%
GO_MACROPHAGE_MIGRATION	GO_MACROPHAGE_MIGRATION		48	-0.566844	-1.90207	0.00199203	0.0111378	0.758	2860	tags=40%, list=15%, signal=47%
GO_PEPTIDYL_TYROSINE_MODIFICATION	GO_PEPTIDYL_TYROSINE_MODIFICATION		362	-0.412842	-1.90134	0	0.0111974	0.76	3203	tags=31%, list=17%, signal=37%
GO_POSITIVE_REGULATION_OF_VASOCONSTRICTION	GO_POSITIVE_REGULATION_OF_VASOCONSTRICTION		32	-0.593494	-1.90127	0.0019802	0.0111835	0.761	3047	tags=41%, list=16%, signal=48%
GO_REGULATION_OF_SYNAPSE_ASSEMBLY	GO_REGULATION_OF_SYNAPSE_ASSEMBLY		105	-0.516156	-1.90122	0	0.0111688	0.761	3234	tags=41%, list=17%, signal=49%
GO_NEGATIVE_REGULATION_OF_MUSCLE_CONTRACTION	GO_NEGATIVE_REGULATION_OF_MUSCLE_CONTRACTION		23	-0.601425	-1.90087	0	0.0111914	0.762	2865	tags=43%, list=15%, signal=51%
GO_REGULATION_OF_RESPONSE_TO_WOUNDING	GO_REGULATION_OF_RESPONSE_TO_WOUNDING		166	-0.463306	-1.90078	0	0.0111802	0.762	3190	tags=35%, list=17%, signal=42%
GO_BONE_REMODELING	GO_BONE_REMODELING		90	-0.460578	-1.90074	0	0.0111695	0.762	3138	tags=33%, list=17%, signal=40%
GO_NEUROTROPHIN_TRK_RECEPTOR_SIGNALING_PATHWAY	GO_NEUROTROPHIN_TRK_RECEPTOR_SIGNALING_PATHWAY		32	-0.546602	-1.90038	0	0.0111943	0.764	1655	tags=25%, list=9%, signal=27%
GO_RESPIRATORY_GASEOUS_EXCHANGE_BY_RESPIRATORY_SYSTEM	GO_RESPIRATORY_GASEOUS_EXCHANGE_BY_RESPIRATORY_SYSTEM		65	-0.484421	-1.90022	0	0.0111965	0.764	2689	tags=32%, list=14%, signal=38%
GO_SKELETAL_MUSCLE_ORGAN_DEVELOPMENT	GO_SKELETAL_MUSCLE_ORGAN_DEVELOPMENT		162	-0.457197	-1.9002	0.00212314	0.0111791	0.764	3506	tags=33%, list=19%, signal=41%
GO_POSITIVE_REGULATION_OF_EXTRACELLULAR_MATRIX_ORGANIZATION	GO_POSITIVE_REGULATION_OF_EXTRACELLULAR_MATRIX_ORGANIZATION		21	-0.655689	-1.9001	0	0.0111799	0.764	857	tags=29%, list=5%, signal=30%
GO_REGULATION_OF_PEPTIDYL_TYROSINE_PHOSPHORYLATION	GO_REGULATION_OF_PEPTIDYL_TYROSINE_PHOSPHORYLATION		249	-0.427619	-1.9001	0.00202429	0.0111625	0.764	3203	tags=32%, list=17%, signal=38%
GO_NEUROINFLAMMATORY_RESPONSE	GO_NEUROINFLAMMATORY_RESPONSE		65	-0.566641	-1.89933	0.00582524	0.0112203	0.764	4823	tags=58%, list=26%, signal=78%
GO_CELLULAR_RESPONSE_TO_AMYLOID_BETA	GO_CELLULAR_RESPONSE_TO_AMYLOID_BETA		37	-0.596705	-1.89881	0.00385356	0.0112599	0.765	3954	tags=65%, list=21%, signal=82%
GO_STRUCTURAL_CONSTITUENT_OF_MUSCLE	GO_STRUCTURAL_CONSTITUENT_OF_MUSCLE		43	-0.618187	-1.89865	0.00209644	0.0112608	0.767	2162	tags=37%, list=12%, signal=42%
GO_NEGATIVE_REGULATION_OF_CELL_ADHESION	GO_NEGATIVE_REGULATION_OF_CELL_ADHESION		267	-0.422372	-1.8985	0	0.0112625	0.767	2963	tags=29%, list=16%, signal=34%
GO_NERVE_DEVELOPMENT	GO_NERVE_DEVELOPMENT		76	-0.486477	-1.89848	0.00198413	0.0112456	0.767	2295	tags=30%, list=12%, signal=34%
GO_NEURON_PROJECTION_EXTENSION_INVOLVED_IN_NEURON_PROJECTION_GUIDANCE	GO_NEURON_PROJECTION_EXTENSION_INVOLVED_IN_NEURON_PROJECTION_GUIDANCE		36	-0.606842	-1.89839	0.00410678	0.0112403	0.767	2581	tags=42%, list=14%, signal=48%
GO_POSITIVE_REGULATION_OF_VASCULAR_SMOOTH_MUSCLE_CELL_PROLIFERATION	GO_POSITIVE_REGULATION_OF_VASCULAR_SMOOTH_MUSCLE_CELL_PROLIFERATION		33	-0.556577	-1.89825	0.0019685	0.0112374	0.768	2311	tags=33%, list=12%, signal=38%
GO_ESTABLISHMENT_OF_PLANAR_POLARITY_OF_EMBRYONIC_EPITHELIUM	GO_ESTABLISHMENT_OF_PLANAR_POLARITY_OF_EMBRYONIC_EPITHELIUM		17	-0.700052	-1.89782	0.00598802	0.0112788	0.768	2846	tags=53%, list=15%, signal=62%
GO_REGULATION_OF_RELEASE_OF_SEQUESTERED_CALCIUM_ION_INTO_CYTOSOL	GO_REGULATION_OF_RELEASE_OF_SEQUESTERED_CALCIUM_ION_INTO_CYTOSOL		76	-0.516816	-1.89772	0	0.0112651	0.768	3358	tags=39%, list=18%, signal=48%
GO_NEGATIVE_REGULATION_OF_SMOOTHENED_SIGNALING_PATHWAY	GO_NEGATIVE_REGULATION_OF_SMOOTHENED_SIGNALING_PATHWAY		28	-0.606087	-1.89753	0.00200401	0.0112651	0.768	4244	tags=64%, list=23%, signal=83%
GO_POSTSYNAPTIC_SPECIALIZATION_ASSEMBLY	GO_POSTSYNAPTIC_SPECIALIZATION_ASSEMBLY		21	-0.693632	-1.89715	0	0.0112897	0.771	3445	tags=67%, list=18%, signal=82%
GO_PHOSPHATIDYLINOSITOL_5_PHOSPHATE_BINDING	GO_PHOSPHATIDYLINOSITOL_5_PHOSPHATE_BINDING		17	-0.646854	-1.89713	0	0.0112725	0.771	2038	tags=35%, list=11%, signal=40%
GO_REGULATION_OF_ORGAN_GROWTH	GO_REGULATION_OF_ORGAN_GROWTH		92	-0.458496	-1.89607	0	0.0113859	0.776	2538	tags=35%, list=14%, signal=40%
GO_PRESYNAPSE_ORGANIZATION	GO_PRESYNAPSE_ORGANIZATION		47	-0.574411	-1.89538	0.00200401	0.0114703	0.778	3523	tags=47%, list=19%, signal=58%
GO_REGULATION_OF_MYELOID_LEUKOCYTE_DIFFERENTIATION	GO_REGULATION_OF_MYELOID_LEUKOCYTE_DIFFERENTIATION		114	-0.462539	-1.8951	0.00406504	0.0114664	0.778	3082	tags=36%, list=16%, signal=43%
GO_POSITIVE_REGULATION_OF_MUSCLE_TISSUE_DEVELOPMENT	GO_POSITIVE_REGULATION_OF_MUSCLE_TISSUE_DEVELOPMENT		65	-0.488236	-1.89389	0	0.0116044	0.781	2638	tags=32%, list=14%, signal=37%
[truncated: 2,813 more rows]

## Sheet: TIMP3 Low expression
NAME	GS<br> follow link to MSigDB	GS DETAILS	SIZE	ES	NES	NOM p-val	FDR q-val	FWER p-val	RANK AT MAX	LEADING EDGE
[truncated: 1,851 more rows]

[truncated: 1 more sheets: TIMPE High expression]
